# Supplementary material for: Corynebacterium diphtheriae Proteome Adaptation to Cell Culture Medium and Serum
Source: Proteomes. 2021 Mar 13;9(1):14. doi: 10.3390/proteomes9010014 (PMC8005964; doi:10.3390/proteomes9010014)
Supplement: Supplementary file 1 [file proteomes-09-00014-s001.zip]

Archive with 3 entries (3 files):
- Supplementary data.docx
- Supplementary_Table1.xlsx
- Supplementary_Table2.xlsx
