# Supplementary material for: Corynebacterium diphtheriae Proteome Adaptation to Cell Culture Medium and Serum
Source: Proteomes. 2021 Mar 13;9(1):14. doi: 10.3390/proteomes9010014 (PMC8005964; doi:10.3390/proteomes9010014)
Supplement: Supplementary file 1 [file proteomes-09-00014-s001.zip › Supplementary_Table1.xlsx]

## Sheet: Legend
Supplementary Table 1: All Feature Intensity Export from Progenesis QIP. For GRX and ArgC, five replicates of each treatment were aligned directly to the QC, i.e. a mixture of both enzymes. PropTryp was aligned in a seperate experiment and annotated features were exported and parsed in this table. Therefore, feature numbering only corresponds between ArgC and GRX. Features are compared by using p…

## Sheet: ArgC_GRX_PropTryp_Export_All
											Raw abundance
																		Best peptide match
Enzyme	#	m/z	Retention time (min)	Retention time window (min)	Mass	Charge	Max fold change	Highest mean condition	Lowest mean condition	Anova	Replicate_1	Replicate_2	Replicate_3	Replicate_4	Replicate_5	Average	CV	Score	Mass error (u)	Mass error (ppm)	Protein	Sequence	Variable modifications ([position] description)	Description	Len
ArgC	1	532.308	21.8009	1.57915	1593.9	3	1.28812	Arg	GRX	0.00052185	1.05791e+06	989350	1.07646e+06	1.0985e+06	998382	1.04412e+06	4.12718	100.81	0.0111253	6.97998	H4_BOVIN	KTVTAMDVVYALKR		sp|P62803|H4_BOVIN Histone H4 OS=Bos taurus OX=9913 PE=1 SV=2	14
ArgC	2	663.385	13.2569	1.44103	1324.76	2	1.70097	GRX	Arg	1.66177e-05	701869	648614	715300	731230	665106	692424	4.46724	60.73	0.0099568	7.51601	H4_BOVIN	DNIQGITKPAIR		sp|P62803|H4_BOVIN Histone H4 OS=Bos taurus OX=9913 PE=1 SV=2	12
ArgC	3	872.416	41.1389	2.13815	1742.82	2	36.5588	Arg	GRX	1.34571e-11	1.04107e+06	1.16684e+06	1.15537e+06	1.43701e+06	1.073e+06	1.17466e+06	11.8843								0
ArgC	4	714.349	20.8913	0.710383	713.342	1	1.55455	Arg	GRX	0.000651755	589009	670172	698647	762737	613757	666864	9.26682								0
ArgC	5	721.407	30.8276	1.22603	1440.8	2	1.82098	Arg	GRX	2.48681e-06	465521	430494	431756	490921	512119	466162	6.90559								0
ArgC	6	590.82	17.1501	0.898767	1179.63	2	1.14323	GRX	Arg	0.00408179	1.01323e+06	1.06129e+06	1.04373e+06	1.00559e+06	952991	1.01537e+06	3.65965	67.12	0.012259	10.3924	H4_BOVIN	ISGLIYEETR		sp|P62803|H4_BOVIN Histone H4 OS=Bos taurus OX=9913 PE=1 SV=2	10
ArgC	7	462.275	20.5347	1.01333	1383.8	3	1.22617	Arg	GRX	0.00490606	510209	485148	515303	400092	486940	479538	8.65739	50.57	0.0112282	8.11411	H31_BOVIN	VTIMPKDIQLAR		sp|P68432|H31_BOVIN Histone H3.1 OS=Bos taurus OX=9913 PE=1 SV=2	12
ArgC	8	425.773	10.2089	1.17623	849.531	2	1.00573	Arg	GRX	0.892715	1.42712e+06	1.27763e+06	1.44719e+06	1.30943e+06	1.25816e+06	1.34391e+06	5.81407	44.23	0.0122882	14.4649	H2A1_BOVIN	HLQLAIR		sp|P0C0S9|H2A1_BOVIN Histone H2A type 1 OS=Bos taurus OX=9913 PE=1 SV=2	7
ArgC	9	472.776	18.7758	1.24977	943.536	2	1.01099	Arg	GRX	0.712546	1.37988e+06	1.37164e+06	1.32741e+06	1.35974e+06	1.28679e+06	1.34509e+06	2.54107	74.11	0.0124483	13.1934	H2A1_BOVIN	AGLQFPVGR		sp|P0C0S9|H2A1_BOVIN Histone H2A type 1 OS=Bos taurus OX=9913 PE=1 SV=2	9
ArgC	10	455.595	27.2276	2.55167	2727.53	6	82.5995	GRX	Arg	6.46962e-11	19293.5	12730.9	13634.9	11959.9	14821.7	14488.2	17.842	66.64	0.00982771	3.60317	H2B1_BOVIN	LLLPGELAKHAVSEGTKAVTKYTSSK		sp|P62808|H2B1_BOVIN Histone H2B type 1 OS=Bos taurus OX=9913 PE=1 SV=2	26
ArgC	11	668.351	15.1289	1.73575	1334.69	2	1.73063	GRX	Arg	0.00203934	327152	268348	281989	323873	257081	291688	9.85304	67.56	0.0050618	3.79251	H31_BOVIN	EIAQDFKTDLR		sp|P68432|H31_BOVIN Histone H3.1 OS=Bos taurus OX=9913 PE=1 SV=2	11
ArgC	12	634.1	28.976	1.00447	2532.37	4	98.0051	GRX	Arg	3.54727e-12	10639.8	10411.3	8640.76	8227.84	7603.97	9104.72	13.2711	87.87	0.00587548	2.32016	H12_BOVIN	SGVSLAALKKALAAAGYDVEKNNSR		sp|P02253|H12_BOVIN Histone H1.2 OS=Bos taurus OX=9913 GN=HIST1H1C PE=1 SV=2	25
ArgC	13	816.459	6.21608	1.30752	815.452	1	1.39261	Arg	GRX	0.0180858	314934	334976	378668	342732	247678	323798	13.3672	---	0.0017938	2.19977	H2B1_BOVIN	EIQTAVR		sp|P62808|H2B1_BOVIN Histone H2B type 1 OS=Bos taurus OX=9913 PE=1 SV=2	7
ArgC	14	394.746	8.24885	1.09998	787.478	2	1.07931	Arg	GRX	0.158658	677459	585093	637044	578809	578567	611394	6.48226	32.64	0.00796786	10.1183	H31_BOVIN	KLPFQR		sp|P68432|H31_BOVIN Histone H3.1 OS=Bos taurus OX=9913 PE=1 SV=2	6
ArgC	15	498.342	5.55318	1.20683	497.334	1	1.0406	GRX	Arg	0.824051	295541	316037	304866	275066	256538	289610	7.35979								0
ArgC	16	495.297	24.1116	1.68933	988.58	2	95.9848	Arg	GRX	5.16875e-12	1.2371e+06	996895	1.3094e+06	1.10532e+06	1.31229e+06	1.1922e+06	10.3322								0
ArgC	17	535.562	21.5829	1.63913	2138.22	4	103.94	GRX	Arg	5.86198e-14	7830.97	6670.53	7322.59	8029.05	7442.17	7459.06	6.29932	67.34	0.0131609	6.15511	H12_BOVIN	KASGPPVSELITKAVAASKER		sp|P02253|H12_BOVIN Histone H1.2 OS=Bos taurus OX=9913 GN=HIST1H1C PE=1 SV=2	21
ArgC	18	477.309	22.903	0.917417	952.603	2	381.515	Arg	GRX	7.43849e-15	1.33279e+06	1.24147e+06	1.43995e+06	1.48215e+06	1.27311e+06	1.35389e+06	6.88663								0
ArgC	19	633.327	10.9111	1.05152	1264.64	2	29.4885	Arg	GRX	1.65587e-10	479791	537110	513086	637394	437733	521023	12.8754								0
ArgC	20	663.877	14.79	0.810867	1325.74	2	1.91779	GRX	Arg	1.85685e-05	179312	185708	244523	215594	219637	208955	11.4106	27.73	0.00818224	6.17187	H4_BOVIN	DNIQGITKPAIR	[12] (R) Cit	sp|P62803|H4_BOVIN Histone H4 OS=Bos taurus OX=9913 PE=1 SV=2	12
ArgC	21	582.339	26.4706	1.11738	1744	3	2.37131	Arg	GRX	0.000131056	208827	341104	249171	232698	288130	263986	17.5818								0
ArgC	22	487.31	9.95488	1.08893	972.605	2	55.1283	Arg	GRX	8.53974e-10	564324	529228	626095	581911	532980	566908	6.26428								0
ArgC	23	445.905	15.165	1.18812	1334.69	3	1.35222	GRX	Arg	0.0211465	196990	167049	170450	188452	157804	176149	8.17779	44.13	0.00918001	6.87804	H31_BOVIN	EIAQDFKTDLR		sp|P68432|H31_BOVIN Histone H3.1 OS=Bos taurus OX=9913 PE=1 SV=2	11
ArgC	24	713.432	6.72063	1.30658	712.425	1	3.36362	Arg	GRX	2.59499e-06	377379	313195	382753	384998	409019	373469	8.57763								0
ArgC	25	625.86	10.8491	1.06792	1249.71	2	6.45217	GRX	Arg	1.30138e-07	70028.7	90358.6	74751.8	81050.9	70374.7	77312.9	9.88313	70.11	0.00295255	2.3626	H31_BOVIN	YQKSTELLIR		sp|P68432|H31_BOVIN Histone H3.1 OS=Bos taurus OX=9913 PE=1 SV=2	10
ArgC	26	441.509	20.2894	0.908917	1762.01	4	35.3939	Arg	GRX	7.80855e-11	236400	280917	260525	277904	275932	266336	6.21151								0
ArgC	27	417.578	10.8491	0.9862	1249.71	3	4.68197	GRX	Arg	4.90401e-07	84705.5	95764.1	91674.7	95653.2	78266.1	89212.7	7.61244	87.6	0.00852245	6.81958	H31_BOVIN	YQKSTELLIR		sp|P68432|H31_BOVIN Histone H3.1 OS=Bos taurus OX=9913 PE=1 SV=2	10
ArgC	28	831.496	13.7072	0.874417	830.489	1	72.2294	Arg	GRX	1.52267e-12	569122	525688	637349	585433	606896	584898	6.39258								0
ArgC	29	426.261	11.8357	0.634967	850.507	2	1.38108	GRX	Arg	0.00190101	175194	129047	181460	163601	136908	157242	13.2111								0
ArgC	30	650.849	18.4031	0.6485	1299.68	2	51.0026	GRX	Arg	9.60708e-11	5576.65	4838.66	4558.19	4802.02	5315.32	5018.17	7.40665								0
ArgC	31	664.363	4.95403	0.759317	663.356	1	1.29011	Arg	GRX	0.0120028	51167.2	44385.8	43521.4	43317.7	43785.8	45235.6	6.60423	---	0.000980198	1.47764	H2B1_BOVIN	STITSR		sp|P62808|H2B1_BOVIN Histone H2B type 1 OS=Bos taurus OX=9913 PE=1 SV=2	6
ArgC	32	357.222	6.72063	0.92385	712.43	2	3.86249	Arg	GRX	6.05851e-07	258623	199290	230831	221474	202413	222526	9.67486								0
ArgC	33	473.264	20.0942	0.62215	944.514	2	2.50223	GRX	Arg	3.0061e-06	87055.9	73217.3	99465.4	86519.9	105465	90344.7	12.4305	34.74	0.00554831	5.87428	H2A1_BOVIN	AGLQFPVGR	[9] (R) Cit	sp|P0C0S9|H2A1_BOVIN Histone H2A type 1 OS=Bos taurus OX=9913 PE=1 SV=2	9
ArgC	34	546.512	27.2276	1.65357	2727.52	5	88.0372	GRX	Arg	8.08209e-12	8386.34	6079.56	6918.81	6463.53	7742.79	7118.21	11.8298	97.68	0.00784376	2.87579	H2B1_BOVIN	LLLPGELAKHAVSEGTKAVTKYTSSK		sp|P62808|H2B1_BOVIN Histone H2B type 1 OS=Bos taurus OX=9913 PE=1 SV=2	26
ArgC	35	539.065	22.1846	1.81077	2152.23	4	97.569	GRX	Arg	2.95319e-14	4038.96	3664.48	4285	4328.34	4456.06	4154.57	6.73659	23.85	0.00812719	3.77618	H12_BOVIN	KASGPPVSELITKAVAASKER	[21] (R) Me	sp|P02253|H12_BOVIN Histone H1.2 OS=Bos taurus OX=9913 GN=HIST1H1C PE=1 SV=2	21
ArgC	36	692.904	20.5347	0.940867	1383.79	2	1.04515	GRX	Arg	0.499446	210720	170015	193973	164200	182451	184272	9.09055	57.93	0.00313062	2.26235	H31_BOVIN	VTIMPKDIQLAR		sp|P68432|H31_BOVIN Histone H3.1 OS=Bos taurus OX=9913 PE=1 SV=2	12
ArgC	37	452.929	27.8147	1.53603	2711.53	6	142.035	GRX	Arg	1.81818e-09	3180.85	2138.62	1702.7	1192.15	1662.22	1975.31	34.0785	44.77	0.00727255	2.68209	H2B1K_BOVIN	LLLPGELAKHAVSEGTKAVTKYTSAK		sp|Q2M2T1|H2B1K_BOVIN Histone H2B type 1-K OS=Bos taurus OX=9913 GN=HIST1H2BK PE=1 SV=3	26
ArgC	38	401.288	5.24407	0.998083	400.281	1	3.0987	Arg	GRX	2.12347e-08	82768.7	82904.1	86681.6	82664.5	78128.8	82629.5	3.28196								0
ArgC	39	693.929	33.1599	1.66477	1385.84	2	3.42827	GRX	Arg	3.62511e-06	168390	174583	109066	102641	125156	135967	22.0484	86	0.00406114	2.93045	H4_BOVIN	GVLKVFLENVIR		sp|P62803|H4_BOVIN Histone H4 OS=Bos taurus OX=9913 PE=1 SV=2	12
ArgC	40	1044.57	58.7323	0.580917	2087.13	2	1.19331	Arg	GRX	0.112688	224042	250340	230090	251849	264881	244240	6.15338								0
ArgC	41	966.09	41.2698	0.6889	1930.17	2	267.307	Arg	GRX	1.01078e-11	389976	340109	430548	521499	408964	418219	14.2679								0
ArgC	42	944.533	18.7888	1.07665	943.526	1	1.46272	GRX	Arg	6.3615e-06	437037	460709	474888	498791	458506	465986	4.37408	---	0.00211381	2.24033	H2A1_BOVIN	AGLQFPVGR		sp|P0C0S9|H2A1_BOVIN Histone H2A type 1 OS=Bos taurus OX=9913 PE=1 SV=2	9
ArgC	43	503.622	6.4867	1.06068	1507.85	3	1041.52	Arg	GRX	6.24093e-11	285516	181112	180802	291721	203058	228442	21.8134								0
ArgC	44	332.191	50.6892	1.17972	331.183	1	145.491	GRX	Arg	9.50468e-08	1286.68	2032.82	2106.65	3618.3	4089.18	2626.73	40.0766								0
ArgC	45	505.511	23.2131	1.1021	2018.02	4	7.78362	GRX	Arg	0.0167018	6541.39	13547.4	11616.9	18129.2	34838	16934.6	57.2354								0
ArgC	46	537.638	17.4737	0.528917	1609.89	3	1.00742	GRX	Arg	0.916051	195261	160200	173504	177457	187558	178796	6.72782								0
ArgC	47	508.313	17.8157	0.666967	1014.61	2	17.4027	Arg	GRX	9.51799e-11	154700	201066	177344	212171	201193	189295	10.9368								0
ArgC	48	788.479	8.25517	0.711583	787.471	1	1.18242	GRX	Arg	0.322182	220362	194027	255352	244403	257170	234263	10.2528	---	0.00107522	1.3654	H31_BOVIN	KLPFQR		sp|P68432|H31_BOVIN Histone H3.1 OS=Bos taurus OX=9913 PE=1 SV=2	6
ArgC	49	670.894	14.224	1.49418	1339.77	2	35.4261	Arg	GRX	3.84878e-11	393601	322682	301998	372837	416811	361586	11.9053								0
ArgC	50	547.288	15.1289	1.09913	1092.56	2	1.37148	GRX	Arg	0.0267152	110949	91497.8	93705.4	102515	85791.7	96891.8	9.13471								0
ArgC	51	497.618	15.7227	0.6767	1489.83	3	142.097	Arg	GRX	6.93112e-13	194450	200324	223454	213824	244097	215230	8.1987								0
ArgC	52	850.527	10.1923	0.844383	849.519	1	1.51481	GRX	Arg	0.0150362	301318	280977	384852	348299	332706	329630	11.002	---	0.000969839	1.14163	H2A1_BOVIN	HLQLAIR		sp|P0C0S9|H2A1_BOVIN Histone H2A type 1 OS=Bos taurus OX=9913 PE=1 SV=2	7
ArgC	53	439.901	15.1289	1.13243	1316.68	3	1.33889	GRX	Arg	0.0316535	104832	86619.5	90401.1	99660.4	83769.6	93056.4	8.55647								0
ArgC	54	747.552	43.9592	2.95787	4479.27	6	31.4207	GRX	Arg	2.75105e-08	28627	22126.1	43812.5	24486.6	36738.2	31158.1	25.8261	74.37	0.00502386	1.12158	H2B1_BOVIN	KESYSVYVYKVLKQVHPDTGISSKAMGIMNSFVNDIFER		sp|P62808|H2B1_BOVIN Histone H2B type 1 OS=Bos taurus OX=9913 PE=1 SV=2	39
ArgC	55	467.604	16.8346	0.621033	1399.79	3	1.56396	Arg	GRX	5.80371e-05	152040	138355	138161	136357	173331	147649	9.49532								0
ArgC	56	416.253	13.7072	0.9884	830.492	2	139.064	Arg	GRX	1.18017e-13	252386	219661	263972	228518	241157	241139	6.60507								0
ArgC	57	408.734	6.21608	0.933517	815.454	2	2.23542	Arg	GRX	0.00236745	97658.9	93882.4	104794	90790.9	59124.6	89250.2	17.6712	41.29	0.00430207	5.2757	H2B1_BOVIN	EIQTAVR		sp|P62808|H2B1_BOVIN Histone H2B type 1 OS=Bos taurus OX=9913 PE=1 SV=2	7
ArgC	58	564.975	13.1597	1.14547	1691.9	3	974.401	Arg	GRX	1.49769e-13	250841	344689	280641	267719	296652	288108	11.1229								0
ArgC	59	537.638	21.8009	2.09412	1609.89	3	1.39989	Arg	GRX	0.000224769	170391	157482	176583	178380	167520	170071	4.37273								0
ArgC	60	592.847	20.5347	0.91795	1183.68	2	1.15222	Arg	GRX	0.00877649	121228	109695	115110	96531.6	111162	110745	7.36064								0
ArgC	61	736.925	32.3871	1.61507	4415.5	6	35.761	GRX	Arg	1.74391e-10	29763.5	26865.7	25385.4	18697	20435.8	24229.5	16.9076	54.74	0.00268759	0.608672	H2A1_BOVIN	NDEELNKLLGKVTIAQGGVLPNIQAVLLPKKTESHHKAKGK		sp|P0C0S9|H2A1_BOVIN Histone H2A type 1 OS=Bos taurus OX=9913 PE=1 SV=2	41
ArgC	62	547.301	8.24885	1.4201	546.293	1	1.24015	Arg	GRX	0.0266175	165817	161602	148884	125491	128175	145994	11.3911								0
ArgC	63	543.398	4.79322	0.623333	542.391	1	1.74793	GRX	Arg	0.000349788	16928.5	15630.8	15150.2	13669	15826.1	15440.9	6.86715								0
ArgC	64	554.289	12.0145	0.64835	1106.56	2	912.846	Arg	GRX	9.33431e-12	177867	138271	170533	135378	150386	154487	11.0194								0
ArgC	65	643.37	20.5347	0.990383	1284.73	2	1.13	Arg	GRX	0.0221843	119855	106228	110538	93505.4	107418	107509	7.88554								0
ArgC	66	467.604	20.5347	1.29998	1399.79	3	1.23636	Arg	GRX	0.00574178	127589	115474	130673	101791	129437	120993	9.1114								0
ArgC	67	614.353	22.8498	1.15102	613.345	1	278.999	Arg	GRX	9.43468e-13	376714	366558	403435	447839	375400	393989	7.51687								0
ArgC	68	781.491	40.1238	0.580267	2341.45	3	46.0229	Arg	GRX	5.98233e-12	162681	157902	187175	173901	192103	174752	7.61625								0
ArgC	69	633.376	22.749	0.969217	3161.85	5	21.5017	GRX	Arg	1.88067e-08	9440.36	21122.2	12328	11460	14186.5	13707.4	29.2486								0
ArgC	70	703.374	4.90873	0.6569	702.367	1	1.32683	GRX	Arg	0.00728021	21753.9	21146.2	20446.4	20141	22050	21107.5	3.46763	---	0.000865988	1.23296	H2B1_BOVIN	IAGEASR		sp|P62808|H2B1_BOVIN Histone H2B type 1 OS=Bos taurus OX=9913 PE=1 SV=2	7
ArgC	71	641.099	30.5932	0.857633	2560.37	4	51.3388	GRX	Arg	2.20324e-12	2687.27	2493.8	2210.11	2149.12	2490.48	2406.16	8.277	31.14	-0.0313258	-12.2347	H12_BOVIN	SGVSLAALKKALAAAGYDVEKNNSR	[10] (KR) Me2	sp|P02253|H12_BOVIN Histone H1.2 OS=Bos taurus OX=9913 GN=HIST1H1C PE=1 SV=2	25
ArgC	72	462.602	21.6323	0.704017	1384.78	3	3.2448	Arg	GRX	1.4632e-07	126804	92375.3	119612	135381	120587	118952	12.1303	40.7	0.00965948	6.97549	H31_BOVIN	VTIMPKDIQLAR	[12] (R) Cit	sp|P68432|H31_BOVIN Histone H3.1 OS=Bos taurus OX=9913 PE=1 SV=2	12
ArgC	73	781.491	45.0465	0.562533	2341.45	3	7554.85	Arg	GRX	7.1088e-09	268720	179568	176822	152550	184606	192453	20.629								0
ArgC	74	575.332	18.7758	3.36952	574.324	1	1.08657	Arg	GRX	0.117005	142780	167506	135933	156218	144271	149342	7.49118								0
ArgC	75	789.898	8.72643	0.481367	1577.78	2	6.53441	Arg	GRX	5.02174e-07	191418	153671	125389	216442	166963	170777	18.2907								0
ArgC	76	475.76	26.0295	2.77658	1899.01	4	1.40107	GRX	Arg	0.307727	174701	130257	39954	22941.9	16904.8	76951.7	82.7781								0
ArgC	77	428.263	18.7758	1.03605	427.256	1	1.09957	Arg	GRX	0.0150778	97047.6	108182	97646.2	107100	100607	102117	4.58453								0
ArgC	78	588.342	20.2894	0.874867	1762	3	26.3821	Arg	GRX	7.42085e-10	90777.7	106469	102476	110545	105882	103230	6.52232								0
ArgC	79	387.273	4.87403	0.668617	386.265	1	1.37488	GRX	Arg	0.00215921	11280.8	10255.5	9785.44	9576.39	10318.7	10243.4	5.75329								0
ArgC	80	537.638	17.0296	0.6578	1609.89	3	1.10762	Arg	GRX	0.165309	81782.2	102114	92418.4	96382.5	86901.7	91919.7	7.72388								0
ArgC	81	1162.73	52.1859	0.63745	2323.44	2	Infinity	Arg	GRX	3.33067e-16	182972	185483	238939	181401	234029	204565	12.7786								0
ArgC	82	675.358	15.5343	1.284	1348.7	2	2.59912	GRX	Arg	3.98458e-06	38772.7	44097	44888.4	40059.9	39073.1	41378.2	6.26056								0
ArgC	83	430.304	6.10193	0.52115	429.297	1	2089.85	Arg	GRX	1.93656e-12	45445.2	45353.2	47429.7	51189.4	43133.7	46510.3	5.81824								0
ArgC	84	512.953	20.2894	0.864333	1535.84	3	24.3725	Arg	GRX	2.32988e-11	69208.8	83462.3	75694.5	81092	79469.8	77785.5	6.40031								0
ArgC	85	634.346	29.9862	1.36412	2533.36	4	12.3328	GRX	Arg	1.51942e-09	15725.6	14997.6	14985.1	11108.6	12590.4	13881.5	12.5686	67.55	0.00699227	2.76009	H12_BOVIN	SGVSLAALKKALAAAGYDVEKNNSR	[25] (R) Cit	sp|P02253|H12_BOVIN Histone H1.2 OS=Bos taurus OX=9913 GN=HIST1H1C PE=1 SV=2	25
ArgC	86	989.579	24.0827	0.931717	988.572	1	92.9075	Arg	GRX	1.57194e-10	326624	248610	417237	319418	413250	345028	18.4035								0
ArgC	87	462.955	33.1153	1.69527	1385.84	3	4.06399	GRX	Arg	6.61341e-07	45136.1	49618	32000.2	29907.3	35941.7	38520.7	19.7799	98.95	0.00502781	3.62799	H4_BOVIN	GVLKVFLENVIR		sp|P62803|H4_BOVIN Histone H4 OS=Bos taurus OX=9913 PE=1 SV=2	12
ArgC	88	668.843	16.5502	0.595233	1335.67	2	1.75065	GRX	Arg	9.98062e-06	60690.5	59939.1	66053.7	64994.5	70990.6	64533.7	6.20202	27.88	0.00391541	2.93143	H31_BOVIN	EIAQDFKTDLR	[11] (R) Cit	sp|P68432|H31_BOVIN Histone H3.1 OS=Bos taurus OX=9913 PE=1 SV=2	11
ArgC	89	743.441	24.0938	0.722967	742.434	1	148.891	Arg	GRX	2.0256e-11	242096	184351	260636	207228	268939	232650	13.8193								0
ArgC	90	416.288	5.17918	0.422333	415.281	1	293.093	Arg	GRX	6.06959e-13	62010.4	55760.5	61999.4	52334.9	43469.9	55115	12.5362								0
ArgC	91	543.312	27.8147	1.58828	2711.52	5	51.515	GRX	Arg	3.20311e-10	3620.56	3354.53	2404.46	2096.11	2599.83	2815.1	20.5398	70.58	0.00284368	1.04874	H2B1K_BOVIN	LLLPGELAKHAVSEGTKAVTKYTSAK		sp|Q2M2T1|H2B1K_BOVIN Histone H2B type 1-K OS=Bos taurus OX=9913 GN=HIST1H2BK PE=1 SV=3	26
ArgC	92	631.794	32.3449	1.61507	4415.51	7	12.4206	GRX	Arg	1.97325e-06	18304.2	22372.6	48334.1	49070.6	45012.7	36618.8	36.6611	52.1	0.0073045	1.65429	H2A1_BOVIN	NDEELNKLLGKVTIAQGGVLPNIQAVLLPKKTESHHKAKGK		sp|P0C0S9|H2A1_BOVIN Histone H2A type 1 OS=Bos taurus OX=9913 PE=1 SV=2	41
ArgC	93	336.246	8.51337	0.6083	670.478	2	3.89704	Arg	GRX	1.7471e-08	84846	88230	77759.1	69428	78323.1	79717.2	8.13774								0
ArgC	94	880.413	38.1542	0.8433	1758.81	2	220.494	Arg	GRX	1.16043e-08	151768	151250	136224	142768	158837	148170	5.29805								0
ArgC	95	640.334	13.0548	1.13927	1278.65	2	10.5907	Arg	GRX	1.48871e-10	48047.8	46177.6	50196.7	46673.5	50871.7	48393.5	3.85274								0
ArgC	96	501.278	27.1869	1.69812	2501.35	5	70.872	GRX	Arg	2.2797e-11	3655.93	2615.03	2852.77	2660.45	3339.84	3024.8	13.452								0
ArgC	97	727.435	22.8498	2.22588	726.428	1	92.0927	Arg	GRX	7.31415e-13	294878	284727	311886	348924	290356	306154	7.58742								0
ArgC	98	576.29	8.60927	0.745917	1150.57	2	310.885	Arg	GRX	1.73132e-10	149914	114283	132055	126212	138520	132197	9.01811								0
ArgC	99	1180.62	17.1609	0.688383	1179.62	1	1.89831	GRX	Arg	4.73145e-05	105390	118937	137962	132716	133072	125616	9.50058	---	0.00257272	2.18099	H4_BOVIN	ISGLIYEETR		sp|P62803|H4_BOVIN Histone H4 OS=Bos taurus OX=9913 PE=1 SV=2	10
ArgC	100	687.094	36.2285	0.679467	2058.26	3	14.4514	Arg	GRX	1.0093e-09	90701.4	76172.4	83766	81820.7	79366.5	82365.4	5.92536								0
ArgC	101	645.827	5.24407	0.707867	1289.64	2	1.55556	Arg	GRX	0.000539364	55360.3	60271	56975.7	49589.4	49698.5	54379	7.68272	61.88	0.00250593	1.94313	H4_BOVIN	DAVTYTEHAKR		sp|P62803|H4_BOVIN Histone H4 OS=Bos taurus OX=9913 PE=1 SV=2	11
ArgC	102	588.342	19.3177	0.64125	1762	3	179.554	Arg	GRX	6.68676e-12	149169	178565	153636	154175	158415	158792	6.49354								0
ArgC	103	598.08	27.2674	3.36175	2388.29	4	52.1638	GRX	Arg	4.72697e-11	6401.27	5259.49	4233.67	4267.37	5086.45	5049.65	15.7185								0
ArgC	104	746.441	5.61595	0.58365	745.434	1	1996.07	Arg	GRX	1.63532e-08	120536	111313	125289	116207	94277.4	113524	9.4059								0
ArgC	105	728.431	12.413	0.536667	727.424	1	50.513	Arg	GRX	7.30238e-12	84998	96665.9	89805.6	109695	97631.4	95759.2	8.73443								0
ArgC	106	376.261	58.1891	0.813983	375.254	1	1.30944	Arg	GRX	0.0175674	39070.3	46476.5	53019.1	63047.6	49055.7	50133.8	15.7573								0
ArgC	107	682.887	27.1869	1.3313	2727.52	4	57.9907	GRX	Arg	1.22598e-10	3496.96	3141.44	4509.05	4127.47	5109	4076.78	17.2262	59.76	0.00338741	1.24194	H2B1_BOVIN	LLLPGELAKHAVSEGTKAVTKYTSSK		sp|P62808|H2B1_BOVIN Histone H2B type 1 OS=Bos taurus OX=9913 PE=1 SV=2	26
ArgC	108	758.41	7.65025	0.81515	757.403	1	572.16	Arg	GRX	1.39312e-09	111768	126630	152898	160127	180026	146290	16.6084								0
ArgC	109	719.903	25.6805	0.878033	1437.79	2	16.4068	Arg	GRX	6.05594e-10	86785.3	61206.3	89499.6	83577.3	80140.8	80241.9	12.4874								0
ArgC	110	430.304	5.44787	0.453767	429.297	1	502.45	Arg	GRX	3.50526e-11	61383.1	55743.1	64028.1	58039.9	59074.9	59653.8	4.76258								0
ArgC	111	551.9	24.5924	0.739167	2754.47	5	2.40942	Arg	GRX	1.96951e-06	65761.4	71638.3	58803.2	51662.5	60969.3	61766.9	10.8585								0
ArgC	112	846.474	23.3118	0.6016	845.466	1	3.66736	Arg	GRX	0.000421387	152612	109315	123037	123343	92528.3	120167	16.4453								0
ArgC	113	953.604	22.903	0.819783	952.597	1	822.642	Arg	GRX	1.94955e-13	347359	342470	416010	451908	379426	387435	10.745								0
ArgC	114	446.232	16.5502	0.969933	1335.68	3	1.42923	GRX	Arg	0.00126664	34546	32917.4	37487.9	35782.7	39463.2	36039.4	6.3108	---	0.00836219	6.26068	H31_BOVIN	EIAQDFKTDLR	[11] (R) Cit	sp|P68432|H31_BOVIN Histone H3.1 OS=Bos taurus OX=9913 PE=1 SV=2	11
ArgC	115	526.935	8.72643	0.610933	1577.78	3	10.2716	Arg	GRX	3.12251e-08	117812	91131.3	75133.5	105753	79259.2	93817.8	17.0972								0
ArgC	116	703.39	18.7758	1.00183	702.383	1	1.02579	Arg	GRX	0.523441	111886	126775	108105	123072	114335	116835	5.98727								0
ArgC	117	503.949	7.4277	0.562883	1508.82	3	1247.29	Arg	GRX	1.04071e-09	120861	118112	140191	137297	132761	129844	6.79713								0
ArgC	118	450.575	15.5343	0.99335	1348.7	3	1.84787	GRX	Arg	3.36337e-06	20693.3	22403.3	24366.3	21048.8	20814.7	21865.3	6.3664								0
ArgC	119	896.86	43.9592	1.38765	4479.26	5	45.131	GRX	Arg	6.48733e-09	8849.75	6590.25	14335	7121.43	11687.1	9716.71	29.9952	86.92	0.00278435	0.62161	H2B1_BOVIN	KESYSVYVYKVLKQVHPDTGISSKAMGIMNSFVNDIFER		sp|P62808|H2B1_BOVIN Histone H2B type 1 OS=Bos taurus OX=9913 PE=1 SV=2	39
ArgC	120	845.511	15.5626	0.589117	844.503	1	4.88094	Arg	GRX	7.37605e-09	41105.6	43726.5	51532.5	47683.8	45091.1	45827.9	7.76073								0
ArgC	121	713.468	10.1985	1.03863	712.46	1	1.02915	GRX	Arg	0.656646	134641	125944	125211	115954	110029	122356	6.98189								0
ArgC	122	581.977	30.2971	1.5461	1742.91	3	9.37904	Arg	GRX	0.00219517	211865	149268	72489.4	47064.5	26908.7	101519	68.0044								0
ArgC	123	458.305	5.83428	1.70433	457.298	1	40.0515	Arg	GRX	4.78524e-11	62459.4	54225.8	59686.5	54856.9	52876.7	56821.1	6.4015								0
ArgC	124	395.236	9.24833	0.631817	788.458	2	1.41654	Arg	GRX	0.00227269	57558.4	48983.7	55766.7	39180.8	46122.3	49522.4	13.4663								0
ArgC	125	497.618	11.0468	0.7657	1489.83	3	1116.52	Arg	GRX	3.24466e-10	105666	114540	120923	111520	114719	113474	4.37028								0
ArgC	126	957.084	52.66	0.716683	1912.15	2	443.958	Arg	GRX	1.89773e-08	113566	140218	169466	197215	157270	155547	18.0245								0
ArgC	127	451.256	4.83478	0.78355	900.497	2	1.54768	GRX	Arg	0.000367599	12624.3	12054	12098.8	10091	11446.3	11662.9	7.45995	46.12	0.00445478	4.94705	H2B1_BOVIN	LAHYNKR		sp|P62808|H2B1_BOVIN Histone H2B type 1 OS=Bos taurus OX=9913 PE=1 SV=2	7
ArgC	128	470.784	20.5347	0.966	939.554	2	1.10844	Arg	GRX	0.0372363	38555.1	35878	36559.9	30747.6	35431.3	35434.4	7.26865								0
ArgC	129	880.413	41.1389	1.47997	1758.81	2	30.2436	Arg	GRX	2.0044e-11	140286	154381	156959	200880	149348	160371	13.1197								0
ArgC	130	933.891	30.244	0.94875	1865.77	2	10.667	GRX	Arg	0.261217	163.319	3838.08	2497.82	5384.25	10032.7	4383.23	75.3754								0
ArgC	131	536.304	20.5347	1.06008	1070.59	2	1.12599	Arg	GRX	0.0229174	45659.6	42274.9	42646.8	36150.6	41723	41691	7.40865								0
ArgC	132	616.38	6.72063	0.650883	615.372	1	5.5251	Arg	GRX	1.56632e-07	87718.3	75455.3	73062.2	71627.9	64982.3	74569.2	9.97275								0
ArgC	133	626.353	12.0822	0.678117	1250.69	2	1.81833	GRX	Arg	0.000257691	36656.4	39499.1	32118.3	29234.6	34417.1	34385.1	10.3215								0
ArgC	134	533.334	5.24407	0.852233	532.326	1	351.389	Arg	GRX	7.44409e-11	59515.7	55069.3	60799.8	55119.2	49386.5	55978.1	7.18023								0
ArgC	135	797.954	21.8525	1.46433	1593.89	2	1.06792	Arg	GRX	0.161281	75166.4	66740	77077	76531.9	71699.5	73442.9	5.22709	102.42	0.00233941	1.46773	H4_BOVIN	KTVTAMDVVYALKR		sp|P62803|H4_BOVIN Histone H4 OS=Bos taurus OX=9913 PE=1 SV=2	14
ArgC	136	671.482	8.51337	0.4865	670.475	1	2.59243	Arg	GRX	4.86689e-05	61543.8	63656.9	63360.1	59537.4	71592.4	63938.1	6.41435								0
ArgC	137	475.592	20.2894	0.801933	1423.75	3	12.5622	Arg	GRX	2.71718e-10	25843.2	30221.9	27092.9	28960.7	28240.3	28071.8	5.37104								0
ArgC	138	574.332	6.21608	1.19163	573.325	1	2.59617	Arg	GRX	0.00112297	40669.6	41600.1	42639.7	36466.9	25067.9	37288.8	17.325								0
ArgC	139	478.661	27.1869	1.34272	2388.27	5	25.662	GRX	Arg	7.7398e-10	3924.26	3838.28	5700.03	4953.89	5708.23	4824.94	16.9579								0
ArgC	140	945.517	20.0942	0.6115	944.51	1	4.47534	GRX	Arg	1.94526e-06	18778.3	14793.7	26623.2	19588.3	25936.8	21144.1	21.2915	---	0.00221328	2.34331	H2A1_BOVIN	AGLQFPVGR	[9] (R) Cit	sp|P0C0S9|H2A1_BOVIN Histone H2A type 1 OS=Bos taurus OX=9913 PE=1 SV=2	9
ArgC	141	508.312	16.3586	0.610183	1014.61	2	41.6137	Arg	GRX	6.35325e-12	62669.6	77628.8	71973.4	68265.6	86603.4	73428.1	11.1598								0
ArgC	142	565.303	14.8006	0.618	1692.89	3	462.421	Arg	GRX	7.43849e-15	112219	111342	130294	117397	108138	115878	6.72893								0
ArgC	143	793.386	7.32572	1.2461	792.378	1	773.515	Arg	GRX	3.05336e-10	66308.8	62477.6	67166.5	75499.6	78697.7	70030	8.66555								0
ArgC	144	907.443	47.0582	0.609083	3625.74	4	1.16834	GRX	Arg	0.669597	10444	91955.5	196358	124050	131698	110901	54.6388	27.5	-0.0494225	-13.6308	H32_BOVIN	FQSSAVMALQEASEAYLVGLFEDTNLCAIHAKR	[33] (R) Me	sp|P84227|H32_BOVIN Histone H3.2 OS=Bos taurus OX=9913 PE=1 SV=2	33
ArgC	145	634.01	26.0295	2.96848	1899.01	3	1.28285	GRX	Arg	0.370554	140730	115890	43519.6	31349.1	28913.4	72080.4	64.9838								0
ArgC	146	711.074	33.9992	1.02848	4260.4	6	34.0884	GRX	Arg	1.14663e-07	7199.78	4007.78	3034.86	2528.69	2302.19	3814.66	46.9612								0
ArgC	147	872.907	43.5305	0.61425	1743.8	2	60.1445	Arg	GRX	5.9395e-09	214853	230881	221860	117616	191291	195300	20.9929								0
ArgC	148	987.532	17.4283	0.510517	1973.05	2	44.4249	Arg	GRX	4.12362e-11	140304	105610	116390	108011	114292	116921	10.5533								0
ArgC	149	638.597	29.06	1.37098	3187.95	5	7.04916	Arg	GRX	1.06283e-08	101668	142932	98488.1	90199.7	104296	107517	17.0498								0
ArgC	150	600.384	10.1985	0.96065	599.377	1	1.06492	Arg	GRX	0.456783	93216.2	96397	77773.7	73253.5	71005.8	82329.2	12.7134								0
ArgC	151	907.946	57.6237	1.11067	3627.75	4	1.93108	GRX	Arg	0.325432	93301.7	82871.5	30366.2	1703.61	6335.19	42915.6	89.2133	57.36	0.000928751	0.256013	H31_BOVIN	FQSSAVMALQEACEAYLVGLFEDTNLCAIHAKR		sp|P68432|H31_BOVIN Histone H3.1 OS=Bos taurus OX=9913 PE=1 SV=2	33
ArgC	152	697.317	17.1501	0.70595	696.309	1	1.14881	GRX	Arg	0.026584	46607.1	53081.6	45516.6	46506.3	42881.3	46918.6	7.16557								0
ArgC	153	643.415	13.7072	0.528717	642.408	1	93.1525	Arg	GRX	9.60965e-12	79528.1	73157.1	80658.7	72298.8	76741.6	76476.9	4.35033								0
ArgC	154	695.405	27.147	1.02583	2777.59	4	77.5031	Arg	GRX	1.99962e-12	97390.4	134282	107087	111884	125782	115285	11.4426								0
ArgC	155	556.525	27.147	1.00367	2777.59	5	29.4772	Arg	GRX	8.02536e-12	75355.7	99879.3	87464.3	87561.8	96072.6	89266.7	9.48728								0
ArgC	156	584.397	20.0942	0.54285	1166.78	2	135.041	Arg	GRX	1.23789e-09	45357.9	40047.9	46086.7	31686.9	41409.5	40917.8	12.5875								0
ArgC	157	489.608	26.6849	0.509	1465.8	3	69.0332	Arg	GRX	7.50945e-11	26334.6	23677.5	30417.2	30482.5	29383.2	28059	9.47749								0
ArgC	158	700.902	16.8624	0.624833	1399.79	2	1.00513	Arg	GRX	0.919153	45753.7	42850.1	41559.4	42260.8	51998.2	44884.4	8.53856								0
ArgC	159	479.06	19.4702	0.791833	1912.21	4	9.07984	GRX	Arg	3.77609e-07	4745.18	5270.46	3751.49	3306.29	3492.31	4113.15	18.5351								0
ArgC	160	973.516	15.2226	0.844383	1945.02	2	31.9644	Arg	GRX	3.31972e-09	169975	122900	171469	189004	112679	153205	19.4881								0
ArgC	161	727.807	58.5452	0.698017	3634	5	5.13331	GRX	Arg	6.34682e-06	17976	24212.9	24484.8	17003.5	21778.9	21091.2	14.7131	---	0.00153841	0.423337	H2AV_BOVIN	VGATAAVYSAAILEYLTAEVLELAGNASKDLKVKR		sp|Q32LA7|H2AV_BOVIN Histone H2A.V OS=Bos taurus OX=9913 GN=H2AFV PE=2 SV=3	35
ArgC	162	509.256	29.6039	1.24088	2033	4	16.6077	Arg	GRX	0.000919565	1090.78	3253.63	12133.4	12753	10533.4	7952.84	60.6559								0
ArgC	163	539.568	25.5721	0.83875	2154.24	4	5.20439	GRX	Arg	1.50997e-07	6645.67	8368.36	5909.37	5137.06	6354.69	6483.03	16.5242								0
ArgC	164	633.674	31.3092	1.7832	3796	6	1.25552	GRX	Arg	0.678439	65998.5	72348.3	62920.4	56683	51006.1	61791.3	11.9548								0
ArgC	165	457.603	12.7752	0.608617	1369.79	3	144.85	Arg	GRX	4.99045e-13	89526.6	83948.2	86594.6	84344.1	81298.5	85142.4	3.24506								0
ArgC	166	511.769	15.1289	0.814333	1021.52	2	1.35463	GRX	Arg	0.0304389	24940.1	20148.3	21195.7	22972.5	19141.9	21679.7	9.52502								0
ArgC	167	872.907	37.6619	0.951033	1743.8	2	168.057	Arg	GRX	4.3977e-12	82889.6	100670	93213.5	94428.4	76649.3	89570.2	9.62561								0
ArgC	168	471.505	26.0295	4.85573	1881.99	4	1.17986	GRX	Arg	0.541614	84866.7	65518.7	23493.8	16122.3	13334.1	40667.1	71.4011								0
ArgC	169	507.821	13.2261	0.5029	1013.63	2	7.16352	Arg	GRX	4.72608e-09	15325.8	19983.8	15908.5	15524.6	14530.9	16254.7	11.7995								0
ArgC	170	463.536	14.3734	0.624133	1850.11	4	2082.65	Arg	GRX	4.41756e-09	100122	109188	92444.6	110575	93508	101167	7.51073								0
ArgC	171	725.582	38.3721	1.13393	3622.87	5	6.69991	GRX	Arg	2.09732e-06	12188.2	13681.8	22526	25822.5	23033.1	19450.3	28.0582								0
ArgC	172	712.382	20.2894	0.929917	1422.75	2	12.4498	Arg	GRX	5.27156e-12	39870.1	46750.7	40322.7	45766.5	43493.3	43240.7	6.42889								0
ArgC	173	754.926	6.4867	0.5997	1507.84	2	1574.45	Arg	GRX	4.11212e-09	61793.8	42352	43223.9	74545.2	59382.1	56259.4	21.5961								0
ArgC	174	425.945	10.215	0.901067	849.876	2	1.0525	GRX	Arg	0.50891	50808.9	43989.3	52254.9	44101.6	41722.8	46575.5	8.9321								0
ArgC	175	463.29	12.2876	0.6579	1849.13	4	2256.33	Arg	GRX	1.9102e-09	79512	131770	96076.7	89352.4	105599	100462	17.7401								0
ArgC	176	935.595	43.8244	0.651233	934.587	1	5761.78	Arg	GRX	1.91796e-05	169090	158330	159850	147347	177390	162401	6.27432								0
ArgC	177	665.354	16.9875	1.1402	664.347	1	1.40699	Arg	GRX	0.000391766	20372.5	25099.6	23218.5	26555.2	25471.9	24143.5	8.99295								0
ArgC	178	442.591	13.2657	0.693917	1324.75	3	2.08954	GRX	Arg	8.83408e-06	18173.6	16500.1	17848.2	17725.4	16871.7	17423.8	3.62196	45.6	0.00530438	4.00407	H4_BOVIN	DNIQGITKPAIR		sp|P62803|H4_BOVIN Histone H4 OS=Bos taurus OX=9913 PE=1 SV=2	12
ArgC	179	547.779	16.5502	0.749367	1093.54	2	1.46632	GRX	Arg	0.000162292	20166.5	19987.2	22214.5	21008.9	23908.8	21457.2	6.78954								0
ArgC	180	973.605	9.94007	0.78765	972.598	1	63.747	Arg	GRX	1.27164e-08	60643.6	62259.2	94998.2	90004.4	83727.5	78326.6	18.1843								0
ArgC	181	417.904	12.0822	0.663333	1250.69	3	1.59967	GRX	Arg	0.000243936	19341.4	19337.9	17514.2	14420.9	17528	17628.5	10.2006								0
ArgC	182	532.505	21.8009	1.00815	1594.49	3	1.34384	Arg	GRX	0.000560546	21149.2	18910.1	21076.7	21780.7	19276.9	20438.7	5.5351								0
ArgC	183	504.827	18.1361	0.653683	2015.28	4	165.691	GRX	Arg	1.15352e-13	454.964	516.134	535.802	538.652	572.148	523.54	7.39717								0
ArgC	184	399.728	6.21608	0.73725	797.442	2	2.62567	Arg	GRX	0.000648298	25824	24791.2	28601.9	23798.3	16611.1	23925.3	16.6914								0
ArgC	185	446.274	6.21608	0.5513	445.266	1	2.43045	Arg	GRX	0.00122019	18384.4	18113.8	20472.8	17178.2	11794.6	17188.7	16.8949								0
ArgC	186	567.777	5.69432	0.756233	1133.54	2	73.7568	Arg	GRX	2.63716e-08	57987.1	46113.1	62701.3	61202.6	32938.2	52188.4	21.5577								0
ArgC	187	615.405	46.9899	0.579083	614.398	1	14.4891	GRX	Arg	0.978898	7440.2	959.168	174.96	1469.41	2477.68	2504.28	102.971								0
ArgC	188	514.815	5.14165	0.575467	1027.62	2	2.21963	Arg	GRX	1.32266e-05	22320.8	24383.8	22821.8	19938.5	16001.1	21093.2	13.8359	43.78	0.00228563	2.22421	H31_BOVIN	KQLATKAAR	[6] (K) Ac	sp|P68432|H31_BOVIN Histone H3.1 OS=Bos taurus OX=9913 PE=1 SV=2	9
ArgC	189	423.259	15.5626	0.577333	844.504	2	6.43736	Arg	GRX	6.76127e-10	16609	16788.8	19968.6	17517	17035	17583.7	7.00007								0
ArgC	190	721.9	32.5237	2.06747	1441.79	2	5.06029	Arg	GRX	3.87186e-07	80099.2	84432.5	99209.6	126024	78569.9	93667.1	18.9482								0
ArgC	191	498.079	27.8147	1.54515	2485.36	5	24.438	GRX	Arg	5.73905e-07	927.44	1179.01	2392.9	2597.63	2805.96	1980.59	39.0026								0
ArgC	192	599.84	18.8684	0.958817	1197.66	2	114.64	Arg	GRX	5.76206e-13	110516	103909	108894	119418	108011	110150	4.64906								0
ArgC	193	737.089	34.5073	3.99312	4416.49	6	27.3559	GRX	Arg	1.10043e-10	11386.6	9157.3	9721.48	7570.72	7896.71	9146.56	14.9858	28.34	0.0378811	8.57728	H2A2C_BOVIN	NDEELNKLLGKVTIAQGGVLPNIQAVLLPKKTESHKAKSK	[39] (ST) Pho|[40] (KR) Me2	sp|A1A4R1|H2A2C_BOVIN Histone H2A type 2-C OS=Bos taurus OX=9913 GN=HIST2H2AC PE=2 SV=1	40
ArgC	194	418.76	7.96988	0.44585	835.506	2	1.45256	Arg	GRX	0.000548263	13180.2	14614.8	16958.4	18229.5	16920.7	15980.7	11.4036								0
ArgC	195	882.008	20.2894	0.773367	1762	2	21.8411	Arg	GRX	2.01013e-09	35856	41851.5	44709.3	48188.8	44817.9	43084.7	9.59619								0
ArgC	196	430.887	5.24407	0.6115	1289.64	3	2.76408	Arg	GRX	1.25955e-06	27973.5	26603.6	28518.3	27416.2	22709.4	26644.2	7.75719	51.52	0.00282403	2.18979	H4_BOVIN	DAVTYTEHAKR		sp|P62803|H4_BOVIN Histone H4 OS=Bos taurus OX=9913 PE=1 SV=2	11
ArgC	197	472.959	18.7758	0.8198	943.903	2	1.00819	Arg	GRX	0.788262	39446.4	38741.9	38511.1	39642.3	36448.7	38558.1	2.94567								0
ArgC	198	472.813	13.2986	0.606267	943.611	2	177.614	Arg	GRX	2.44122e-10	14212.8	16828.5	13858.8	12151.4	14180.1	14246.3	10.5112								0
ArgC	199	706.072	33.9034	1.0245	4230.39	6	20.8526	GRX	Arg	2.69432e-08	7065.53	3851.8	3963.16	3362.82	3068.7	4262.4	33.7541								0
ArgC	200	747.716	45.2458	1.63195	4480.25	6	46.1442	GRX	Arg	1.43782e-08	7098.19	5193.03	7398.41	3584.84	9001.62	6455.22	29.0803	68.71	0.0337489	7.53286	H2B1N_BOVIN	KESYSVYVYKVLKQVHPDTGISSKAMGNMNSFVNDIFER		sp|Q32L48|H2B1N_BOVIN Histone H2B type 1-N OS=Bos taurus OX=9913 GN=HIST1H2BN PE=1 SV=3	39
ArgC	201	563.796	18.9661	0.666317	1125.58	2	1.14754	Arg	GRX	0.0908307	45524.5	44964.6	48427.3	50694.3	53688.2	48659.8	6.6885								0
ArgC	202	664.863	24.3642	0.62005	1327.71	2	1.32963	Arg	GRX	0.0749766	44809.3	33951.7	40478.8	43786.4	23334	37272	21.2895								0
ArgC	203	492.773	4.90873	0.612917	983.531	2	1.39433	Arg	GRX	0.00208153	14878.6	15737.3	13674.9	12581.2	13863.1	14147	7.62606								0
ArgC	204	810.401	17.1501	0.649733	809.393	1	1.19327	GRX	Arg	0.0246355	38690	42858.4	41353.1	41065.1	38470.7	40487.5	4.13328								0
ArgC	205	659.345	15.1289	1.31688	1316.68	2	1.50575	GRX	Arg	0.0174361	38335.6	34092.8	28754.2	32710.2	26812.8	32141.1	12.6279								0
ArgC	206	621.876	16.9485	0.4478	1241.74	2	23.8949	GRX	Arg	6.68902e-09	1675.73	2288.35	1286.04	1387.83	1361.42	1599.87	23.0518								0
ArgC	207	591.333	29.322	0.653633	1770.98	3	39.9906	Arg	GRX	6.61897e-07	100821	68613.2	40685.2	31484.6	30482.5	54417.3	49.5975								0
ArgC	208	517.279	18.765	1.71057	516.272	1	1.05006	Arg	GRX	0.0945995	44882.9	48716.5	45132.3	47601.2	45630.6	46392.7	3.24176								0
ArgC	209	447.739	15.1289	0.779967	893.464	2	1.30674	GRX	Arg	0.0593347	16460.6	12996.6	14112.8	14443.6	12508.4	14104.4	9.74249								0
ArgC	210	463.536	13.4609	0.63885	1850.11	4	390.542	Arg	GRX	8.86278e-10	44255.7	43727.3	51946.7	43575.2	39427.2	44586.4	9.11929								0
ArgC	211	591.026	17.1501	0.516533	1180.04	2	1.10145	GRX	Arg	0.0945469	24095.3	25297	25686.3	24411.5	22742.2	24446.4	4.20732								0
ArgC	212	584.803	5.37978	0.45745	1167.59	2	761.909	Arg	GRX	3.13623e-09	33130.8	34219.8	36239.4	37627.9	31834.2	34610.4	6.03414								0
ArgC	213	478.302	17.0977	0.432683	954.589	2	3.75825	GRX	Arg	2.38816e-06	5578.73	9644.67	6102.82	5746.14	5715.31	6557.53	23.6865								0
ArgC	214	693.397	21.6323	0.704017	1384.78	2	3.47845	Arg	GRX	7.60258e-08	52877.7	42822.9	50736.7	59659.8	54671.7	52153.8	10.5815	54.02	0.00499698	3.60851	H31_BOVIN	VTIMPKDIQLAR	[12] (R) Cit	sp|P68432|H31_BOVIN Histone H3.1 OS=Bos taurus OX=9913 PE=1 SV=2	12
ArgC	215	618.391	36.2552	0.698183	2469.53	4	9.40666	Arg	GRX	2.72281e-09	47489.7	48486.2	42930.9	39620	43535.5	44412.4	7.26106								0
ArgC	216	387.75	11.665	0.52475	773.486	2	10972.6	GRX	Arg	1.89477e-08	3.08439	6.05531	5.9127	0.544048	3.09647	3.73858	54.9988								0
ArgC	217	419.217	4.83478	0.78905	836.419	2	1.47167	Arg	GRX	0.000491822	7171.15	8202.86	8233.11	8269.5	8233.78	8022.08	5.31019	45.57	0.00519852	6.21524	H2A1_BOVIN	KGNYAER		sp|P0C0S9|H2A1_BOVIN Histone H2A type 1 OS=Bos taurus OX=9913 PE=1 SV=2	7
ArgC	218	615.884	33.1599	1.5426	1229.75	2	3.54497	GRX	Arg	1.0543e-06	21074.6	22501.6	15209.6	13693.3	17308.3	17957.5	18.7229								0
ArgC	219	565.303	14.4587	0.565617	1692.89	3	432.45	Arg	GRX	9.03255e-12	92203.9	128400	92154	107507	99073.7	103868	12.9979								0
ArgC	220	550.647	20.2894	0.730717	1648.92	3	27.8115	Arg	GRX	3.03424e-12	26738.3	32029	29329.1	31481.7	30725.7	30060.8	6.29579								0
ArgC	221	485.359	5.41025	0.321467	484.352	1	32.4069	Arg	GRX	5.40447e-09	19941.4	25502.9	24855.3	25945.8	19874.4	23224	11.7541								0
ArgC	222	440.228	16.5502	0.713917	1317.66	3	1.48871	GRX	Arg	0.000801919	15423.6	14456.6	17255.1	16425.5	18243.2	16360.8	8.1324								0
ArgC	223	407.247	13.7072	0.607417	812.479	2	434.387	Arg	GRX	1.97209e-12	43635.4	38721.7	46760.9	40839.1	43375.2	42666.5	6.3849								0
ArgC	224	966.582	44.1519	0.963017	1931.15	2	Infinity	Arg	GRX	5.32907e-15	126896	119390	192909	139243	159808	147649	17.9096								0
ArgC	225	408.741	18.7758	0.843917	815.468	2	1.08171	Arg	GRX	0.0236372	41160.2	44135.2	40908.1	43694.6	41701	42319.8	3.15365								0
ArgC	226	875.416	8.36855	0.586267	874.409	1	1.76361	GRX	Arg	0.00110455	26613.8	31336.2	31061.6	29860.9	33874.8	30549.5	7.73277								0
ArgC	227	359.245	4.79322	0.6569	358.237	1	1.29867	GRX	Arg	0.00779528	6843.09	5866.29	6214.58	5959.43	6510.48	6278.77	5.73528								0
ArgC	228	370.21	18.7758	0.843917	369.202	1	1.02687	Arg	GRX	0.34416	30249.1	31130.1	29528	30473.8	28952.5	30066.7	2.51602								0
ArgC	229	630.359	24.0827	0.658817	629.352	1	54.9035	Arg	GRX	5.14588e-12	69119.4	55575.2	70908.4	58394.9	75067.4	65813.1	11.4188								0
ArgC	230	523.895	27.2276	1.5029	2614.44	5	68.2756	GRX	Arg	1.42759e-10	1699.32	1190.4	1078.11	1001.35	1186.63	1231.16	19.8645								0
ArgC	231	640.852	26.9311	0.957683	2559.38	4	21.438	GRX	Arg	3.93564e-11	1525.83	1963.56	1810.31	2103.65	2078.26	1896.32	11.1932								0
ArgC	232	594.075	27.8147	1.7228	2372.27	4	42.7624	GRX	Arg	7.03162e-11	1496.85	1298.09	994.173	1001.77	1108.21	1179.82	16.3384								0
ArgC	233	592.64	32.3002	1.18528	1774.9	3	100.373	Arg	GRX	4.35872e-08	55563.4	50918.2	48403.5	55274.2	35260.5	49083.9	15.1152								0
ArgC	234	851.511	11.8462	0.619867	850.504	1	1.91532	GRX	Arg	0.000539204	26012.7	20113.3	31054.1	28309.1	24781.5	26054.1	14.0499								0
ArgC	235	602.961	23.2131	1.11757	1805.86	3	6.00049	GRX	Arg	0.0337014	1764.2	3479.47	3027.86	4110.38	7333.56	3943.09	47.2057								0
ArgC	236	653.472	13.0069	0.465283	652.465	1	3.96685	GRX	Arg	9.34286e-07	5263.45	4305.42	5446.7	5230.62	5423.01	5133.84	8.23619								0
ArgC	237	745.921	15.7227	0.629983	1489.83	2	99.8754	Arg	GRX	1.37512e-11	43086.4	40482.7	47580.1	47562.8	52409.2	46224.2	8.90379								0
ArgC	238	352.2	18.7758	0.8198	702.385	2	1.08858	Arg	GRX	0.0173476	30855.3	33066.3	30780.1	32928.5	31295.8	31785.2	3.1658								0
ArgC	239	308.227	43.8724	0.84055	307.219	1	9.48805	GRX	Arg	0.650393	3299.08	227.084	4.10312	395.72	1320.17	1049.23	115.401								0
ArgC	240	795.412	42.5122	1.12718	3972.02	5	134.009	GRX	Arg	1.99032e-09	1157.13	921.776	1007.44	483.774	1060.65	926.152	25.265								0
ArgC	241	903.95	52.4892	1.52177	3611.77	4	2.91957	GRX	Arg	0.0299727	80025.5	54627.7	18847	8312.86	6171.05	33596.8	86.3375	43.06	-0.00300256	-0.831326	H32_BOVIN	FQSSAVMALQEASEAYLVGLFEDTNLCAIHAKR		sp|P84227|H32_BOVIN Histone H3.2 OS=Bos taurus OX=9913 PE=1 SV=2	33
ArgC	242	364.222	22.903	0.938867	726.429	2	269.557	Arg	GRX	1.6398e-13	66981.9	61759.8	71923.4	77137.9	64904.6	68541.5	7.91041								0
ArgC	243	845.129	29.0144	1.0384	2532.37	3	245.582	GRX	Arg	9.93098e-11	510.406	453.1	445.204	496.22	255.056	431.997	21.2663	83.91	0.000454832	0.179608	H12_BOVIN	SGVSLAALKKALAAAGYDVEKNNSR		sp|P02253|H12_BOVIN Histone H1.2 OS=Bos taurus OX=9913 GN=HIST1H1C PE=1 SV=2	25
ArgC	244	873.908	40.1238	0.71495	1745.8	2	4.70114	Arg	GRX	1.37148e-05	28378.5	26250.1	28060.5	32639.3	29657.6	28997.2	7.31692								0
ArgC	245	554.295	15.5343	0.56395	1106.58	2	1.77839	GRX	Arg	9.4651e-06	9818.13	10995.8	11073	9605.6	9853.27	10269.2	6.14474								0
ArgC	246	713.743	21.476	1.127	2138.21	3	7.956	GRX	Arg	2.05566e-09	9087.56	10961.1	7863.82	8574.1	8120.5	8921.42	12.3488	98.59	0.00263493	1.23231	H12_BOVIN	KASGPPVSELITKAVAASKER		sp|P02253|H12_BOVIN Histone H1.2 OS=Bos taurus OX=9913 GN=HIST1H1C PE=1 SV=2	21
ArgC	247	467.933	21.6323	0.643	1400.78	3	3.84975	Arg	GRX	1.85401e-07	30706.7	22784.1	30039.2	34303.8	32477.8	30062.3	13.0718								0
ArgC	248	660.384	8.25517	0.76355	659.377	1	1.21901	Arg	GRX	0.036734	46632.9	44160.1	42475	35007.6	35624.9	40780.1	11.4204								0
ArgC	249	575.798	7.83547	0.8518	1149.58	2	25.6918	Arg	GRX	1.13609e-12	35898	40755.2	38342.2	34916.9	37494.4	37481.3	5.40789								0
ArgC	250	615.445	43.8724	0.6544	614.438	1	41.238	GRX	Arg	0.750208	1722.78	35.4571	74.5299	66.7373	113.111	402.523	164.113								0
ArgC	251	456.269	20.5347	1.00782	1365.78	3	1.20111	Arg	GRX	0.00356989	36231.1	33902.4	36044.4	29174.2	34251.2	33920.6	7.5145								0
ArgC	252	1492.8	44.7797	0.64945	1491.8	1	1.12776	Arg	GRX	0.331404	45906.4	37407.6	42269.6	47862.3	56008.8	45890.9	13.48								0
ArgC	253	513.288	26.0295	2.40907	1024.56	2	1.23141	GRX	Arg	0.481381	32376.8	25815.7	10028.4	6663.54	6096.95	16196.3	66.7993								0
ArgC	254	1107.57	12.0145	0.467167	1106.56	1	Infinity	Arg	GRX	2.77556e-15	49037.4	41341.4	62602.9	50969.1	58885.4	52567.2	14.278								0
ArgC	255	873.908	42.5522	0.747783	1745.8	2	17.8669	Arg	GRX	9.53484e-07	76840.8	64920.6	55507.2	38450	48240.4	56791.8	23.3498								0
ArgC	256	599.064	3.34618	1.45727	598.057	1	942.482	GRX	Arg	7.27063e-11	232.91	114.034	147.388	122.255	195.698	162.457	27.8791								0
ArgC	257	631.935	34.4655	1.35737	4416.5	7	15.18	GRX	Arg	2.4456e-07	4686.61	4057.36	8765.7	8889.23	8133.43	6906.46	30.3295	---	0.0448378	10.1524	H2A2C_BOVIN	NDEELNKLLGKVTIAQGGVLPNIQAVLLPKKTESHKAKSK	[32] (ST) Pho|[40] (KR) Me2	sp|A1A4R1|H2A2C_BOVIN Histone H2A type 2-C OS=Bos taurus OX=9913 GN=HIST2H2AC PE=2 SV=1	40
ArgC	258	873.002	26.4706	1.03773	1743.99	2	1.90867	Arg	GRX	0.00122923	24457.1	40167.9	35116.3	31378.5	37131.2	33650.2	16.0816								0
ArgC	259	544.328	10.8491	0.795283	1086.64	2	4.55478	GRX	Arg	1.53925e-06	7100.35	9175.21	7659.23	7494.85	6718.75	7629.68	10.9936								0
ArgC	260	880.412	35.1558	0.80125	1758.81	2	213.558	Arg	GRX	9.43681e-07	77071.4	65414.3	65571.1	55062.7	65602.3	65744.4	10.5941								0
ArgC	261	577.082	3.33882	1.57062	576.075	1	3511.37	GRX	Arg	3.45083e-10	27.592	29.643	54.0579	23.1141	66.4992	40.1812	42.3233								0
ArgC	262	503.62	9.82117	0.794217	1507.84	3	267.12	Arg	GRX	1.25221e-08	29404.5	26922.1	33228.9	29921.8	30132.1	29921.9	6.72519								0
ArgC	263	555.1	3.33882	1.57062	554.093	1	2497.72	GRX	Arg	1.02485e-10	63.6636	93.5574	35.9371	69.7683	67.4797	66.0812	27.7803								0
ArgC	264	641.099	29.8297	1.59702	2560.37	4	21.4661	GRX	Arg	9.3576e-09	3295.4	3835.78	2567.61	2089.55	2070.66	2771.8	25.0212	52.71	-0.0316582	-12.3646	H12_BOVIN	SGVSLAALKKALAAAGYDVEKNNSR	[10] (KR) Me2	sp|P02253|H12_BOVIN Histone H1.2 OS=Bos taurus OX=9913 GN=HIST1H1C PE=1 SV=2	25
ArgC	265	596.53	25.5721	0.935767	3573.14	6	3.72252	Arg	GRX	0.00214809	10952.6	12599.6	10103	6516.06	7571.47	9548.55	23.2735								0
ArgC	266	890.511	24.0495	0.684067	889.504	1	302.621	Arg	GRX	1.92194e-11	91363.8	66582.1	104523	81598.3	107292	90271.8	16.6563								0
ArgC	267	529.551	23.5945	0.740983	2114.18	4	29.3424	GRX	Arg	9.4335e-11	1661.01	1763.61	1782.21	1511.08	1809.21	1705.42	6.41242								0
ArgC	268	444.571	15.5343	0.5468	1330.69	3	1.80317	GRX	Arg	7.5755e-06	8502.01	8924.55	10151.5	8627.98	8622.31	8965.66	6.79313								0
ArgC	269	542.968	7.4277	0.6154	1625.88	3	355.058	Arg	GRX	6.66276e-11	51337.3	54247.8	53741	55654.7	55645.9	54125.3	2.93138								0
ArgC	270	654.881	26.0809	1.47258	1307.75	2	9.96126	GRX	Arg	5.19784e-08	2662.46	2890.18	2912.97	3135.74	2826.22	2885.51	5.29361								0
ArgC	271	660.384	9.21682	0.752467	659.377	1	15.7458	Arg	GRX	1.17819e-09	43611.4	34658.2	41668.1	29973.3	39290.3	37840.3	13.058								0
ArgC	272	664.105	13.2854	0.69425	1326.2	2	1.29693	GRX	Arg	0.00880488	11732.9	9328.54	11282.8	11350.3	9488.55	10636.6	9.54875								0
ArgC	273	472.812	14.8006	0.707617	943.61	2	154.881	Arg	GRX	6.64836e-10	16531.3	21085.1	23539	21177	19057.3	20277.9	11.5909								0
ArgC	274	462.456	20.5347	0.770033	1384.35	3	1.09974	Arg	GRX	0.207067	11951.8	9997.53	11557.3	8660.04	10468.5	10527	11.1275								0
ArgC	275	399.725	26.0295	1.62852	797.436	2	1.4182	GRX	Arg	0.296468	18859.2	14607.2	4089.48	2124	1621.02	8260.19	85.9034								0
ArgC	276	1162.73	49.3735	0.614317	2323.44	2	Infinity	Arg	GRX	1.39888e-14	100667	104635	167180	106843	104375	116740	21.6703								0
ArgC	277	429.25	20.5347	0.903267	1284.73	3	1.17838	Arg	GRX	0.00541912	17253.4	15595.4	16872.5	13821.4	16035.2	15915.6	7.54379								0
ArgC	278	394.915	8.24885	0.4697	787.815	2	1.11393	Arg	GRX	0.187555	19595.1	16291.7	18986.6	15439.1	15185.9	17099.7	10.7388								0
ArgC	279	497.946	17.2249	0.609167	1490.82	3	116.102	Arg	GRX	2.28184e-10	47347.1	54747.6	45585.6	44386.4	46968.2	47807	7.58365								0
ArgC	280	749.887	44.4935	2.44302	4493.28	6	66.5694	GRX	Arg	3.36697e-08	3950.57	2388.43	6192.22	2757.86	5697.26	4197.27	36.3431								0
ArgC	281	940.559	20.5347	0.881783	939.552	1	1.08547	GRX	Arg	0.437355	21213.7	15971.8	24398.9	20593.4	22879.5	21011.4	13.5583								0
ArgC	282	632.408	24.1116	0.618417	1894.2	3	6.36926	GRX	Arg	1.78371e-09	4737.21	3828.26	4159.93	3278.86	4242.14	4049.28	11.9211								0
ArgC	283	547.282	10.9948	0.658217	1092.55	2	65.2669	Arg	GRX	1.93052e-11	36573.5	34270.1	41371.9	43848.8	36392.4	38491.3	9.2148								0
ArgC	284	700.901	20.5347	1.27852	1399.79	2	1.03594	Arg	GRX	0.553395	40173.4	35220.9	39944.7	33050.5	39221.5	37522.2	7.63879								0
ArgC	285	465.87	26.8753	0.71625	2324.31	5	233.217	GRX	Arg	5.7089e-10	150.104	143.041	86.8851	95.473	173.906	129.882	25.6583								0
ArgC	286	933.702	49.7358	0.705867	3730.78	4	4.21565	GRX	Arg	0.241317	12.019	11879.2	5370.52	45127.2	21703.4	16818.5	94.5055								0
ArgC	287	624.321	19.1458	0.550183	1246.63	2	1.52644	Arg	GRX	0.000226253	18458.7	17535.3	18920.3	19634.6	20810.3	19071.8	5.79099								0
ArgC	288	606.847	19.6955	0.644933	1211.68	2	44.8783	Arg	GRX	8.87183e-11	37778.4	31184.4	42430.7	36189.6	33852.8	36287.2	10.4532								0
ArgC	289	480.271	25.9421	1.21293	1437.79	3	18.8842	Arg	GRX	1.20028e-07	15935	12210.4	21212.3	22499.1	16853.6	17742.1	20.9874								0
ArgC	290	365.194	15.1289	0.772583	1092.56	3	1.3275	GRX	Arg	0.0588141	9718.6	7502.65	8121.15	8890.93	7364.99	8319.67	10.6178								0
ArgC	291	513.254	29.4957	1.2328	2048.99	4	1.25074	GRX	Arg	0.753228	19409.6	12600.7	9066.55	7223.55	6256.12	10911.3	43.7131								0
ArgC	292	442.927	13.9573	0.613783	1325.76	3	71.2969	Arg	GRX	2.28728e-12	37506.1	36283.9	36060.4	35992.5	36468.8	36462.3	1.50396								0
ArgC	293	542.632	21.8009	1.6078	1624.87	3	1.27114	Arg	GRX	0.0017627	43620	39878	44098.4	44418.1	41794.9	42761.9	3.98479								0
ArgC	294	472.285	4.83478	0.8342	942.556	2	3.60502	GRX	Arg	7.21121e-09	10634.8	9802.69	9734.65	9045.37	9408.99	9725.3	5.4324								0
ArgC	295	495.487	24.1027	0.597233	988.959	2	Infinity	Arg	GRX	2.44249e-15	33107.5	24853.7	35961.4	29301.4	35154.3	31675.7	12.9933								0
ArgC	296	518.263	9.6801	1.10798	517.256	1	1.16029	GRX	Arg	0.165491	13560.2	11641.2	15372.5	16845.4	15199.7	14523.8	12.2414								0
ArgC	297	864.408	41.1389	0.90015	1726.8	2	16.9842	Arg	GRX	7.65624e-11	79837.6	89056	88696.1	108602	84303.1	90098.9	10.9233								0
ArgC	298	475.463	27.8147	0.696783	2372.28	5	32.7686	GRX	Arg	3.9323e-12	842.018	785.589	696.282	773.276	671.309	753.695	8.24015								0
ArgC	299	340.261	22.8498	0.815433	339.254	1	598.325	Arg	GRX	7.14206e-13	37800.8	35775.5	40792.8	40835.7	35603.6	38161.7	6.02601								0
ArgC	300	571.067	2.74555	1.49452	570.059	1	162.641	GRX	Arg	8.84166e-10	343.6	317.749	226.865	259.205	227.846	275.053	17.3015								0
ArgC	301	503.262	5.24407	0.566367	1004.51	2	2.83762	Arg	GRX	2.21795e-06	17743.4	17911.7	17225	16514	14652	16809.2	7.0399								0
ArgC	302	790.39	9.73808	0.726583	1578.76	2	11.6037	Arg	GRX	2.6345e-09	55806.5	52235.6	65637.7	73284.8	67249.3	62842.8	12.2907								0
ArgC	303	685.12	24.8346	0.854717	2736.45	4	3.40421	GRX	Arg	1.15639e-06	6286.82	7742.05	6686.69	6774.99	5407.16	6579.54	11.4974								0
ArgC	304	428.263	20.0942	0.684183	427.256	1	2.48529	GRX	Arg	9.26221e-06	5265.75	3815.93	5712.55	4619.62	5867.09	5056.19	14.961								0
ArgC	305	563.296	26.0295	5.41188	1686.86	3	1.05809	GRX	Arg	0.725866	61428.5	49021.2	19900.7	14579.8	13400.3	31666.1	62.3806								0
ArgC	306	401.288	10.8491	0.649567	400.281	1	4.89972	GRX	Arg	2.28479e-06	2567.36	3308.37	2792.97	2753.79	2427.75	2770.05	10.8161								0
ArgC	307	678.888	27.7739	1.48637	2711.52	4	25.9758	GRX	Arg	1.61858e-08	1890.57	2250.28	1209.18	1027.55	1511.1	1577.74	28.2482	37.53	0.0022668	0.835989	H2B1K_BOVIN	LLLPGELAKHAVSEGTKAVTKYTSAK		sp|Q2M2T1|H2B1K_BOVIN Histone H2B type 1-K OS=Bos taurus OX=9913 GN=HIST1H2BK PE=1 SV=3	26
ArgC	308	1067.54	17.1501	0.591967	1066.53	1	1.28826	GRX	Arg	0.0247456	31410.4	35156.6	38110.5	37488.6	37142.4	35861.7	6.79106								0
ArgC	309	385.257	5.55318	0.367217	384.249	1	1.19011	GRX	Arg	0.103209	9180.75	8978.51	9130.02	8389.9	7573.69	8650.58	7.02428								0
ArgC	310	514.373	13.7072	0.565833	513.365	1	80.3306	Arg	GRX	1.93981e-11	28904.5	26744	29561.7	26410.3	27880.2	27900.1	4.33853								0
ArgC	311	456.267	26.0295	1.09998	910.519	2	1.44021	GRX	Arg	0.265749	19115.1	14527.6	4087.29	2120.82	1658.95	8301.96	86.1528								0
ArgC	312	643.028	3.3783	1.51698	642.021	1	336.839	GRX	Arg	2.9366e-10	659.328	568.625	464.205	287.865	371.723	470.349	28.2755								0
ArgC	313	966.582	42.2758	0.6115	1931.15	2	339.733	Arg	GRX	9.38873e-11	106303	101875	126661	127658	125422	117584	9.46538								0
ArgC	314	558.399	8.51337	0.471267	557.391	1	4.21689	Arg	GRX	1.03075e-06	27532.4	31147.4	24495.2	21358.4	24842.6	25875.2	12.6906								0
ArgC	315	483.757	27.6809	0.952333	1931	4	1.53612	Arg	GRX	0.00152251	10980.4	14788.5	13233.3	15034.8	15553.6	13918.1	11.927								0
ArgC	316	647.374	27.147	1.0462	1939.1	3	50.516	Arg	GRX	8.79216e-10	35589.2	49785.3	38030.3	39085.7	44639.5	41426	12.3692								0
ArgC	317	855.542	13.2657	0.61695	854.535	1	3.53922	GRX	Arg	2.44969e-06	7782.77	6402.79	9702.03	9322.23	8808.37	8403.64	14.1623								0
ArgC	318	551.9	14.0411	0.624317	2754.46	5	76.8516	Arg	GRX	1.50122e-11	56770.3	68927.2	48393.7	46869.5	56195.3	55431.2	14.1441								0
ArgC	319	434.226	15.1289	0.874133	1299.66	3	1.29058	GRX	Arg	0.0622954	12465.2	10018.9	10887.4	11506.7	9854.77	10946.6	8.8345								0
ArgC	320	732.842	16.2992	0.745667	1463.67	2	6944.99	Arg	GRX	1.75329e-09	61887.4	61183.7	64655.5	56921.8	65605	62050.7	4.9148								0
ArgC	321	438.262	4.83478	0.94265	1311.76	3	3.37511	GRX	Arg	1.09782e-06	1827.19	2099.88	1904.59	2176.22	1807	1962.98	7.56947	35.14	-0.00858647	-6.5457	H4_BOVIN	GKGGKGLGKGGAKR	[13] (K) Ac	sp|P62803|H4_BOVIN Histone H4 OS=Bos taurus OX=9913 PE=1 SV=2	14
ArgC	322	457.281	33.1599	1.58875	1368.82	3	4.19578	GRX	Arg	8.23051e-07	9594.16	10419.2	6746.83	6035.83	7473.42	8053.88	20.8395								0
ArgC	323	445.76	24.0495	0.673483	889.505	2	171.459	Arg	GRX	2.03447e-10	39549.8	30006.1	42333.8	33771.5	43974.1	37927	13.8834								0
ArgC	324	745.921	11.0575	0.541183	1489.83	2	134.347	Arg	GRX	2.11972e-10	47610.7	50387.1	57035	53485.4	56892.6	53082.2	6.92213								0
ArgC	325	650.398	21.8525	2.10947	649.391	1	1.18077	Arg	GRX	0.00206879	18420.8	18007.2	17409.5	18354.4	17433.9	17925.2	2.42383								0
ArgC	326	626.346	27.1869	1.53935	2501.35	4	18.7975	GRX	Arg	1.13168e-10	3578.02	3753.85	2886.03	2795.31	3208.26	3244.29	11.5516								0
ArgC	327	697.837	8.72643	0.455333	1393.66	2	10.7845	Arg	GRX	2.97316e-08	37244.6	29280.8	23009.4	33384.4	26271.6	29838.2	16.8968								0
ArgC	328	425.871	10.2089	0.77185	849.728	2	1.07563	GRX	Arg	0.221559	15302.8	14494.3	15318	13070.8	13333.4	14303.9	6.65078								0
ArgC	329	464.259	18.7758	1.24062	926.504	2	1.05779	Arg	GRX	0.0751759	33968.7	36476.3	33608.6	35529.6	33855	34687.6	3.23158								0
ArgC	330	673.677	23.2131	1.13517	2018.01	3	5.56196	GRX	Arg	0.0356894	1569.82	3297.86	2880.93	4248.59	7213.45	3842.13	49.2659								0
ArgC	331	671.391	22.5705	1.0505	1340.77	2	105.84	Arg	GRX	9.63497e-10	37435.8	25910.8	47805.3	48412.8	46155.2	41144	20.8548								0
ArgC	332	980.507	17.1501	0.615367	979.499	1	1.23969	GRX	Arg	0.0290669	28022	31196	32835.4	31767	31065.7	30977.2	5.17833								0
ArgC	333	411.904	10.8491	0.655433	1232.69	3	4.96712	GRX	Arg	1.59926e-06	3693.78	4715.27	3943.35	3957.28	3400.57	3942.05	11.0746								0
ArgC	334	809.167	39.8734	0.6434	3232.64	4	7.03591	GRX	Arg	1.05813e-07	5255.72	5257.08	6533.88	3400.8	4835.96	5056.69	19.8794								0
ArgC	335	437.252	18.7758	0.8636	872.49	2	1.05488	Arg	GRX	0.092652	27056.2	28616.9	26727.6	28055.8	26944.3	27480.2	2.65254								0
ArgC	336	467.274	19.6516	1.09173	1865.07	4	1.15875	GRX	Arg	0.229247	10746.7	12433.1	13080	10648.9	12218.2	11825.4	8.15089								0
ArgC	337	633.772	25.3531	0.927733	3163.82	5	9.88184	GRX	Arg	1.644e-07	3581.13	4590.97	2655.44	2864.44	2083.62	3155.12	27.3582								0
ArgC	338	721.638	30.8276	0.540833	1441.26	2	1.94873	Arg	GRX	3.70211e-06	7082.94	6796.15	6834.93	7742.33	7880.01	7267.27	6.28769								0
ArgC	339	621.048	3.39013	1.47232	620.04	1	43.4822	GRX	Arg	2.80762e-10	3950.58	3263.54	2422.07	2858.56	2772.16	3053.38	17.1103								0
ArgC	340	575.329	20.0942	1.04275	574.322	1	2.20649	GRX	Arg	1.15287e-06	8820.77	7431.35	9363.34	8071.69	9260.6	8589.55	8.57431								0
ArgC	341	647.536	39.8734	0.614083	3232.64	5	7.88767	GRX	Arg	1.40336e-07	3358.72	3699.77	5059.55	2368.42	3511.16	3599.52	23.9731								0
ArgC	342	901.503	4.79322	0.92655	900.496	1	2.06979	GRX	Arg	0.000145197	5808.92	5585.55	5941.62	5056.18	5626.74	5603.8	5.39463	---	0.00261582	2.90488	H2B1_BOVIN	LAHYNKR		sp|P62808|H2B1_BOVIN Histone H2B type 1 OS=Bos taurus OX=9913 PE=1 SV=2	7
ArgC	343	396.089	4.99917	1.4447	395.081	1	5139.72	GRX	Arg	3.64913e-07	0	0	10.9336	0	0	2.18672	200								0
ArgC	344	746.907	44.7797	0.785967	1491.8	2	1.48206	GRX	Arg	0.0022153	16128.4	13620.5	13305	14931.2	16268.8	14850.8	8.27585								0
ArgC	345	685.9	12.7752	0.623167	1369.79	2	136.318	Arg	GRX	3.03586e-10	51865.1	50759.3	51180	49712.7	47647.2	50232.9	2.92506								0
ArgC	346	395.937	15.1289	0.95745	1184.79	3	2.03228	Arg	GRX	0.00118818	8762.92	12309.5	6865.63	6846.62	7948.32	8546.6	23.5642								0
ArgC	347	219.15	24.0628	0.597233	218.143	1	452.027	Arg	GRX	2.05943e-10	14583.9	10977.4	15735.7	12636.3	16269.7	14040.6	14.0626								0
ArgC	348	386.231	8.24885	0.670667	770.447	2	1.09205	Arg	GRX	0.296025	24121.8	21128.1	22974.8	18647.8	19154.8	21205.5	9.97886								0
ArgC	349	501.314	33.1599	1.58875	500.306	1	3.74135	GRX	Arg	2.1447e-06	6716.43	7272.43	4600.03	4116.16	5251.11	5591.23	21.7089								0
ArgC	350	715.41	9.24833	0.6121	714.403	1	44.0619	Arg	GRX	3.31405e-09	35761.8	25997.1	33520.7	25606.4	30985.2	30374.2	13.2667								0
ArgC	351	644.673	27.6809	1.03298	1931	3	1.62595	Arg	GRX	0.0012259	12862.8	17584.7	16918.2	18566.9	21474.6	17481.4	15.9317								0
ArgC	352	750.217	41.3197	3.48172	4495.26	6	105.62	GRX	Arg	3.55015e-09	927.185	778.065	1057.95	1050.33	2121.52	1187.01	40.2864								0
ArgC	353	593.339	21.6323	0.643	1184.66	2	3.64931	Arg	GRX	1.30033e-08	23073.7	18237.5	21244.9	24472.4	22252.5	21856.2	9.58697								0
ArgC	354	663.874	16.4929	0.808067	1325.73	2	2.44259	GRX	Arg	1.30669e-08	12122.6	12544.3	11708.5	12809.3	14010.4	12639	6.18089	20.26	0.00350303	2.64234	H4_BOVIN	DNIQGITKPAIR	[12] (R) Cit	sp|P62803|H4_BOVIN Histone H4 OS=Bos taurus OX=9913 PE=1 SV=2	12
ArgC	355	618.337	8.31898	0.8456	1234.66	2	251.944	Arg	GRX	1.11976e-08	48710.5	41448.6	47691.3	39833.9	40495.3	43635.9	8.65406								0
ArgC	356	782.89	7.8919	0.485567	1563.76	2	13.0662	Arg	GRX	2.4224e-07	22383	34394.9	31369.3	42031.5	43252.3	34686.2	21.9482								0
ArgC	357	477.495	22.8498	0.845167	952.976	2	95.3499	Arg	GRX	0.000149048	35066.3	31535.3	38235.6	39780.1	32763.3	35476.1	8.84189								0
ArgC	358	643.87	21.6323	1.2424	1285.73	2	2.03157	Arg	GRX	1.58698e-06	26961.1	21315.7	24130.2	28125.3	25608.4	25228.1	9.38914								0
ArgC	359	973.534	51.1751	0.7408	1945.05	2	1.65724	Arg	GRX	0.103425	39341.7	49097.1	69717.3	89064.9	34985.1	56441.2	35.8513								0
ArgC	360	583.813	6.38482	0.565967	1165.61	2	9.23948	Arg	GRX	1.0513e-06	10488.9	13753.8	8496.01	10124.4	8179.27	10208.5	19.4466								0
ArgC	361	874.391	38.8555	1.3174	1746.77	2	1.1545	Arg	GRX	0.651234	67742.2	68732	45633.7	31753.9	24827.5	47737.9	37.7725								0
ArgC	362	444.265	25.2466	0.79025	886.515	2	48.5666	Arg	GRX	1.14219e-07	21729.2	19998	10599.5	9604.67	8443.46	14075	39.8688								0
ArgC	363	513.582	29.4957	0.620133	1537.73	3	2.26084	GRX	Arg	0.104626	23749.3	14060.2	2326.06	835.947	616.308	8317.56	110.491								0
ArgC	364	827.499	23.5312	0.510067	826.492	1	7.1672	Arg	GRX	4.08187e-08	28570.4	29249.4	33947.2	37187.2	30633.8	31917.6	10.0902								0
ArgC	365	463.807	22.2718	0.57625	925.599	2	765.158	Arg	GRX	1.90656e-05	17161	11938	18192.7	16638.6	19903	16766.6	15.8604								0
ArgC	366	487.497	9.94007	0.384933	972.979	2	2480.37	Arg	GRX	2.10573e-06	13233.1	12350	14986.6	13228.5	11742.6	13108.2	8.35565								0
ArgC	367	884.952	51.0628	0.7048	3535.78	4	2.10123	GRX	Arg	0.0559738	44734.1	47368.6	19180.3	11283.9	3999.13	25313.2	69.6082	51.82	0.00156764	0.443365	H3C_BOVIN	FQSAAIGALQEASEAYLVGLFEDTNLCAIHAKR		sp|A5PK61|H3C_BOVIN Histone H3.3C OS=Bos taurus OX=9913 GN=H3F3C PE=2 SV=1	33
ArgC	368	387.778	6.89342	0.499817	773.54	2	2.85179	GRX	Arg	3.36863e-06	3139.65	3464.53	3302.29	2624.27	2935.65	3093.28	9.46378								0
ArgC	369	569.634	6.4357	0.616367	1705.88	3	3.07421	Arg	GRX	1.12198e-05	19831.1	16270.7	13929.3	19085.3	13037.1	16430.7	16.4233								0
ArgC	370	559.341	18.1794	0.553967	1116.67	2	1.32008	GRX	Arg	3.28504e-05	11199	10343	11652.7	11428	11642.1	11253	4.30395								0
ArgC	371	565.303	15.637	1.15368	1692.89	3	89.1107	Arg	GRX	9.49671e-11	44024.9	50149.3	52140.3	50898.5	52878.7	50018.3	6.28404								0
ArgC	372	507.62	11.7816	0.4945	1519.84	3	26.7198	Arg	GRX	6.00428e-09	39911.3	26114.5	38670.5	36344	27237.4	33655.5	17.3036								0
ArgC	373	504.851	12.817	0.5294	1007.69	2	137.364	Arg	GRX	8.68801e-10	25207.1	25013.4	24365.5	24443.9	24811.4	24768.3	1.30448								0
ArgC	374	737.588	34.9902	3.45625	4419.49	6	156.925	GRX	Arg	4.47588e-08	1216.9	899.94	621.639	291.377	390.974	684.166	49.5456								0
ArgC	375	846.956	13.0744	0.819233	1691.9	2	1792.67	Arg	GRX	2.73936e-05	26128.2	33820.4	29512.2	27995.8	29398.9	29371.1	8.64355								0
ArgC	376	417.247	4.67757	0.648333	416.239	1	2.3275	GRX	Arg	1.48959e-05	9688.58	8439.39	6933.84	9631.26	7048.25	8348.27	14.3157								0
ArgC	377	781.818	48.0016	0.649067	2342.43	3	225238	Arg	GRX	2.39696e-10	71149.8	80151.1	112805	103322	103553	94196.2	16.7554								0
ArgC	378	527.263	9.74853	0.8258	1578.77	3	12.2592	Arg	GRX	5.7013e-10	33972.5	28993.6	36792.5	36229.3	32978.1	33793.2	8.22878								0
ArgC	379	287.67	6.21608	0.4354	573.326	2	2.38349	Arg	GRX	0.0013507	5979.23	5691.71	6637.7	5388.97	3765.36	5492.59	17.4283								0
ArgC	380	630.88	9.41085	0.479967	1259.75	2	2.68125	Arg	GRX	0.000133953	23230.7	29970	17506	21003.9	19249.1	22191.9	19.4974								0
ArgC	381	737.59	33.706	0.635233	4419.5	6	61.7575	GRX	Arg	2.95287e-08	808.415	400.139	466.204	319.335	247.515	448.322	43.3976								0
ArgC	382	508.296	10.6602	0.608033	1014.58	2	6.68133	Arg	GRX	1.44011e-10	10349.1	10911	11648.9	9451.74	11077.9	10687.7	6.96212								0
ArgC	383	719.083	33.751	0.903567	4308.45	6	69.2539	GRX	Arg	1.14016e-09	1074.54	620.796	693.666	528.115	508.861	685.195	30.0214	37.34	-0.000842684	-0.195589	H2A2C_BOVIN	NDEELNKLLGKVTIAQGGVLPNIQAVLLPKKTESHKAKSK		sp|A1A4R1|H2A2C_BOVIN Histone H2A type 2-C OS=Bos taurus OX=9913 GN=HIST2H2AC PE=2 SV=1	40
ArgC	384	603.829	15.1289	1.37888	1205.64	2	1.41665	GRX	Arg	0.015721	13266.7	11215.5	11001.9	12011.3	10134.6	11526	9.15929								0
ArgC	385	730.482	9.94007	0.476883	729.475	1	77.7877	Arg	GRX	1.38503e-09	29113.4	29469	28571.3	26743.5	24764.2	27732.3	6.33135								0
ArgC	386	507.482	29.0144	0.92035	2532.37	5	124.653	GRX	Arg	8.11279e-11	202.985	229.575	302.623	346.295	293.464	274.988	18.8514	77.88	0.0052218	2.06203	H12_BOVIN	SGVSLAALKKALAAAGYDVEKNNSR		sp|P02253|H12_BOVIN Histone H1.2 OS=Bos taurus OX=9913 GN=HIST1H1C PE=1 SV=2	25
ArgC	387	872.672	41.1389	0.519967	1743.33	2	57.1583	Arg	GRX	1.11982e-09	13426.2	14811.7	14686.4	16736.8	13108.3	14553.9	8.80495								0
ArgC	388	405.26	5.0505	0.335333	404.253	1	183.213	Arg	GRX	2.63501e-08	4386.29	5443.21	3552.18	4074.58	3124.9	4116.23	19.2412								0
ArgC	389	486.291	4.83478	0.759317	970.568	2	1.31251	Arg	GRX	0.00236007	7309.1	6643.04	6565.47	5936.62	6513.04	6593.45	6.6224								0
ArgC	390	630.896	50.8835	4.68133	6928.77	11	1.26626	Arg	GRX	0.787338	694629	356690	211305	31734.9	232933	305458	72.1905								0
ArgC	391	390.226	15.1289	0.832383	778.437	2	1.3106	GRX	Arg	0.0814572	6463.29	5167.24	5381.06	5670.16	4756.12	5487.58	10.4185								0
ArgC	392	274.154	8.24885	0.527917	546.293	2	1.19469	Arg	GRX	0.0660626	11538.1	10086.1	11053.7	8594.24	8875.83	10029.6	11.5581								0
ArgC	393	715.408	20.5347	0.805967	714.401	1	1.28334	Arg	GRX	0.179123	7099.27	9212.92	9496.6	13584.8	12332.4	10345.2	22.4551	22.18	-0.00154191	-2.15832	H3C_BOVIN	DIQLAR		sp|A5PK61|H3C_BOVIN Histone H3.3C OS=Bos taurus OX=9913 GN=H3F3C PE=2 SV=1	6
ArgC	394	479.503	27.6809	0.644	1913.98	4	1.41036	Arg	GRX	0.00184473	6585.92	8477.38	7012.04	8232	8177.99	7697.07	9.77467								0
ArgC	395	577.986	19.1241	0.506683	1730.94	3	12.0704	Arg	GRX	2.53399e-10	22931.3	23552.1	25911.6	25305.2	27326.6	25005.4	6.37692								0
ArgC	396	775.456	32.3449	1.59768	2323.35	3	19.4014	GRX	Arg	1.3888e-09	5023.72	4549.86	3757.69	3168.68	3268.18	3953.63	18.3266								0
ArgC	397	497.334	58.1829	0.758833	496.327	1	1.07129	Arg	GRX	0.425222	11892.2	15718.9	15696.6	11184	13682.9	13634.9	13.7757								0
ArgC	398	704.374	20.0942	0.319833	703.367	1	3.0905	GRX	Arg	2.33389e-05	6010.37	3390.2	6239.43	5442.53	6812.13	5578.93	21.1363								0
ArgC	399	729.758	36.0664	0.69285	3643.75	5	1.73175	Arg	GRX	0.431343	3411.35	10085.4	39945.6	45103.9	42818.4	28272.9	62.8741								0
ArgC	400	607.657	33.62	0.690617	3639.9	6	13.1335	Arg	GRX	0.000177002	21116.8	23878.6	31335	25886.2	20249.1	24493.1	16.1814								0
ArgC	401	609.332	16.2527	0.598483	1216.65	2	22.2997	Arg	GRX	4.42167e-11	25362	29672.6	26164.7	21327.1	26056.5	25716.6	10.341								0
ArgC	402	417.751	10.8491	0.6097	1250.23	3	6.28323	GRX	Arg	6.24776e-07	1673.14	2116.36	1755.07	1714.06	1493.31	1750.39	11.6336								0
ArgC	403	1136.2	46.7974	0.55265	2270.38	2	540.58	Arg	GRX	0.000367382	102004	106108	116032	108760	127759	112133	8.07196								0
ArgC	404	392.246	4.83478	0.57935	782.478	2	85.261	Arg	GRX	1.01084e-07	6374.37	5791.3	5990.75	5354.56	6087.69	5919.73	5.73287								0
ArgC	405	798.447	12.7185	0.653517	797.44	1	1.17759	Arg	GRX	0.101518	20471.5	18481.4	20644.5	20076	22059.1	20346.5	5.64209								0
ArgC	406	267.065	5.17918	0.135983	266.058	1	Infinity	GRX	Arg	4.21885e-15	0	0	0	0	0	0	0								0
ArgC	407	831.494	10.8491	0.711433	830.487	1	7.94785	GRX	Arg	6.81037e-07	3035.03	3912.62	4037.02	3899.35	3742.17	3725.24	9.59876								0
ArgC	408	651.842	23.7263	0.657917	1301.67	2	37.5466	GRX	Arg	1.11698e-09	383.291	414.173	468.798	487.03	382.892	427.237	10.133								0
ArgC	409	548.301	21.8009	1.6148	1641.88	3	1.41063	Arg	GRX	0.000261026	22339	20730.2	23557.2	23839.3	22426.9	22578.5	4.86942								0
ArgC	410	522.263	7.8919	0.4353	1563.77	3	28.7819	Arg	GRX	2.7107e-09	18012.5	27063.2	22987.8	23116.3	24089.8	23054	12.657								0
ArgC	411	781.818	42.5522	0.78685	2342.43	3	59550.7	Arg	GRX	1.126e-08	75109.8	61748.3	62351.8	35200.8	55492.9	57980.7	22.5115								0
ArgC	412	479.287	4.83478	0.623333	956.56	2	4.35473	Arg	GRX	2.06169e-08	6773.21	6086.55	6227.24	5231.6	5863.83	6036.49	8.31373								0
ArgC	413	637.847	28.976	0.9352	2547.36	4	30.0478	GRX	Arg	4.14321e-10	850.85	1167.37	1017	1372.95	849.272	1051.49	18.978								0
ArgC	414	631.935	34.9902	2.47612	4416.49	7	52.273	GRX	Arg	7.3801e-12	1895.07	2014.22	2059.13	1526.83	1724.05	1843.86	10.6512								0
ArgC	415	227.176	27.2674	1.39795	226.169	1	162.041	GRX	Arg	2.75647e-10	70.1458	37.257	47.9202	39.2943	64.6884	51.8611	25.6621								0
ArgC	416	769.913	8.43152	0.511067	1537.81	2	29.7866	Arg	GRX	9.6131e-08	38298.7	52930.7	36139.7	31800.3	41354.8	40104.8	17.7724								0
ArgC	417	686.364	18.7758	1.23605	685.357	1	1.03496	Arg	GRX	0.408502	27383.6	31140	26378	30557	28515.3	28794.8	6.31168								0
ArgC	418	369.178	10.8491	0.649567	736.342	2	5.02078	GRX	Arg	2.29932e-06	1848.81	2347.91	1950.05	1960.95	1658.25	1953.19	11.5339								0
ArgC	419	660.357	10.3665	1.08557	659.35	1	1.66917	Arg	GRX	0.00154178	25109.4	26103	28938.6	25559.7	25900.3	26322.2	5.13199								0
ArgC	420	887.521	25.2466	0.79025	886.513	1	84.588	Arg	GRX	5.772e-08	33238.1	30468.6	16780.4	14599.6	13088.8	21635.1	39.1526								0
ArgC	421	447.253	8.29317	0.793083	892.49	2	20.0032	GRX	Arg	0.147522	1752.94	1536.81	1398.02	1202.1	1349.6	1447.89	12.8664								0
ArgC	422	581.845	22.7984	0.9236	2323.35	4	11.8128	GRX	Arg	5.88199e-08	1856.87	3925.64	2328.29	2241.78	2458.05	2562.13	27.7344								0
ArgC	423	909.506	58.5452	0.676617	3633.99	4	4.57052	GRX	Arg	8.65963e-06	7168.34	10258.5	10492.1	9095.55	8907.5	9184.4	12.8947	37.65	-0.0048089	-1.32331	H2AV_BOVIN	VGATAAVYSAAILEYLTAEVLELAGNASKDLKVKR		sp|Q32LA7|H2AV_BOVIN Histone H2A.V OS=Bos taurus OX=9913 GN=H2AFV PE=2 SV=3	35
ArgC	424	472.879	18.7758	0.736433	943.744	2	1.00455	Arg	GRX	0.863648	23353.5	24286.8	22109	22624.6	22458.5	22966.5	3.37445								0
ArgC	425	401.288	13.7072	0.541083	400.281	1	348.259	Arg	GRX	6.03988e-11	14954.2	13312	15664.4	13731.6	14760.9	14484.6	5.88314								0
ArgC	426	517.263	29.0144	1.12178	2065.02	4	33.4515	Arg	GRX	0.00613975	889.348	4223.35	29486.7	41452.3	37663.3	22743	74.5849								0
ArgC	427	543.316	12.7752	0.730483	1084.62	2	147.682	Arg	GRX	2.87681e-11	28309.4	28538.5	26381.8	25412.9	25077.1	26743.9	5.38035								0
ArgC	428	503.257	15.1289	0.801067	1004.5	2	1.34544	GRX	Arg	0.0300845	10429.5	8978.66	8533.25	9186.98	8043.62	9034.41	8.8628								0
ArgC	429	552.795	5.24407	0.543483	1103.57	2	2.63506	Arg	GRX	1.81454e-05	13010.1	13275.1	12838.8	12046.2	10267.5	12287.5	8.87045								0
ArgC	430	527.302	21.8009	1.49945	1578.88	3	1.217	Arg	GRX	0.00188917	25430.4	25428.8	25993.3	26636.9	24841.4	25666.2	2.36455								0
ArgC	431	372.736	13.7072	0.569633	743.457	2	Infinity	Arg	GRX	0	17784.9	15625.4	18467	16103.5	17225.7	17041.3	6.15661								0
ArgC	432	841.191	37.0027	0.6638	3360.74	4	548.754	GRX	Arg	8.24664e-09	76.5433	39.4981	103.25	56.3932	170.047	89.1463	51.2588								0
ArgC	433	390.723	6.21608	0.6023	779.431	2	2.43164	Arg	GRX	0.000926834	10340.6	10071.8	11735.6	9773.96	6720.04	9728.4	16.9366								0
ArgC	434	668.573	15.1289	0.504517	1335.13	2	1.99203	GRX	Arg	0.00258044	5061.38	3611.69	4081.8	4805.06	3464.12	4204.81	15.0771								0
ArgC	435	914.702	48.2314	0.5681	3654.78	4	17.715	GRX	Arg	0.142234	54.7275	2776.08	1386.29	8915.02	6452.58	3916.94	83.926								0
ArgC	436	494.304	4.79322	0.9255	986.593	2	3.10282	GRX	Arg	1.87041e-06	2098.91	2046.22	1810.67	1598.68	1550.58	1821.01	12.2945								0
ArgC	437	682.366	15.6044	1.43207	1362.72	2	3.20804	GRX	Arg	5.38667e-08	6606.53	6773.59	7297.38	6718.61	7197.55	6918.73	3.98297	46.05	0.00219685	1.61211	H31_BOVIN	EIAQDFKTDLR	[7] (KR) Me2	sp|P68432|H31_BOVIN Histone H3.1 OS=Bos taurus OX=9913 PE=1 SV=2	11
ArgC	438	420.928	23.516	0.624633	1259.76	3	1.32371	Arg	GRX	0.00401283	9361.57	10704.7	10455.4	10887.1	10008.9	10283.5	5.32029								0
ArgC	439	621.324	26.0295	3.4423	1240.63	2	1.10678	GRX	Arg	0.619575	27265.4	23157.5	9455.84	6682.59	6520.54	14616.4	60.2739								0
ArgC	440	840.517	22.8498	0.9045	839.51	1	55.8113	Arg	GRX	1.53733e-12	66462.9	62787.5	70237.2	78040.3	65374.3	68580.4	7.73102								0
ArgC	441	387.182	56.6313	0.674633	386.174	1	2.52765	GRX	Arg	9.17095e-05	5750.64	5201.98	7955.47	8344.45	8678.68	7186.24	19.8351								0
ArgC	442	626.638	34.1677	0.710767	1876.89	3	11.0206	Arg	GRX	0.0128419	986.168	4755.07	17182.4	23141.7	20087.9	13230.6	66.1185								0
ArgC	443	686.422	33.2134	2.06237	1370.83	2	2.03431	GRX	Arg	5.04609e-05	25284.2	26474.1	17701.4	17187.1	20950.1	21519.4	17.682								0
ArgC	444	247.145	24.1116	0.597233	246.138	1	254.943	Arg	GRX	1.20834e-11	12929.2	10011.5	13650.6	11216.8	13669.3	12295.5	11.7889								0
ArgC	445	480.299	10.8491	0.70565	958.584	2	4.2737	GRX	Arg	1.20779e-06	3128.29	3974.09	3243.24	3305.72	2964.66	3323.2	10.3971								0
ArgC	446	487.961	4.79322	0.459567	1460.86	3	10.5703	GRX	Arg	1.06358e-07	557.302	941.522	884.564	742.245	846.58	794.442	17.0217	62.69	0.00210004	1.43754	H31_BOVIN	KSAPATGGVKKPHR	[1] (KR) Me2	sp|P68432|H31_BOVIN Histone H3.1 OS=Bos taurus OX=9913 PE=1 SV=2	14
ArgC	447	888.41	41.1389	0.978683	1774.81	2	28.2486	Arg	GRX	1.87296e-11	38304.3	42762.1	43766.3	54454	42658.7	44389.1	12.1048								0
ArgC	448	897.057	45.23	1.68093	4480.25	5	72.2361	GRX	Arg	5.49119e-07	2755.1	1694.82	2479.85	530.852	2547.07	2001.54	40.9028	69.6	0.0303373	6.77139	H2B1N_BOVIN	KESYSVYVYKVLKQVHPDTGISSKAMGNMNSFVNDIFER		sp|Q32L48|H2B1N_BOVIN Histone H2B type 1-N OS=Bos taurus OX=9913 GN=HIST1H2BN PE=1 SV=3	39
ArgC	449	520.695	27.8147	1.37113	2598.44	5	93.1953	GRX	Arg	1.13527e-11	217.087	236.376	315.056	232.193	270.011	254.145	13.7804								0
ArgC	450	441.687	20.2894	0.389183	1762.72	4	Infinity	Arg	GRX	1.79523e-13	2537.32	3909.02	4030.98	3883.1	4316.33	3735.35	16.5558								0
ArgC	451	493.315	19.3177	0.5403	1969.23	4	27.8171	GRX	Arg	1.21399e-10	436.919	506.954	454.881	389.588	344.827	426.634	13.0167								0
ArgC	452	527.98	22.749	0.9236	3161.84	6	14.9149	GRX	Arg	6.87003e-09	1548.68	2757.28	1913.34	1761.88	1770.88	1950.41	21.5286								0
ArgC	453	345.225	6.21608	0.380317	344.218	1	2.85477	Arg	GRX	0.000477572	5195.59	4815.06	6448.77	4535.07	3458.9	4890.68	19.83								0
ArgC	454	650.005	27.6297	0.919083	1946.99	3	1.65583	Arg	GRX	0.000233098	10902.4	12440.9	12073.6	13794.6	15645.1	12971.3	12.5236								0
ArgC	455	888.41	38.1542	0.9825	1774.81	2	955.286	Arg	GRX	1.37595e-08	32227.9	31250.9	30340.3	30418	33465.4	31540.5	3.74131								0
ArgC	456	1162.73	47.7991	0.47025	2323.44	2	Infinity	Arg	GRX	2.16493e-14	62401.8	75183	101796	101319	97860.1	87712	18.2706								0
ArgC	457	536.819	27.3135	1.22072	2143.25	4	28.4383	GRX	Arg	2.34557e-11	634.194	646.402	539.977	527.584	643.734	598.378	8.86477								0
ArgC	458	1017.62	40.0638	0.657433	2033.23	2	101.765	Arg	GRX	1.94959e-07	30792.1	24847	29498.9	33867.7	24564.6	28714.1	12.4272								0
ArgC	459	910.179	27.2276	1.18053	2727.52	3	134.309	GRX	Arg	1.98121e-10	585.684	305.805	443.648	348.564	430.557	422.852	22.7386	60.06	-0.000789369	-0.289409	H2B1_BOVIN	LLLPGELAKHAVSEGTKAVTKYTSSK		sp|P62808|H2B1_BOVIN Histone H2B type 1 OS=Bos taurus OX=9913 PE=1 SV=2	26
ArgC	460	468.266	17.9198	0.94355	1401.78	3	1.01633	Arg	GRX	0.827238	6642.09	7015.74	7958.61	8252.34	8673.57	7708.47	9.89138								0
ArgC	461	538.775	15.1289	0.95455	1075.53	2	1.45196	GRX	Arg	0.00466352	8866.23	7584.25	7955.14	8411.78	7251.26	8013.73	7.17807								0
ArgC	462	436.916	13.2569	0.64045	1307.73	3	2.17754	GRX	Arg	4.92414e-06	5257.52	4606.4	5091.46	4970.55	4860.42	4957.27	4.42711								0
ArgC	463	526.632	21.8009	1.44813	1576.88	3	1.35913	Arg	GRX	0.000163769	12284.9	12749.7	11639.8	11590.1	10685.5	11790	5.93529								0
ArgC	464	710.898	29.0144	0.700933	1419.78	2	3.50101	GRX	Arg	3.09271e-10	3991.55	4256.05	3938.01	4195.47	3814.08	4039.03	4.06268								0
ArgC	465	651.367	16.8346	0.750817	1300.72	2	1.49793	Arg	GRX	0.000529367	22874.7	22618.8	19800.8	20218.9	25965.5	22295.7	9.91701								0
ArgC	466	514.372	10.8491	0.636133	513.365	1	4.70866	GRX	Arg	1.19113e-06	2267.11	3172.14	2402.34	2480.49	2279.25	2520.27	13.3098								0
ArgC	467	431.768	13.4135	0.4849	861.521	2	23.1106	Arg	GRX	1.23251e-07	6257.78	3213.52	6224.11	5575.14	4735.96	5201.3	21.8701								0
ArgC	468	571.066	5.10808	1.35072	570.059	1	68.5476	GRX	Arg	2.15588e-07	70.3941	61.0855	28.8618	49.1763	33.0812	48.5198	32.7384								0
ArgC	469	545.745	12.817	0.460317	1089.48	2	26.2678	GRX	Arg	0.0453588	365.281	873.497	399.516	518.04	1122.32	655.731	44.9347								0
ArgC	470	632.406	25.1572	1.24628	1894.2	3	4.80369	GRX	Arg	1.28625e-05	3399.16	6125.17	2692.41	2469.74	2979.18	3533.13	37.7215								0
ArgC	471	535.969	18.6149	0.4544	1604.89	3	1.38957	GRX	Arg	0.0325943	5493.59	10675.6	6043.62	5926.63	6243.1	6876.52	27.8537								0
ArgC	472	718.415	22.1846	0.786583	2152.22	3	32.8105	GRX	Arg	1.88105e-11	943.888	845.858	716.402	968.963	878.447	870.712	10.2076	---	0.00179434	0.833717	H12_BOVIN	KASGPPVSELITKAVAASKER	[21] (R) Me	sp|P02253|H12_BOVIN Histone H1.2 OS=Bos taurus OX=9913 GN=HIST1H1C PE=1 SV=2	21
ArgC	473	446.084	15.1289	0.519467	1335.23	3	1.36354	GRX	Arg	0.0542412	4255.46	3221.9	3496.37	3894.83	3127.4	3599.19	11.7458								0
ArgC	474	395.567	20.5347	0.844183	1183.68	3	1.16584	Arg	GRX	0.0117409	7364.59	6577.91	6962.64	5737.88	6701.9	6668.98	8.06501								0
ArgC	475	608.094	7.58913	0.775233	2428.35	4	22.1686	GRX	Arg	7.96509e-09	777.964	738.864	755.314	484.946	598.228	671.063	16.7361								0
ArgC	476	789.463	9.26328	0.587567	788.455	1	1.04082	Arg	GRX	0.633648	18373.6	15851.5	19342.9	15413.6	19099.1	17616.1	9.40322								0
ArgC	477	633.772	24.0938	1.33703	3163.83	5	15.866	GRX	Arg	9.22851e-12	3263.38	3498.95	3244.54	3372.58	3211.06	3318.1	3.1762								0
ArgC	478	772.425	9.73808	0.383617	771.418	1	219.126	Arg	GRX	3.6432e-06	10688.8	8642.89	13722.9	17769.1	15344.3	13233.6	24.5596								0
ArgC	479	751.399	12.54	0.62855	750.392	1	1.15863	GRX	Arg	0.243418	11503.8	11695.9	11586.2	12975.4	13187.1	12189.7	6.018								0
ArgC	480	464.273	6.2706	0.544133	926.532	2	22.8256	Arg	GRX	6.85877e-08	9291.21	9030.4	9473.94	9420.73	9807.98	9404.85	2.69272								0
ArgC	481	733.906	21.8525	1.39868	1465.8	2	1.3959	Arg	GRX	7.45701e-05	18849.2	17970.2	16816.5	17923.1	16541.3	17620.1	4.77185								0
ArgC	482	559.358	6.72063	0.393967	558.35	1	4.89775	Arg	GRX	1.30375e-07	17414.4	15233.4	14375.3	13968.6	13184.2	14835.2	9.76791								0
ArgC	483	570.325	4.83478	0.694433	569.317	1	20.15	Arg	GRX	2.66835e-06	6932.85	5581.87	6175.84	5716.2	6094.94	6100.34	7.7416								0
ArgC	484	582.67	10.5805	0.566317	1744.99	3	19.164	Arg	GRX	1.7369e-08	17791.7	22810.3	19812.2	17132.6	18204.2	19150.2	10.6109								0
ArgC	485	1163.22	53.0391	0.7588	2324.42	2	Infinity	Arg	GRX	4.44089e-16	113996	103609	135212	100231	132863	117182	12.3824								0
ArgC	486	455.247	15.5626	1.17715	1362.72	3	2.2264	GRX	Arg	5.76795e-09	3909.94	4044.22	4168.85	3964.63	4316.75	4080.88	3.59225	---	0.00506033	3.71342	H31_BOVIN	EIAQDFKTDLR	[7] (KR) Me2	sp|P68432|H31_BOVIN Histone H3.1 OS=Bos taurus OX=9913 PE=1 SV=2	11
ArgC	487	623.855	30.5036	1.23663	3737.08	6	26.7148	GRX	Arg	2.53239e-08	892	528.95	1072.41	855.089	1184.84	906.658	24.6824								0
ArgC	488	726.411	52.5403	0.595817	2901.61	4	32.3819	GRX	Arg	2.85871e-06	412.464	1353.94	983.661	1316.43	1018.29	1016.96	33.1939								0
ArgC	489	744.715	43.9592	1.53097	4462.25	6	105.077	GRX	Arg	5.20142e-07	361.821	363.504	1569.74	447.313	1223.29	793.133	63.7521								0
ArgC	490	227.177	22.7984	0.800167	226.169	1	583.277	Arg	GRX	4.10783e-15	21972.2	20482.1	23433.7	23680.5	20214	21956.5	6.55728								0
ArgC	491	714.452	11.8357	0.543517	713.444	1	1.37732	GRX	Arg	0.000420191	12262.5	9423.27	11447	11150.6	9658.03	10788.3	10.0512								0
ArgC	492	430.303	8.51337	0.447933	429.296	1	4.20212	Arg	GRX	3.80076e-08	11209.3	12115.1	10637.7	9080.05	10295	10667.4	9.41979								0
ArgC	493	501.258	23.2131	0.91885	2001	4	2.81691	GRX	Arg	0.105925	2298.71	2620.69	2458.6	2942.38	4109.42	2885.96	22.4448								0
ArgC	494	983.599	13.2657	0.66645	982.592	1	3.24744	GRX	Arg	1.95134e-05	6044.96	4719.25	8003.02	7956.27	7098.68	6764.44	18.4247								0
ArgC	495	497.304	4.79322	0.549467	1488.89	3	4.22103	GRX	Arg	1.37247e-06	1327.3	1846.58	1635.94	1261.02	1501.77	1514.52	13.9906	29.81	0.000628021	0.421805	H31_BOVIN	KSAPATGGVKKPHR	[1] (KR) Me2|[10] (KR) Me2	sp|P68432|H31_BOVIN Histone H3.1 OS=Bos taurus OX=9913 PE=1 SV=2	14
ArgC	496	442.591	14.9122	0.831817	1324.75	3	1.96663	GRX	Arg	4.80949e-07	3336.48	3532.15	3577.38	3997.88	3783.83	3645.54	6.21034	27.96	0.00352681	2.66225	H4_BOVIN	DNIQGITKPAIR		sp|P62803|H4_BOVIN Histone H4 OS=Bos taurus OX=9913 PE=1 SV=2	12
ArgC	497	811.398	5.14165	0.79935	810.391	1	284.392	Arg	GRX	1.21863e-10	21167.7	19296	21871.9	17680	15872.1	19177.5	11.5197								0
ArgC	498	689.622	24.6251	0.957333	2754.46	4	2.2569	Arg	GRX	7.04296e-07	18063.7	19024.2	15250.7	14075.1	16437.6	16570.3	10.8753								0
ArgC	499	619.183	30.0397	1.16283	3709.06	6	30.791	GRX	Arg	1.52886e-09	817.266	570.598	1103.06	853.128	701.207	809.051	21.8981	---	0.00413502	1.11484	H2AV_BOVIN	GDEELDSLIKATIAGGGVIPHIHKSLIGKKGQQKTA		sp|Q32LA7|H2AV_BOVIN Histone H2A.V OS=Bos taurus OX=9913 GN=H2AFV PE=2 SV=3	36
ArgC	500	678.672	29.551	1.2521	2032.99	3	23.4974	Arg	GRX	3.49755e-06	1821.42	2601.91	6041.37	5911.08	5707.42	4416.64	41.2148								0
ArgC	501	593.05	3.31533	1.55557	592.043	1	40.9438	GRX	Arg	1.74972e-08	1004	704.902	584.953	561.317	469.565	664.948	27.8821								0
ArgC	502	781.818	41.2698	1.12287	2342.43	3	384.759	Arg	GRX	1.38872e-09	46203.2	48733.5	52228.1	53896.1	56761.9	51564.5	7.23798								0
ArgC	503	782.371	38.0881	0.572383	1562.73	2	5.40319	GRX	Arg	0.00717745	15267.6	9463.01	1779.28	1204.94	1260.9	5795.14	97.899								0
ArgC	504	574.568	19.7478	0.62675	2294.24	4	1.04019	Arg	GRX	0.641539	12792.7	11310.4	12589.3	9730.62	10642.2	11413.1	10.1595								0
ArgC	505	724.105	42.5522	0.495283	2892.39	4	19.3584	GRX	Arg	1.27749e-07	989.738	1005.72	1067.32	426.557	892.659	876.398	26.4485								0
ArgC	506	656.365	52.5916	0.625333	1966.07	3	1122.33	Arg	GRX	2.0507e-05	16522	21019.2	25272.8	26532.4	25153.9	22900.1	16.1183								0
ArgC	507	733.906	26.6849	0.5461	1465.8	2	51.2964	Arg	GRX	2.42089e-11	10276.3	9239.9	11830.6	11965.4	11926.6	11047.8	9.99037								0
ArgC	508	505.002	29.6039	1.0835	2015.98	4	1.33974	Arg	GRX	0.679223	825.043	1426.59	3917.18	3803.28	3138.54	2622.13	48.2332								0
ArgC	509	664.096	14.7537	0.56355	1326.18	2	2.35518	GRX	Arg	8.04133e-06	2556.43	2474.6	3605.05	3053.79	3108.65	2959.7	13.8936								0
ArgC	510	443.775	33.1599	1.48722	885.536	2	4.39603	GRX	Arg	1.04966e-06	3925.99	4322.57	2767.58	2392.53	2988.26	3279.38	22.1557								0
ArgC	511	559.786	21.7561	0.806267	1117.56	2	10.3079	Arg	GRX	2.42742e-06	6727.46	6962.06	7786.43	9679.42	10861.8	8403.44	19.1429								0
ArgC	512	414.716	4.87403	0.612917	827.417	2	68.4872	Arg	GRX	2.8001e-10	4838.77	3604.35	4347.45	3895.81	4078.25	4152.92	10.1067								0
ArgC	513	591.143	17.124	0.412917	1180.27	2	1.00428	GRX	Arg	0.861978	6464.04	7216.75	6798.55	6536.39	6414.79	6686.1	4.4346								0
ArgC	514	348.215	6.72063	0.476533	694.416	2	3.80431	Arg	GRX	1.13803e-06	9888.12	7418.16	8894.72	7884.93	7436	8304.39	11.5151								0
ArgC	515	711.238	35.8508	3.60692	4261.38	6	8.3933	GRX	Arg	2.17749e-08	13678.9	10369.8	11777.3	11965.7	10156.8	11589.7	10.9703								0
ArgC	516	394.844	8.25517	0.428933	787.674	2	1.09525	Arg	GRX	0.168469	6672.56	6076.18	6269.99	5212.94	5607.73	5967.88	8.54152								0
ArgC	517	492.304	13.2657	0.704783	982.594	2	2.17416	GRX	Arg	1.43958e-06	4212.12	4020.52	4022.29	4042.57	3896.83	4038.87	2.49605								0
ArgC	518	575.077	22.619	0.7373	2296.28	4	39.1619	Arg	GRX	5.34304e-11	22947.8	17512.1	23989.3	24160	26857.8	23093.4	13.3162								0
ArgC	519	604.339	19.6034	0.675917	1206.66	2	33.7358	Arg	GRX	8.91858e-10	11859.8	9803.82	14550.4	14220.4	13461.2	12779.1	13.7232								0
ArgC	520	1151.57	8.60927	0.532533	1150.56	1	Infinity	Arg	GRX	8.14349e-13	21661.6	17232.7	27977.7	32855.9	37135.2	27372.6	26.4037								0
ArgC	521	957.576	55.3659	0.619567	1913.14	2	2324.3	Arg	GRX	8.99145e-06	33835.8	21540.4	23797.3	25811.1	22635.4	25524	17.1998								0
ArgC	522	775.456	22.749	0.968217	2323.35	3	15.16	GRX	Arg	9.283e-08	1475.73	3149.77	1571.36	1378.24	1808.07	1876.63	34.7624								0
ArgC	523	600.84	16.8346	0.742817	1199.67	2	1.36941	Arg	GRX	0.000903081	14108.8	14798.2	12227.9	12437.4	15244.4	13763.4	8.89826								0
ArgC	524	579.335	28.2057	0.594017	1156.66	2	1.03383	Arg	GRX	0.944099	12027.3	10637.6	6734.23	6073.5	4276.48	7949.82	36.6051								0
ArgC	525	756.129	38.9055	0.521133	3020.49	4	267.119	GRX	Arg	3.74796e-07	34.1818	18.7323	111.114	64.2728	157.147	77.0897	66.0875								0
ArgC	526	747.715	38.9055	0.571233	4480.25	6	712.615	GRX	Arg	4.20163e-05	60.0119	117.854	17.4641	9.24495	0	40.9149	106.599	57.45	0.029671	6.62268	H2B1N_BOVIN	KESYSVYVYKVLKQVHPDTGISSKAMGNMNSFVNDIFER		sp|Q32L48|H2B1N_BOVIN Histone H2B type 1-N OS=Bos taurus OX=9913 GN=HIST1H2BN PE=1 SV=3	39
ArgC	527	651.068	18.3724	0.40175	1300.12	2	Infinity	GRX	Arg	3.54161e-14	0	0	0	0	0	0	0								0
ArgC	528	541.352	17.4479	1.00442	1080.69	2	12.8388	Arg	GRX	7.55668e-10	19536.9	13847.5	16484.4	16314	16491.1	16534.8	10.9153								0
ArgC	529	899.863	44.5361	1.27948	4494.28	5	71.5145	GRX	Arg	7.46655e-09	1361.31	1158.07	2215.96	858.88	1868.31	1492.51	32.7576								0
ArgC	530	659.346	22.2718	2.82403	1316.68	2	2.74707	Arg	GRX	1.26461e-06	27050.8	19126	23938.6	21285.4	23129.4	22906.1	11.5851								0
ArgC	531	535.817	10.8491	0.7439	1069.62	2	2.89138	GRX	Arg	6.13028e-06	4398.31	5679.9	4383.42	4336.73	3969.51	4553.57	12.8422								0
ArgC	532	633.544	10.9111	0.508433	1265.07	2	Infinity	Arg	GRX	3.4639e-14	8240.29	9763.47	8899.51	11527.8	6941.77	9074.57	16.9064								0
ArgC	533	884.11	32.3449	1.44707	4415.52	5	119.677	GRX	Arg	4.01696e-09	874.243	657.116	528.185	315.181	404.86	555.917	35.3518	43.37	0.0139038	3.14885	H2A1_BOVIN	NDEELNKLLGKVTIAQGGVLPNIQAVLLPKKTESHHKAKGK		sp|P0C0S9|H2A1_BOVIN Histone H2A type 1 OS=Bos taurus OX=9913 PE=1 SV=2	41
ArgC	534	863.454	40.4582	0.652367	1724.89	2	11.2678	Arg	GRX	0.000441169	63961.2	53683.8	26350.9	23216.2	18577.3	37157.9	48.8576								0
ArgC	535	535.821	7.96988	0.4393	1069.63	2	1.64469	Arg	GRX	0.000496366	7123.72	7010.13	9486.29	9464.59	8079.17	8232.78	13.1241	47.89	0.00286694	2.68032	H31_BOVIN	KQLATKAAR	[1] (K) Ac|[6] (K) Ac	sp|P68432|H31_BOVIN Histone H3.1 OS=Bos taurus OX=9913 PE=1 SV=2	9
ArgC	536	690.951	26.2311	0.629317	1379.89	2	190.621	Arg	GRX	4.32736e-08	6654.39	10294.5	9051.35	11054.7	11245	9659.99	17.4848								0
ArgC	537	590.292	4.90873	0.612917	589.284	1	1.90911	Arg	GRX	8.72709e-06	3406.9	3303.07	2860.76	2827.25	3020.35	3083.66	7.56461								0
ArgC	538	603.02	7.75638	0.816683	602.013	1	7.04177	GRX	Arg	8.3156e-06	218.438	253.854	367.224	280.664	566.83	337.402	36.9893								0
ArgC	539	426.084	4.52873	0.977133	425.077	1	502.827	GRX	Arg	1.95463e-08	5.40379	4.85124	13.2919	15.4099	4.66431	8.72424	53.2895								0
ArgC	540	1250.71	10.8491	0.6921	1249.7	1	17.7107	GRX	Arg	9.10495e-06	1319.94	2194.31	2778.11	2771.85	2905.57	2393.96	24.6806	---	0.00146146	1.16944	H31_BOVIN	YQKSTELLIR		sp|P68432|H31_BOVIN Histone H3.1 OS=Bos taurus OX=9913 PE=1 SV=2	10
ArgC	541	837.421	4.83478	0.6569	836.414	1	1.94344	GRX	Arg	9.50063e-05	3178.27	3197.44	3280.38	2808.11	3113.64	3115.57	5.22161								0
ArgC	542	543.292	31.2522	0.651633	3796	7	1.42875	GRX	Arg	0.858556	8751.95	9790.65	11632	9852.75	8690.48	9743.55	10.9316								0
ArgC	543	1171.73	40.1238	0.555483	2341.45	2	Infinity	Arg	GRX	3.33067e-15	25363	22188.6	30056	30483.8	32610	28140.3	13.5108								0
ArgC	544	557.306	6.21608	0.5044	556.299	1	1.67008	Arg	GRX	0.0014821	8310.6	8753.11	8882.9	7491.71	5757.99	7839.26	14.6547								0
ArgC	545	590.936	17.1501	0.44325	1179.86	2	1.1086	GRX	Arg	0.0733894	4413.7	5294.78	4507.81	4387.79	4642.08	4649.23	7.20219								0
ArgC	546	630.096	29.0144	1.0279	2516.36	4	28.1985	GRX	Arg	1.24207e-09	1785.77	1925.18	1426.43	1363.36	1069.54	1514.06	20.2679								0
ArgC	547	615.034	3.42568	1.48543	614.027	1	584.516	GRX	Arg	3.51921e-09	116.552	49.9179	56.183	48.7015	37.4746	61.7658	45.4123								0
ArgC	548	371.194	20.0942	0.4457	370.187	1	3.18873	GRX	Arg	4.03389e-06	1586.68	1203.82	1949.76	1508.61	2025.84	1654.94	18.2092								0
ArgC	549	670.425	5.10808	0.912367	669.417	1	6.95646	Arg	GRX	3.80899e-07	7689	10717.8	7539.49	6775.56	5474.88	7639.35	22.6127								0
ArgC	550	843.506	20.5347	0.805583	842.498	1	1.00247	Arg	GRX	0.972425	8630.43	6709.18	9191.93	7918.05	8569.78	8203.87	10.3543								0
ArgC	551	517.334	6.13695	0.8286	516.327	1	3.68825	Arg	GRX	6.11894e-07	7159.56	6964.78	8156.89	6881.44	6259	7084.33	8.6847								0
ArgC	552	906.724	38.3721	1.14452	3622.87	4	13.2979	GRX	Arg	1.03876e-06	1455.8	1882.03	3357.57	3866.06	3618.24	2835.94	34.405								0
ArgC	553	805.951	17.4737	0.599267	1609.89	2	1.99758	GRX	Arg	6.88326e-07	12707.9	10760.7	11885.5	12231.7	12656.8	12048.5	5.89622								0
ArgC	554	632.364	33.6628	0.60845	4419.5	7	24.3716	GRX	Arg	2.03298e-08	551.215	306.088	624.077	453.704	703.555	527.728	26.1682								0
ArgC	555	352.191	4.90873	0.583033	702.368	2	1.49058	Arg	GRX	0.00156596	1584	1224.14	1301.92	1318.26	1199.74	1325.61	10.3169	55.78	0.00238465	3.39516	H2B1_BOVIN	IAGEASR		sp|P62808|H2B1_BOVIN Histone H2B type 1 OS=Bos taurus OX=9913 PE=1 SV=2	7
ArgC	556	643.028	4.28545	0.782133	642.021	1	466.335	GRX	Arg	1.39245e-11	109.365	147.403	161.544	112.868	102.511	126.738	18.4021								0
ArgC	557	894.469	15.1289	0.699183	893.462	1	1.83171	GRX	Arg	0.00719662	7036.78	4410.69	6897.32	8269.79	6116.72	6546.26	19.4185								0
ArgC	558	296.198	20.5347	0.844183	295.191	1	1.16137	Arg	GRX	0.0152099	2981.47	2742.74	2907.67	2330.52	2811.37	2754.75	8.24768								0
ArgC	559	424.262	4.79322	0.583033	1269.77	3	3.63054	GRX	Arg	0.000280084	458.644	931.753	1014.83	819.693	844.908	813.966	23.4048	47.17	0.00231577	1.82378	H4_BOVIN	GKGGKGLGKGGAKR		sp|P62803|H4_BOVIN Histone H4 OS=Bos taurus OX=9913 PE=1 SV=2	14
ArgC	560	663.508	13.2569	0.51195	1325	2	2.06562	GRX	Arg	9.54801e-06	4492.72	4090.51	4207.2	4332.58	4025.66	4229.73	3.97409								0
ArgC	561	630.359	33.1599	2.47785	629.352	1	2.46313	GRX	Arg	8.70686e-08	7362.45	8145.49	6547.39	6582.87	7716.45	7270.93	8.62999								0
ArgC	562	548.284	9.22303	0.71585	547.277	1	1.44568	Arg	GRX	0.00373571	16130.8	15468.9	13981.5	10346.5	12468.5	13679.3	15.2916								0
ArgC	563	911.845	40.9703	0.482517	2732.51	3	25.132	GRX	Arg	8.58332e-10	1170.91	1367.55	1524.93	1922.33	1211.94	1439.53	18.8849								0
ArgC	564	690.903	28.5207	1.12735	2759.58	4	177.503	Arg	GRX	3.94011e-09	71984.1	70145.7	36475.5	34582.4	31983.1	49034.1	36.8189								0
ArgC	565	488.26	30.8276	1.83313	487.253	1	1.47772	Arg	GRX	0.000126588	5820.56	5161.12	4823.85	4612.33	5377.55	5159.08	8.2081								0
ArgC	566	816.708	6.21608	0.230033	815.701	1	1.55074	Arg	GRX	0.0162193	3410.82	3350.79	4523.26	3616.69	2518.74	3484.06	18.3895								0
ArgC	567	605.623	25.5185	1.78938	6046.15	10	84.4297	GRX	Arg	1.22293e-11	308.255	452.775	442.595	396.112	458.811	411.71	13.6559								0
ArgC	568	1120.82	43.9592	1.88762	4479.26	4	731.994	GRX	Arg	0.000107128	15.9331	0	176.752	14.9194	228.146	87.15	109.811	80.34	0.00227411	0.507699	H2B1_BOVIN	KESYSVYVYKVLKQVHPDTGISSKAMGIMNSFVNDIFER		sp|P62808|H2B1_BOVIN Histone H2B type 1 OS=Bos taurus OX=9913 PE=1 SV=2	39
ArgC	569	914.507	30.8276	0.754383	913.499	1	1.65016	Arg	GRX	9.33051e-05	6931.01	6696.81	7938.76	8501.75	8832.35	7780.14	10.8267								0
ArgC	570	714.356	58.7323	0.5599	2140.04	3	1.19343	Arg	GRX	0.120744	12047.5	16153.1	13557.9	12374	15686.8	13963.8	12.0373								0
ArgC	571	511.96	23.7817	0.617817	1532.86	3	2.11072	GRX	Arg	1.79327e-05	5922.8	5613.02	4894.33	5693.34	5253.26	5475.35	6.60324								0
ArgC	572	644.154	52.3076	3.46022	6431.47	10	2.04804	GRX	Arg	0.255439	212772	99669.5	65683	11278.2	78808.1	93642.1	70.8584								0
ArgC	573	411.246	4.57468	0.973433	410.239	1	1.97068	GRX	Arg	8.87459e-05	4308.43	5984.25	4572.88	6249.07	4751.32	5173.19	15.2245								0
ArgC	574	805.927	47.325	0.46175	1609.84	2	2.43546	GRX	Arg	2.21213e-08	15842.9	18438.8	16455.5	16553.7	16865.1	16831.2	5.1661								0
ArgC	575	621.644	27.147	0.810083	1861.91	3	1.20206	Arg	GRX	0.970544	568.723	1035.45	852.14	1603.1	3708.66	1553.62	72.6922								0
ArgC	576	602.357	24.8871	0.705567	3006.75	5	29.1897	Arg	GRX	1.54756e-06	33535.8	40112.6	23698.2	23091.1	17777.1	27643	29.1133								0
ArgC	577	290.049	3.34618	1.43107	289.042	1	154479	GRX	Arg	3.3018e-13	0.0254666	0.471485	0.0012479	0.181781	0.368734	0.209743	88.4276								0
ArgC	578	529.966	22.619	0.5214	1586.88	3	9.09419	GRX	Arg	3.48817e-08	1215.04	1220.09	1564.09	1261.98	898.349	1231.91	17.1405								0
ArgC	579	402.889	15.1289	0.684217	1205.64	3	1.34707	GRX	Arg	0.0500413	5577.18	4396.8	4665.56	5153.99	4349.98	4828.7	9.75044								0
ArgC	580	555.552	25.7333	1.1554	2218.18	4	11.319	GRX	Arg	1.11121e-07	1379.61	1273.63	997.644	818.791	734.922	1040.92	24.0638	82.78	0.00576867	2.60064	H12_BOVIN	KASGPPVSELITKAVAASKER	[3] (ST) Pho	sp|P02253|H12_BOVIN Histone H1.2 OS=Bos taurus OX=9913 GN=HIST1H1C PE=1 SV=2	21
ArgC	581	546.297	25.2466	0.696783	2181.16	4	10.8538	GRX	Arg	1.5802e-06	1497.49	1363.91	680.464	702.476	627.939	974.456	38.5539								0
ArgC	582	624.645	35.1998	0.5304	1870.91	3	30.2311	Arg	GRX	4.25044e-08	20769.5	17614.3	19986.7	11866.6	13341.5	16715.7	21.2084								0
ArgC	583	288.204	10.8491	0.603817	287.197	1	4.88218	GRX	Arg	4.00497e-06	765.685	1005.79	794.089	784.892	703.782	810.847	12.6323								0
ArgC	584	527.296	27.1869	1.47268	2105.15	4	22.0477	GRX	Arg	1.64014e-08	713.455	788.258	1164.57	1307.28	1334.64	1061.64	24.6144								0
ArgC	585	467.765	24.9465	0.839483	1867.03	4	5.21105	GRX	Arg	7.80324e-07	915.042	1134.5	1498.16	1587.13	1582.63	1343.49	20.1854								0
ArgC	586	516.248	44.7199	0.799817	1545.72	3	1.05081	Arg	GRX	0.61765	14653.2	12450.1	10842.6	10591.9	14223.3	12552.2	13.3226								0
ArgC	587	564.319	18.1941	0.699683	1126.62	2	26.7233	Arg	GRX	2.05391e-14	21084.4	20749.1	21302.5	20837.6	21561	21106.9	1.41417								0
ArgC	588	1209.59	47.0781	0.565683	3625.74	3	1.30689	GRX	Arg	0.598862	1156.49	20022.2	47997.8	31581.1	33865.4	26924.6	58.1482	44.95	-0.0537853	-14.8341	H32_BOVIN	FQSSAVMALQEASEAYLVGLFEDTNLCAIHAKR	[33] (R) Me	sp|P84227|H32_BOVIN Histone H3.2 OS=Bos taurus OX=9913 PE=1 SV=2	33
ArgC	589	752.883	43.9592	1.35583	4511.26	6	65.9249	GRX	Arg	1.26615e-07	918.441	560.165	1519.82	675.473	1724.01	1079.58	42.8131								0
ArgC	590	582.546	26.5282	0.42925	1744.62	3	5.29276	Arg	GRX	0.00187854	2426.88	4816.48	3193.47	3157.99	4016.55	3522.27	23.2735								0
ArgC	591	570.291	7.14337	1.18553	2846.42	5	1.35685	GRX	Arg	0.18697	14454.2	13083.7	11905.2	10329.4	12307.4	12416	10.941								0
ArgC	592	426.436	11.8462	0.33445	850.858	2	1.48414	GRX	Arg	0.00244451	3353.11	2245.42	3511.5	2934.83	2444.08	2897.78	17.0236								0
ArgC	593	512.262	16.5439	0.706817	1022.51	2	1.09266	GRX	Arg	0.104474	6976.32	7141.56	7418.34	7436.44	7847.02	7363.94	4.03426								0
ArgC	594	462.38	20.5901	0.682517	1384.12	3	1.16727	Arg	GRX	0.245104	3638.49	3478.2	3088.64	2548.04	2436.34	3037.94	15.848								0
ArgC	595	749.465	21.8525	1.33275	748.458	1	1.34126	Arg	GRX	0.00177391	9566.01	8398.47	9547.78	9777.04	9376.11	9333.08	5.18921								0
ArgC	596	446.731	12.2341	0.5254	891.448	2	1.73027	Arg	GRX	0.000159372	4802.19	6421.74	6171.75	6432.08	6518.97	6069.34	10.6117								0
ArgC	597	641.847	29.0144	0.854783	2563.36	4	9.841	GRX	Arg	1.09237e-08	2959.24	4236.74	2772.95	2514.82	2587.06	3014.16	20.918								0
ArgC	598	353.183	6.21608	0.340633	352.176	1	2.34641	Arg	GRX	0.00173289	3543.56	3359.56	3909.27	3252.07	2190.62	3251.02	17.6974								0
ArgC	599	581.332	52.5403	0.542767	2901.62	5	37.9082	GRX	Arg	1.00013e-06	548.266	905.286	373.808	415.462	335.465	515.657	40.2607								0
ArgC	600	801.422	30.8276	0.944383	800.415	1	1.65976	Arg	GRX	9.05972e-06	5979.16	5664.25	6277.31	6489.63	7186.54	6319.38	8.15424								0
ArgC	601	388.138	5.14165	1.40967	387.13	1	109.383	GRX	Arg	4.44209e-07	130.766	136.528	145.672	140.999	133.386	137.47	3.87989								0
ArgC	602	494.96	10.6865	0.576633	1481.86	3	30.5754	Arg	GRX	1.36647e-08	7556.84	8084.06	8246.56	6838.18	7739.67	7693.06	6.39665								0
ArgC	603	599.064	4.3412	0.823917	598.056	1	110483	GRX	Arg	2.78854e-10	0	2.01883	0	0	0	0.403766	200								0
ArgC	604	458.094	27.2276	2.8656	2742.52	6	53.9703	GRX	Arg	1.67413e-06	1423.88	939.808	429.006	239.008	307.044	667.749	67.5293								0
ArgC	605	552.097	25.9842	0.982317	2755.45	5	1.79199	Arg	GRX	4.55424e-05	5040.39	6423.27	5484.97	5432.38	6449.31	5766.06	9.85863								0
ArgC	606	484.776	4.95403	0.620567	967.538	2	11.9647	Arg	GRX	1.55599e-07	6290.4	6420.89	6136.07	5706.4	6040.41	6118.83	3.98463								0
ArgC	607	552.915	25.9421	0.62935	1655.72	3	7.38526	GRX	Arg	0.0231173	601.355	828.539	974.521	617.106	892.087	782.722	19.0502								0
ArgC	608	510.975	20.8284	0.821383	3059.81	6	5.13325	GRX	Arg	8.38942e-06	2236.7	1562.22	1174.09	1103.42	860.508	1387.39	34.6518								0
ArgC	609	409.233	20.0942	0.5567	816.452	2	2.97863	GRX	Arg	3.42421e-06	1976.62	1621.86	2462.14	1916.3	2560.7	2107.52	16.7178								0
ArgC	610	663.86	20.2894	1.9463	1325.71	2	6.5237	Arg	GRX	1.47183e-08	10853.3	12881.7	10342.3	12007	12385.2	11693.9	8.13089								0
ArgC	611	473.45	20.0942	0.380067	944.885	2	3.98147	GRX	Arg	7.48428e-06	1000.82	690.114	1325.17	971.087	1426.79	1082.8	24.4509								0
ArgC	612	596.351	24.8871	0.603817	2976.72	5	1.2692	GRX	Arg	0.148085	8529.38	12390.4	6267.72	6091.11	4856.96	7627.11	34.8784								0
ArgC	613	755.418	7.47433	0.630517	1508.82	2	3953.19	Arg	GRX	2.64994e-06	23309.5	23167.8	29960.5	38336.2	37175.4	30389.9	21.4096								0
ArgC	614	327.241	13.0265	0.438117	652.467	2	1.91568	GRX	Arg	0.000284703	1262.07	1301.98	1312.69	1143.4	1327.77	1269.58	5.25689								0
ArgC	615	728.779	38.3721	0.6957	3638.86	5	56.1472	GRX	Arg	1.23888e-07	201.085	329.536	576.661	659.21	653.075	483.913	38.302								0
ArgC	616	407.477	7.4277	0.462517	1625.88	4	1499.57	Arg	GRX	7.56836e-06	13299.7	12333.3	15073.5	14014	14093.9	13762.9	6.61855								0
ArgC	617	372.226	24.0628	0.60755	742.436	2	821.284	Arg	GRX	9.96991e-06	13373.7	10002.9	14371.9	11466.7	14809	12804.8	14.1599								0
ArgC	618	495.405	24.1027	0.571867	988.795	2	Infinity	Arg	GRX	8.88178e-16	19855.6	16228.9	20907.7	17175.7	21868.2	19207.2	11.2607								0
ArgC	619	751.931	21.476	0.75415	1501.85	2	68.8968	GRX	Arg	2.23112e-11	279.459	297.14	228.291	205.785	278.725	257.88	13.4676								0
ArgC	620	548.847	13.2657	0.64045	1095.68	2	2.52082	GRX	Arg	1.00765e-07	3699.34	3595.59	3568.06	3480.42	3512.94	3571.27	2.11997								0
ArgC	621	540.387	13.0069	0.454733	539.38	1	2.23956	GRX	Arg	0.000100227	2202.73	2101.28	2441.47	2059.53	2295.88	2220.18	6.20683								0
ArgC	622	532.421	21.8009	0.39175	1594.24	3	1.10624	Arg	GRX	0.308025	2748.2	2653.84	2714.44	3519.58	3155.43	2958.3	11.2133								0
ArgC	623	576.866	18.5203	0.774867	1151.72	2	15.6165	Arg	GRX	1.46937e-09	14401.3	16421.8	15415.6	16870.4	15805.1	15782.9	5.40256								0
ArgC	624	737.402	30.8276	1.06525	1472.79	2	1.64376	Arg	GRX	5.09004e-06	8372.83	8063.6	7619.5	7863.39	8788.47	8141.56	4.99824								0
ArgC	625	545.034	2.79143	1.6032	544.027	1	1.56489	GRX	Arg	0.450069	6224.01	4867.92	3989.84	4713.18	4297.22	4818.43	15.9342								0
ArgC	626	659.837	16.5502	0.721367	1317.66	2	1.52385	GRX	Arg	7.47916e-05	8490.4	8607.05	8092.05	8171.57	8823.46	8436.91	3.22672								0
ArgC	627	242.187	8.24885	0.583067	241.18	1	1.12341	Arg	GRX	0.0600177	5841.09	5229.73	5544.84	4793.19	4955.23	5272.82	7.24505								0
ArgC	628	911.944	57.105	0.506483	3643.75	4	2.91085	GRX	Arg	0.130926	35839.3	16649.6	1880.2	10.7496	153.084	10906.6	127.736								0
ArgC	629	550.657	25.4645	1.77853	6046.15	11	99.9323	GRX	Arg	2.80186e-11	250.332	332.381	284.533	255.122	288.541	282.182	10.4077								0
ArgC	630	691.425	40.566	0.568233	2761.67	4	2682.26	Arg	GRX	2.62495e-07	30017	39531.4	46856.4	36212.9	54799.4	41483.4	20.7158								0
ArgC	631	854.461	30.5932	0.696067	2560.36	3	96.3731	GRX	Arg	3.08691e-09	187.91	208.392	107.354	91.1636	170.982	153.16	29.9451	26.37	-0.0364129	-14.2216	H12_BOVIN	SGVSLAALKKALAAAGYDVEKNNSR	[9] (KR) Me2	sp|P02253|H12_BOVIN Histone H1.2 OS=Bos taurus OX=9913 GN=HIST1H1C PE=1 SV=2	25
ArgC	632	420.254	27.147	1.01122	838.494	2	233.098	Arg	GRX	2.85152e-09	5417.92	6773.39	6007.62	5828.54	6649.5	6135.39	8.29995								0
ArgC	633	760.905	14.4919	0.451033	1519.8	2	220.145	Arg	GRX	3.49112e-07	23338.6	22128.4	20466	23640.1	22361.6	22386.9	4.98756								0
ArgC	634	554.703	25.0752	1.05422	2768.48	5	2.09359	Arg	GRX	0.0648493	11224.3	10340.1	4352.44	3055.82	3872.05	6568.95	52.9198								0
ArgC	635	626.076	10.8491	0.53305	1250.14	2	13.4324	GRX	Arg	1.79208e-07	442.03	778.357	466.417	423.749	469.286	515.968	25.6319								0
ArgC	636	727.9	25.6805	0.84675	1453.79	2	11.8511	Arg	GRX	2.84844e-09	12582.6	9378.44	13630.3	12671.1	12600.7	12172.6	11.923								0
ArgC	637	477.24	19.5072	0.552583	1904.93	4	6.67939	GRX	Arg	0.0175518	164.968	716.818	218.054	288.078	880.665	453.717	63.7153								0
ArgC	638	950.509	26.0295	1.66843	1899	2	1.88149	GRX	Arg	0.112341	23662.3	21221.3	6668.88	3869.56	2881.21	11660.6	76.5265								0
ArgC	639	601.368	11.8357	0.554	600.36	1	1.2534	GRX	Arg	0.0200574	8787.37	7501.73	7229.27	7034.66	6179.52	7346.51	11.5067								0
ArgC	640	651.868	14.11	0.666233	1301.72	2	179.005	Arg	GRX	1.01646e-08	20176.4	14988.5	16998.1	18397.9	19544.6	18021.1	10.3372								0
ArgC	641	555.101	4.40503	0.764267	554.093	1	2485.3	GRX	Arg	1.76381e-11	16.0103	9.8671	17.3434	17.235	11.8293	14.457	21.079								0
ArgC	642	797.096	27.2276	1.11107	2388.27	3	30.418	GRX	Arg	2.5039e-10	1122.82	1150.44	758.749	895.134	892.08	963.844	15.5298								0
ArgC	643	376.211	26.0295	1.57492	1125.61	3	1.47632	GRX	Arg	0.264212	6916.42	5056.52	1182.45	649.207	429.041	2846.73	92.7936								0
ArgC	644	1163.22	55.2979	0.535367	2324.42	2	Infinity	Arg	GRX	2.22045e-16	29514.2	23586.2	27987.9	24527.7	30472.6	27217.7	9.97907								0
ArgC	645	937.696	55.7034	0.758567	3746.75	4	21.8218	GRX	Arg	0.0121533	37.6139	507.636	1206.43	6265.56	3940.07	2391.46	98.7774								0
ArgC	646	713.402	30.8276	1.30722	1424.79	2	1.74674	Arg	GRX	2.0833e-06	10283.5	9832.36	9063.92	9712.7	10733.6	9925.22	5.65917								0
ArgC	647	532.323	18.5203	0.5785	3187.9	6	15.2511	GRX	Arg	1.50895e-08	735.281	968.345	785.085	903.411	949.707	868.366	10.6156								0
ArgC	648	486.244	16.0549	0.540317	970.474	2	3.00496	GRX	Arg	0.0148923	8002.08	5734.89	3403.06	2142.1	1519.07	4160.24	57.7503								0
ArgC	649	509.764	25.0556	1.2099	2035.03	4	95.9452	Arg	GRX	0.000704085	350.901	4194.86	13183.2	16675.6	16384	10157.7	65.6183								0
ArgC	650	227.177	20.2894	0.5941	226.169	1	42.884	Arg	GRX	2.64157e-09	1760.36	2167.13	1982.63	2101.88	2109.55	2024.31	7.16159								0
ArgC	651	559.296	30.8276	1.33825	558.289	1	2.1784	Arg	GRX	1.20032e-05	5633.1	5099.35	4718.31	5603.85	6483.12	5507.55	10.7917								0
ArgC	652	443.269	4.87403	0.6708	884.524	2	3.5773	Arg	GRX	8.1235e-07	4762.33	4395.24	4333.44	3883.35	4224.32	4319.74	6.55845								0
ArgC	653	513.259	27.6297	1.6689	2049.01	4	10.3171	Arg	GRX	0.000150988	14957.6	16175.8	34284.5	33960.3	34546.8	26785	34.2344								0
ArgC	654	455.428	27.2276	1.05583	1817.68	4	59.463	GRX	Arg	2.71372e-12	337.708	260.239	238.098	265.516	289.005	278.113	12.193								0
ArgC	655	845.457	30.0397	0.873833	2533.35	3	152.786	GRX	Arg	1.17771e-09	170.059	103.694	106.84	93.4942	198.28	134.473	31.0694	84.23	-0.000329649	-0.130124	H12_BOVIN	SGVSLAALKKALAAAGYDVEKNNSR	[25] (R) Cit	sp|P02253|H12_BOVIN Histone H1.2 OS=Bos taurus OX=9913 GN=HIST1H1C PE=1 SV=2	25
ArgC	656	737.348	10.8491	0.665733	736.341	1	4.46931	GRX	Arg	2.53009e-06	2538.45	3453.79	2736.26	2701.55	2581.37	2802.29	11.9146								0
ArgC	657	738.667	49.0391	0.836583	5163.61	7	2.55148	GRX	Arg	0.175062	38631.2	28029.5	17289.9	2130.08	18509.9	20918.1	58.0114								0
ArgC	658	484.312	17.1414	1.05785	483.305	1	1.18596	GRX	Arg	0.00641308	8886.04	9806.43	8862.17	8744.1	8737.58	9007.26	4.48614								0
ArgC	659	622.343	27.8147	0.799333	2485.34	4	15.7266	GRX	Arg	1.70646e-06	1466.18	1149.6	533.605	487.113	531.983	833.697	48.0102								0
ArgC	660	584.394	21.3341	0.98975	1166.77	2	7.88116	Arg	GRX	5.61001e-08	15230.8	17284.6	11130.3	10399.9	11317.8	13072.7	20.6379								0
ArgC	661	644.409	33.1599	2.47045	643.402	1	2.27634	GRX	Arg	1.89802e-07	7437.56	7970.39	6633.11	6143.24	6604.65	6957.79	9.42275								0
ArgC	662	465.28	4.83478	0.749983	928.546	2	3.42819	GRX	Arg	1.35896e-07	4054.37	3696.36	3783.23	3060.23	3664.57	3651.75	8.92773								0
ArgC	663	612.104	7.94387	0.547983	2444.39	4	13.651	GRX	Arg	9.75324e-09	988.056	1274.72	1413.63	1516.56	1521.73	1342.94	14.8069								0
ArgC	664	454.743	18.3439	0.594833	907.472	2	7.34062	Arg	GRX	4.40774e-08	1143.24	1343.6	1370.52	1377.5	1480.03	1342.98	8.19947								0
ArgC	665	359.241	20.5347	0.805583	358.234	1	1.1628	Arg	GRX	0.0132537	2702.5	2373.8	2587.39	2122.39	2473.59	2451.93	8.08108								0
ArgC	666	288.204	33.1599	1.18113	287.197	1	5.32879	GRX	Arg	6.83867e-07	979.515	1081.52	652.225	586.243	738.218	807.545	23.6609								0
ArgC	667	621.048	4.3412	0.793917	620.041	1	23.3199	GRX	Arg	5.12784e-10	1591.81	2170.61	2054.42	1581.21	1799.2	1839.45	12.991								0
ArgC	668	635.344	11.3967	0.36595	1903.01	3	37.0941	Arg	GRX	1.18279e-10	32220.6	28589.9	29771.8	31331.5	28293.4	30041.4	5.08073								0
ArgC	669	420.254	22.7984	0.958917	838.494	2	2.16449	Arg	GRX	1.5472e-07	11781.1	11386.6	12729.3	13249.4	11449.6	12119.2	6.11815								0
ArgC	670	599.858	12.7752	0.575117	1197.7	2	149.27	Arg	GRX	4.80486e-07	19688.1	19805.1	18178	17880.1	17418	18593.9	5.2306								0
ArgC	671	507.798	12.7752	0.426417	1013.58	2	54.7155	Arg	GRX	5.00815e-09	16068.2	15691.5	14682.7	14771.4	14261.6	15095.1	4.4657								0
ArgC	672	685.435	13.2569	0.762017	684.428	1	2.90346	GRX	Arg	3.9621e-08	3561.12	3257.45	3913.14	3716.36	3566.69	3602.95	5.97239								0
ArgC	673	635.89	4.79322	0.549467	1269.77	2	8.29258	GRX	Arg	5.32485e-07	562.519	753.166	586.179	414.512	368.893	537.054	25.4027	76.22	0.00221947	1.74794	H4_BOVIN	GKGGKGLGKGGAKR		sp|P62803|H4_BOVIN Histone H4 OS=Bos taurus OX=9913 PE=1 SV=2	14
ArgC	674	573.812	27.2276	0.96285	2291.22	4	20.2237	GRX	Arg	1.86959e-08	685.526	735.175	1181.12	964.429	1349.18	983.085	25.8775								0
ArgC	675	522.304	21.8525	1.54338	1563.89	3	1.3491	Arg	GRX	0.000235754	14067.4	13200.4	14338.7	14909.2	13452.7	13993.7	4.38721								0
ArgC	676	426.891	7.50547	0.543933	2555.3	6	15.6967	GRX	Arg	1.95674e-09	437.855	418.669	387.373	322.203	354.396	384.099	10.9278								0
ArgC	677	577.082	4.40503	0.8313	576.075	1	369431	GRX	Arg	4.85167e-14	0.379452	0.0229353	0	0	0.0670513	0.0938877	154.297								0
ArgC	678	499.025	27.2674	1.0462	1992.07	4	35.845	GRX	Arg	8.45692e-10	397.752	319.684	478.218	446.61	587.671	445.987	19.9022								0
ArgC	679	447.599	14.8111	0.468983	1339.77	3	18.18	Arg	GRX	1.31043e-08	6219.27	8033.62	8259.63	8667.97	7319.08	7699.91	11.1706								0
ArgC	680	637.017	3.43327	1.23377	636.01	1	919.795	GRX	Arg	1.07915e-08	38.044	10.7049	29.8547	47.4874	40.8213	33.3825	37.9562								0
ArgC	681	438.231	26.0295	1.11893	874.448	2	1.43888	GRX	Arg	0.258959	6452.21	4871.89	1704.26	997.891	792.741	2963.8	76.9025								0
ArgC	682	503.813	6.4867	0.3969	1508.42	3	48.7423	Arg	GRX	2.59351e-07	5755.4	3201.99	3578.17	5524.3	3803.81	4372.74	24.1233								0
ArgC	683	671.351	32.2623	1.64875	2681.38	4	13.7808	GRX	Arg	2.31013e-11	1316.95	1365.56	1329.91	1383.42	1537.21	1386.61	5.69705								0
ArgC	684	330.193	26.0295	1.53533	658.371	2	1.25813	GRX	Arg	0.497643	4994.05	3754.09	1399.06	983.48	827.408	2391.62	70.0753								0
ArgC	685	760.905	14.9122	0.516967	1519.8	2	86.1443	Arg	GRX	6.17724e-09	9798.59	12428.7	8028.69	9980.56	10283.2	10103.9	13.8926								0
ArgC	686	538.301	6.4867	0.455	1074.59	2	2.45908	Arg	GRX	0.000324322	9839.74	6303.19	6334.65	9597.83	6771.72	7769.43	20.6201								0
ArgC	687	624.321	18.4737	0.504433	1246.63	2	5.69461	Arg	GRX	2.13008e-07	11170.9	11647.5	10714.6	12831	13961.3	12065.1	9.79278								0
ArgC	688	946.073	35.7112	0.595317	1890.13	2	Infinity	Arg	GRX	2.01983e-12	47576	56756.7	50468.2	45935.1	22575.7	44662.3	26.0711								0
ArgC	689	729.403	30.8276	0.754383	1456.79	2	1.6847	Arg	GRX	5.73064e-06	7031.94	6766.78	6696.05	7014.02	7844.06	7070.57	5.78153								0
ArgC	690	937.448	54.5291	0.526017	3745.76	4	3.5516	Arg	GRX	0.125384	26.6576	107.815	3265.7	2955.23	2344.71	1740.02	80.3346								0
ArgC	691	706.236	35.8394	0.71595	4231.37	6	47.6729	GRX	Arg	1.36672e-10	996.152	809.361	848.938	738.66	658.14	810.25	13.9981								0
ArgC	692	344.212	6.21608	0.391517	686.409	2	2.40773	Arg	GRX	0.00159718	3204.12	3026.72	3590.82	2826.36	1961.28	2921.86	18.5573								0
ArgC	693	725.579	36.4553	0.61355	4347.43	6	33.7099	GRX	Arg	3.14529e-10	1034.26	1159.83	1126.66	995.593	936.84	1050.64	7.84306								0
ArgC	694	665.332	23.2618	0.6479	664.325	1	2.60456	Arg	GRX	0.00480572	11350.2	10645.1	10872.5	11374.3	9926.33	10833.7	4.91804								0
ArgC	695	318.176	44.0598	0.74515	317.168	1	1937.89	GRX	Arg	4.17501e-07	0	0	0	0	6.21484	1.24297	200								0
ArgC	696	577.584	32.1671	1.11402	2306.31	4	9.42977	GRX	Arg	3.36733e-08	1562.19	1391.73	1070.05	1138.49	997.604	1232.01	17.1973								0
ArgC	697	512.068	7.50547	0.558883	2555.3	5	33.8255	GRX	Arg	7.37118e-07	290.902	284.744	292.149	86.6623	124.503	215.792	42.0833								0
ArgC	698	476.281	4.95403	0.839033	475.273	1	1.06211	GRX	Arg	0.561116	1980.18	1597.34	1490.37	1562.12	1452.71	1616.54	11.6822								0
ArgC	699	518.263	20.0942	0.63965	517.256	1	1.81609	GRX	Arg	1.55018e-05	3683.52	3646.75	4185.23	3942.71	4508.99	3993.44	8.08635								0
ArgC	700	693.884	50.8994	3.13107	6928.77	10	1.28602	Arg	GRX	0.771995	313970	181834	97063.3	11725.8	108734	142665	70.9686								0
ArgC	701	565.179	13.0744	0.509167	1692.52	3	2425.56	Arg	GRX	4.11335e-07	4399.7	6024.25	4703.21	4154.81	3923.3	4641.06	15.9124								0
ArgC	702	672.883	35.7426	0.6173	4031.25	6	2.88084	GRX	Arg	0.0139022	6962.29	3280.88	3635.84	1914.06	551.913	3269	65.5999								0
ArgC	703	764.089	29.06	0.92035	2289.24	3	102.063	GRX	Arg	2.20386e-09	384.651	242.289	194.225	206.41	144.828	234.481	34.6776								0
ArgC	704	656.894	4.79322	0.549467	1311.77	2	12.2553	GRX	Arg	6.99923e-09	442.403	428.194	497.636	323.432	380.334	414.4	14.2102	59.63	0.000220193	0.167859	H4_BOVIN	GKGGKGLGKGGAKR	[13] (K) Ac	sp|P62803|H4_BOVIN Histone H4 OS=Bos taurus OX=9913 PE=1 SV=2	14
ArgC	705	856.524	4.83478	0.56575	855.517	1	18.6453	Arg	GRX	6.43735e-08	4788.46	4236.79	5243.5	4376.79	4810.53	4691.21	7.59101								0
ArgC	706	704.971	38.9547	2.0881	8447.57	12	1.91374	Arg	GRX	0.00541527	112447	91222.1	91647.3	60825.3	98033	90835	18.5546								0
ArgC	707	600.843	20.5347	0.9254	1199.67	2	1.20756	Arg	GRX	0.00144601	10776.3	10411.2	10879.2	9127.79	11093	10457.5	6.69874								0
ArgC	708	604.561	13.0548	0.556267	2414.21	4	69.0083	Arg	GRX	1.48301e-09	5214.02	6524.38	5887.13	5019.73	5633.86	5655.82	9.38312								0
ArgC	709	747.715	39.922	1.2388	4480.25	6	115.956	GRX	Arg	1.88434e-08	266.156	130.22	359.92	462.909	217.776	287.396	39.9969	48.42	0.00334695	0.747046	H2B1_BOVIN	KESYSVYVYKVLKQVHPDTGISSKAMGIMNSFVNDIFER	[39] (R) Cit	sp|P62808|H2B1_BOVIN Histone H2B type 1 OS=Bos taurus OX=9913 PE=1 SV=2	39
ArgC	710	501.621	19.3177	0.505817	1501.84	3	12.9618	Arg	GRX	2.66638e-08	14480.4	12089.8	13062.4	13591.3	12484.5	13141.7	6.40175								0
ArgC	711	731.436	4.79322	0.491883	1460.86	2	11.6235	GRX	Arg	1.65923e-08	558.312	433.914	509.733	389.385	455.656	469.4	12.5612	77.91	0.000133177	0.0911637	H31_BOVIN	KSAPATGGVKKPHR	[1] (KR) Me2	sp|P68432|H31_BOVIN Histone H3.1 OS=Bos taurus OX=9913 PE=1 SV=2	14
ArgC	712	602.844	14.3588	0.5754	2407.35	4	8.5027	GRX	Arg	6.5798e-06	1104.2	1311.99	642.667	788.199	653.923	900.195	29.4205								0
ArgC	713	371.226	9.83657	0.397	1110.66	3	115.912	Arg	GRX	3.28195e-09	5674.26	8614.36	6943.25	5775.59	7722.93	6946.08	16.2551								0
ArgC	714	433.257	23.5509	0.692167	2161.25	5	1.57615	GRX	Arg	0.0123843	2933.6	6612.03	3376.79	3372.86	4201.03	4099.26	32.2392								0
ArgC	715	471.277	21.6323	0.64885	940.539	2	3.05273	Arg	GRX	4.74344e-08	6908.53	5415.98	5782.07	7075.66	6430.71	6322.59	10.0933								0
ArgC	716	497.808	15.7227	0.393283	1490.4	3	570.242	Arg	GRX	3.02752e-06	3311.27	3572.79	4080.46	3686.9	4832.52	3896.79	13.5849								0
ArgC	717	793.387	43.9592	1.5259	792.38	1	11.0224	GRX	Arg	5.36796e-08	2096.61	1927.52	3385.11	1881.51	2816.35	2421.42	24.2615								0
ArgC	718	529.381	4.79322	0.459567	528.374	1	1.2714	GRX	Arg	0.192622	663.959	1949.11	1461.86	1600.13	1717.72	1478.55	29.593								0
ArgC	719	586.311	30.1945	0.74815	4097.12	7	2.5368	Arg	GRX	0.00339477	16641.5	12796.9	18254.3	11253.9	5705.21	12930.4	34.0895								0
ArgC	720	428.767	4.87403	0.57935	855.519	2	11.4048	Arg	GRX	8.86882e-08	3997.23	3415.96	3561.74	3032.27	3403.41	3482.12	8.94064								0
ArgC	721	477.415	22.903	0.692867	952.816	2	Infinity	Arg	GRX	0	21902.3	21014.1	23335.1	24001.4	21404.4	22331.5	5.13508								0
ArgC	722	699.405	30.8276	0.805633	1396.79	2	1.60397	Arg	GRX	2.1643e-05	8030.21	7698.31	7375.9	7800.86	8627.09	7906.47	5.27763								0
ArgC	723	487.418	9.94007	0.361367	972.821	2	2218.05	Arg	GRX	1.26467e-06	8182.73	8277.38	9183.25	8257.65	7900.92	8360.38	5.17855								0
ArgC	724	884.467	8.24885	0.672333	883.46	1	1.23378	GRX	Arg	0.593363	17722	14919.3	19600.2	17207.4	19401.4	17770	9.56895								0
ArgC	725	467.084	6.0003	0.94805	466.077	1	8022.28	Arg	GRX	8.26017e-08	17685	17556.7	15483.8	15957.4	16518	16640.2	5.20433								0
ArgC	726	416.241	4.83478	0.469283	830.467	2	6.99412	Arg	GRX	2.29102e-08	3335.25	2874.4	2923.05	2540.75	2816.35	2897.96	8.82013								0
ArgC	727	546.263	23.2131	1.04922	1635.77	3	1.36966	GRX	Arg	0.879362	3519.69	3178.6	3853.28	3711.45	4608.92	3774.39	12.5755								0
ArgC	728	864.43	19.0872	0.591883	863.423	1	1.92682	Arg	GRX	5.62518e-06	14597.7	13629.1	15924.5	16731.7	17273.2	15631.2	8.61622								0
ArgC	729	615.875	9.65868	0.506417	1229.74	2	8.19504	Arg	GRX	3.33829e-09	9744.68	10844.1	10191.7	10791.6	9954.81	10305.4	4.28898								0
ArgC	730	689.623	19.8438	0.7274	2754.46	4	103.926	Arg	GRX	2.02841e-10	42774.8	30504.5	30676.1	25664.2	23317.7	30587.4	21.9621								0
ArgC	731	666.352	15.5626	0.71345	1330.69	2	2.20358	GRX	Arg	1.15346e-05	4487.58	4696.85	4314.56	4015.27	3668.2	4236.49	8.53005								0
ArgC	732	696.717	58.7323	0.503567	2087.13	3	1.15253	Arg	GRX	0.16761	6153.63	6259.42	6631.54	6022.71	7445.18	6502.5	7.89063								0
ArgC	733	525.637	25.0297	1.16095	1573.89	3	5.12341	Arg	GRX	0.000722649	20441	17079.5	9000.33	7024.15	6471.48	12003.3	47.3294								0
ArgC	734	405.71	4.99917	0.501617	809.406	2	169.825	Arg	GRX	7.33858e-07	4838.12	4817.41	4690.4	4739.82	3430.26	4503.2	11.9715								0
ArgC	735	307.68	22.8498	0.712833	613.346	2	Infinity	Arg	GRX	1.11022e-16	12216.3	11267	13010.9	14308.2	11996.2	12559.7	8.24927								0
ArgC	736	672.376	30.8276	2.1685	671.369	1	1.52127	Arg	GRX	0.0006348	7316.26	6491.45	6387.82	6784.23	7726.79	6941.31	7.32031								0
ArgC	737	959.589	10.8491	0.690917	958.582	1	9.35167	GRX	Arg	6.4844e-07	1403.19	2007.42	2174.27	2128.48	2027.15	1948.1	14.3434								0
ArgC	738	559.341	33.1599	1.42937	1116.67	2	2.7924	GRX	Arg	3.65866e-06	5123.73	5272.38	3557.11	3553.1	4154.34	4332.13	17.1186								0
ArgC	739	434.558	7.4277	0.49245	2601.31	6	97.9498	GRX	Arg	3.6017e-06	67.0946	83.8966	80.0962	10.418	20.9307	52.4872	58.5857								0
ArgC	740	548.154	5.97603	0.642117	3282.88	6	59.909	GRX	Arg	2.25574e-09	197.045	199.753	190.708	123.593	102.875	162.795	25.2454	30.52	8.50023e-05	0.0258926	H13_BOVIN	SETAPVAPAAPAPAEKTPVKKKAKKSGVAAGKR	[21] (K) Ac	sp|A7MAZ5|H13_BOVIN Histone H1.3 OS=Bos taurus OX=9913 GN=HIST1H1D PE=1 SV=1	33
ArgC	741	648.85	6.4357	0.540783	1295.69	2	779.08	Arg	GRX	3.85556e-05	13038	8524.14	7026.29	11079.5	8380.01	9609.59	22.4536								0
ArgC	742	569.286	16.9875	0.73845	1136.56	2	3.02326	GRX	Arg	3.28744e-09	2930.94	3140.68	2722.05	2752.98	2874.95	2884.32	5.17886								0
ArgC	743	534.264	17.124	0.60705	1066.51	2	1.06142	GRX	Arg	0.255686	8641.79	10201.1	8250.45	8216.23	8000.3	8661.98	9.20008								0
ArgC	744	971.476	16.0445	0.439433	970.469	1	4.87461	GRX	Arg	0.00428143	8411.13	5796.17	3565.8	2431.28	1611.9	4363.26	56.4906								0
ArgC	745	984.537	4.90873	0.65045	983.53	1	2.21964	Arg	GRX	9.59596e-05	5386.5	6045.39	5539.01	4743.39	5739.26	5490.71	7.90153								0
ArgC	746	805.95	21.8525	1.44813	1609.89	2	1.15089	Arg	GRX	0.0212597	12374.7	10886.7	13009.6	12745.6	12392.6	12281.8	5.99654								0
ArgC	747	338.184	4.67757	0.641067	337.176	1	3.10319	GRX	Arg	2.45528e-06	1385.08	1474.72	1308.24	1778.81	1429.28	1475.22	10.9422								0
ArgC	748	572.513	23.7473	0.605917	2857.53	5	22.3538	GRX	Arg	7.48382e-08	468.217	614.055	845.609	410.249	638.399	595.306	25.5041								0
ArgC	749	387.707	26.0295	1.11098	773.399	2	1.45701	GRX	Arg	0.269092	4672.69	3633.36	1086.96	606.204	396.418	2079.13	83.6602								0
ArgC	750	504.812	21.028	0.539267	2015.22	4	109.985	GRX	Arg	1.81869e-07	186.547	100.655	133.807	159.807	235.306	163.224	28.1177								0
ArgC	751	549.511	27.2674	2.23907	2742.52	5	20.2753	GRX	Arg	5.30426e-06	675.747	626.074	1907.5	2216.17	2291.14	1543.32	47.9537								0
ArgC	752	740.431	35.5206	0.61565	1478.85	2	2.71897	Arg	GRX	3.65481e-07	19011.3	16928.6	20918.6	16251.9	15418.9	17705.9	11.2884								0
ArgC	753	647.363	25.6248	1.47312	1939.07	3	3.82083	GRX	Arg	2.34442e-05	3519.56	3710.93	2074.69	1793.4	1886.56	2597.03	32.2862								0
ArgC	754	1089.56	26.6076	0.511517	1088.55	1	Infinity	Arg	GRX	1.05804e-13	5595.18	4778.28	7330.86	7597.56	7514.87	6563.35	17.6212								0
ArgC	755	485.782	27.1074	0.886283	1939.1	4	23.9837	Arg	GRX	1.86612e-06	10105.2	12986	11869.6	11921.5	13397.7	12056	9.47442								0
ArgC	756	552.917	27.2276	1.37585	2759.55	5	2.28887	GRX	Arg	5.56852e-06	6006.27	8075.95	6587.52	6188.19	7457.82	6863.15	11.4549								0
ArgC	757	533.12	5.10808	0.697667	532.112	1	22711.9	GRX	Arg	2.38254e-13	0.282315	0.0271225	0.157516	2.01988e-06	0.309531	0.155297	81.6907								0
ArgC	758	429.243	36.3728	0.546583	428.236	1	394.73	GRX	Arg	0.310881	32.7507	14.9811	15.4064	5.92767	3.75436	14.564	70.2287								0
ArgC	759	570.677	27.0291	0.650517	3418.02	6	55.8337	Arg	GRX	4.88491e-08	8026.74	13761.6	8328.02	7453.32	9517.75	9417.49	24.1489								0
ArgC	760	400.292	6.14372	0.349267	798.569	2	38.2037	Arg	GRX	2.13355e-09	5113.3	5029.42	5946.44	4565.9	3692.26	4869.46	15.1547								0
ArgC	761	654.871	13.2569	0.766633	1307.73	2	1.85293	GRX	Arg	1.40965e-05	11413.9	10872	10945.3	10958.1	10008.7	10839.6	4.22065								0
ArgC	762	900.058	41.3197	1.08385	4495.25	5	13.2036	GRX	Arg	3.81299e-09	1940.26	2076.77	2359.95	3266.1	2658.93	2460.4	19.2051								0
ArgC	763	428.275	13.2569	0.838217	854.535	2	1.48708	GRX	Arg	0.000297938	2970.36	2701.42	2960.44	2836.6	2875.84	2868.93	3.40871								0
ArgC	764	766.399	21.3005	0.58045	765.392	1	7.95499	Arg	GRX	2.464e-06	13217.7	13245.7	14313.9	13857.6	15033.7	13933.7	4.91648								0
ArgC	765	738.384	43.9182	1.25367	3686.89	5	241.128	GRX	Arg	1.52455e-08	55.4137	112.657	180.281	161.929	159.673	133.991	33.729								0
ArgC	766	755.885	40.4094	0.552967	1509.76	2	2.038	GRX	Arg	0.000622997	5841.77	6097.47	8906.95	7802.68	7909.91	7311.76	15.9246								0
ArgC	767	531.557	21.476	0.8598	2122.2	4	57.9732	GRX	Arg	4.07444e-11	181.115	271.802	184.649	216.687	184.94	207.839	16.5919								0
ArgC	768	702.42	33.2134	1.69527	1402.83	2	2.56832	GRX	Arg	9.29411e-06	9177.72	9649.44	6448.01	6096.15	7206.15	7715.49	18.6624								0
ArgC	769	546.339	4.79322	0.885967	545.332	1	19.4746	Arg	GRX	7.47102e-08	6584.85	6794.89	6235.94	7171.92	6562.99	6670.12	4.61913								0
ArgC	770	715.725	52.4892	3.05383	6432.46	9	2.06823	GRX	Arg	0.287427	171216	83878.4	50539.2	7647.96	62685.4	75193.3	71.9192								0
ArgC	771	635.983	23.2131	0.9948	1904.93	3	4.45953	GRX	Arg	0.00159729	1149.9	1796.78	1518.66	1992.41	3116.98	1914.94	34.6958								0
ArgC	772	611.352	5.77747	0.4611	3051.72	5	36.6483	GRX	Arg	2.48515e-06	361.089	241.996	112.797	288.759	101.955	221.319	45.4251	28.32	0.0032815	1.07529	H12_BOVIN	SETAPAAPAAAPPAEKTPVKKKAAKKPAGAR	[21] (K) Ac	sp|P02253|H12_BOVIN Histone H1.2 OS=Bos taurus OX=9913 GN=HIST1H1C PE=1 SV=2	31
ArgC	773	688.433	4.83478	0.623333	687.426	1	5.42153	Arg	GRX	9.01513e-09	4202.92	3788	3983.59	3585.6	3926.59	3897.34	5.26861								0
ArgC	774	638.981	30.0832	1.05665	3189.87	5	22.0096	Arg	GRX	6.88655e-11	26346.1	30984.7	33250.1	27696.9	31205.8	29896.7	8.40741								0
ArgC	775	596.352	24.2954	0.926133	2976.72	5	96.4226	Arg	GRX	1.87073e-12	43223.2	47561	45031.6	38946.9	37627.5	42478	8.7395								0
ArgC	776	537.836	17.4737	0.271667	1610.49	3	1.51353	Arg	GRX	0.00757322	2480.88	1904.63	2397.46	2364.47	2395.17	2308.52	8.90675								0
ArgC	777	531.07	15.3605	0.967533	4240.5	8	87.1236	GRX	Arg	6.19919e-11	343.971	393.023	278.847	288.078	242.576	309.299	17.1334								0
ArgC	778	518.777	15.5343	1.1603	1035.54	2	1.67508	GRX	Arg	1.29604e-05	2798.45	3134.5	3141.33	2777.37	2866.11	2943.55	5.48309								0
ArgC	779	526.043	3.4095	1.28285	525.035	1	351.144	Arg	GRX	2.2792e-08	26355.1	23061.4	17890.4	20352.1	16888.9	20909.6	16.5499								0
ArgC	780	508.505	17.7967	0.313217	1015	2	5351.75	Arg	GRX	6.60787e-10	2440.63	3266.6	2899.22	3404.75	3285.82	3059.4	11.5286								0
ArgC	781	467.001	26.0295	0.993617	1863.98	4	1.49145	GRX	Arg	0.239397	13881.6	10787.7	3392.22	2008.49	1628.23	6339.65	79.2808								0
ArgC	782	557.621	26.0295	1.49823	1669.84	3	1.34834	GRX	Arg	0.334349	10038.8	8632.6	2715.51	1619.99	1416.85	4884.74	75.4972								0
ArgC	783	417.68	10.8846	0.571417	1250.02	3	6.52881	GRX	Arg	1.42802e-06	663.755	910.999	668.56	666.002	595.127	700.889	15.495								0
ArgC	784	629.361	32.3449	1.28275	4398.47	7	17.1332	GRX	Arg	2.74891e-13	1999.59	1919.37	1948.62	2027.34	2125.39	2004.06	3.5655								0
ArgC	785	510.809	4.83478	0.5246	3058.81	6	17.4329	GRX	Arg	3.83909e-08	252.702	424.396	426.07	262.062	262.754	325.597	25.01	36.35	5.84798e-05	0.0191185	H2B1_BOVIN	PEPAKSAPAPKKGSKKAVTKAQKKDGKKR		sp|P62808|H2B1_BOVIN Histone H2B type 1 OS=Bos taurus OX=9913 PE=1 SV=2	29
ArgC	786	503.486	29.06	1.0536	2512.39	5	62.227	GRX	Arg	7.15157e-08	160.501	169.986	164.789	168.682	54.3782	143.667	31.1602								0
ArgC	787	661.141	29.7136	0.7043	2640.53	4	16.4473	Arg	GRX	8.71117e-07	26805.3	20187.9	12971.4	11206	9990.35	16232.2	39.1858								0
ArgC	788	514.095	25.1296	0.518017	2565.44	5	3.61675	GRX	Arg	0.00168433	4004.48	3098.93	993.13	1050.42	1015.26	2032.45	62.6451								0
ArgC	789	698.4	30.8276	0.719867	1394.78	2	1.69916	Arg	GRX	4.05078e-06	4458.21	4344.73	4349.19	4476.26	5085.33	4542.75	6.08966								0
ArgC	790	803.448	57.3463	0.4763	1604.88	2	1.92176	Arg	GRX	0.000532217	11544.9	11070.8	15445.9	17667.1	12830.3	13711.8	18.1883								0
ArgC	791	416.426	13.7136	0.3946	830.837	2	Infinity	Arg	GRX	1.11022e-16	5287.45	4517.2	5496.3	4683.26	4806.09	4958.06	7.49889								0
ArgC	792	474.768	28.0607	0.549167	947.522	2	8.99824	GRX	Arg	9.27121e-09	408.696	523.74	357.129	373.793	435.447	419.761	13.9791								0
ArgC	793	408.906	6.21608	0.230033	815.798	2	2.88419	Arg	GRX	0.00249239	1749.46	1527.7	1903.53	1485.29	929.779	1519.15	21.8195								0
ArgC	794	747.374	21.8009	1.35088	746.367	1	1.27957	Arg	GRX	0.000195719	5591.08	5439.56	5220.43	5640.68	5157.33	5409.82	3.57147								0
ArgC	795	888.48	7.77137	0.579917	887.472	1	568.691	Arg	GRX	1.35137e-09	15761	14861.3	19489.3	19200.3	18484	17559.2	10.741								0
ArgC	796	371.23	17.1501	0.531567	370.223	1	1.06826	GRX	Arg	0.267706	3241.04	3521.07	3369.1	3270.82	3251.28	3330.66	3.16741								0
ArgC	797	530.325	26.0295	2.55223	529.318	1	1.09508	GRX	Arg	0.634417	8597.16	7477.01	4443.71	3893.42	3794.25	5641.11	35.461								0
ArgC	798	587.037	5.45878	1.18282	586.03	1	55.4594	GRX	Arg	2.78831e-06	340.675	390.498	274.974	334.103	289.215	325.893	12.5753								0
ArgC	799	531.596	12.54	0.69925	1591.77	3	77.2014	Arg	GRX	8.54117e-08	17510.7	15949.8	15397.8	16513.5	16393.6	16353.1	4.27413								0
ArgC	800	846.44	21.8525	1.33738	845.433	1	1.34074	Arg	GRX	0.00041151	6204.85	5842.23	6216.49	6634.41	6270.31	6233.66	4.03471								0
ArgC	801	750.55	45.23	1.87428	4497.26	6	487.483	GRX	Arg	6.59139e-13	177.95	181.597	144.504	152.097	192.063	169.642	10.7227								0
ArgC	802	831.747	13.7072	0.379883	830.74	1	Infinity	Arg	GRX	0	6541.86	5927.97	7351.87	6818.98	6805.03	6689.14	6.91757								0
ArgC	803	856.409	41.1389	0.804967	1710.8	2	39.4772	Arg	GRX	1.43917e-09	23688.5	26722.9	25818.8	43366.7	24021.6	28723.7	25.7872								0
ArgC	804	340.26	27.2276	1.34272	339.253	1	128.675	GRX	Arg	5.21572e-11	53.2413	30.2251	38.509	43.7144	46.647	42.4674	18.2593								0
ArgC	805	688.406	9.1112	0.481233	687.399	1	15.6581	Arg	GRX	7.51636e-08	9896.58	7412.84	11227.5	7970.86	9043.77	9110.31	14.9579								0
ArgC	806	584.304	7.14337	0.616667	1166.59	2	3.91578	Arg	GRX	2.40578e-05	12331.5	10038.7	10139.8	9920.05	10569.2	10599.8	8.42551								0
ArgC	807	665.008	3.39772	2.24498	664.001	1	29.4484	GRX	Arg	1.8819e-10	3645.98	3229.62	2677.16	2521.62	2782.28	2971.33	13.8467								0
ArgC	808	957.576	53.4538	0.570017	1913.14	2	Infinity	Arg	GRX	2.66454e-15	37229.7	40384.8	49248.9	55766	46063.5	45738.6	14.3048								0
ArgC	809	880.91	43.5305	1.6967	1759.8	2	162.884	Arg	GRX	3.17521e-09	65947	64853.9	61684	43368.2	55200	58210.6	14.2784								0
ArgC	810	723.753	33.9992	0.911467	2168.24	3	13.0505	GRX	Arg	9.0036e-10	1255.83	922.948	890.772	929.179	812.708	962.287	15.8489								0
ArgC	811	467.788	16.8346	0.368767	1400.34	3	1.92277	Arg	GRX	0.000110915	2731.7	2243.9	2569.04	2331.9	3181.37	2611.58	12.7492								0
ArgC	812	685.85	26.0295	1.51065	1369.69	2	1.46051	GRX	Arg	0.20045	10754	9081.12	3077.79	2044.02	1783.5	5348.08	70.9238								0
ArgC	813	774.491	11.665	0.382067	773.483	1	2981.15	GRX	Arg	2.86498e-08	3.86774	7.66785	3.59411	6.41892	2.15507	4.74074	42.3421								0
ArgC	814	627.693	18.0201	0.418467	1880.06	3	6.2334	GRX	Arg	1.07291e-07	468.045	770.56	677.667	624.744	843.142	676.831	19.0072								0
ArgC	815	556.334	9.81042	0.407617	1110.65	2	139.952	Arg	GRX	4.81737e-08	5832.08	8593.47	6887.71	7132	9300.8	7549.21	16.4583								0
ArgC	816	506.591	26.0809	1.57492	1516.75	3	1.32339	GRX	Arg	0.334716	9544.62	8021.56	3029.3	2032.07	1857.24	4896.96	66.0446								0
ArgC	817	791.466	22.7984	0.9045	3161.84	4	35.0583	GRX	Arg	1.12103e-06	238.97	1216.89	317.051	383.74	580.121	547.355	64.5551								0
ArgC	818	769.912	9.4214	0.671583	1537.81	2	481.305	Arg	GRX	1.92318e-10	20082.1	15675.7	16515.7	20538.8	17537.7	18070	10.6667								0
ArgC	819	510.924	44.7199	0.633383	1529.75	3	1.24237	Arg	GRX	0.152178	8557.23	7323.97	5974.98	5368.22	7425.53	6929.98	16.3256								0
ArgC	820	498.815	20.0384	0.466717	995.615	2	4.10593	GRX	Arg	1.72696e-07	1657.8	1808.84	2008.97	1695.46	2211.76	1876.57	11.0537								0
ArgC	821	866.4	33.8123	1.15595	1730.79	2	3.40296	Arg	GRX	4.54773e-07	16874.7	15621.4	14482.5	13146.7	12755.5	14576.2	10.5137								0
ArgC	822	732.841	15.486	0.673533	1463.67	2	787.262	Arg	GRX	2.90118e-09	11625	11363.5	12455	12304.7	10112.4	11572.1	7.22282								0
ArgC	823	619.845	25.9421	0.524483	1237.68	2	12.2854	Arg	GRX	7.65824e-06	4328.7	3544.73	5325.31	5573.1	4339.28	4622.22	15.9736								0
ArgC	824	517.803	23.516	0.967133	1033.59	2	1.85792	Arg	GRX	9.04817e-06	7631.53	8246.36	8150.37	7938.4	8045.16	8002.37	2.65015								0
ArgC	825	1009.05	56.6917	0.486217	2016.09	2	2.34383	GRX	Arg	0.0630112	9613.58	21908.3	14168.5	11381.1	12829.3	13980.2	30.3539								0
ArgC	826	810.456	7.58913	0.527667	2428.34	3	1735.12	GRX	Arg	2.93267e-06	14.9904	6.93227	4.61201	0	0	5.30694	104.311								0
ArgC	827	923.448	12.0145	0.433783	922.441	1	Infinity	Arg	GRX	7.77156e-16	13299.7	10193.3	12877.6	10373.4	11750	11698.8	10.7975								0
ArgC	828	604.82	38.3216	0.6249	3622.88	6	1.02949	Arg	GRX	0.879164	4934.53	5791.4	11198.1	12893	10795.3	9122.45	34.6502								0
ArgC	829	654.868	19.6034	0.772	1307.72	2	2.37343	Arg	GRX	0.000144511	5280.55	4742.64	5342.81	5363.53	6390.42	5423.99	9.85641								0
ArgC	830	671.118	14.2388	0.4091	1340.22	2	Infinity	Arg	GRX	7.43849e-15	6262.04	5139.22	4611.47	5776.35	6661.82	5690.18	13.0231								0
ArgC	831	355.181	10.8491	0.649567	708.347	2	5.03196	GRX	Arg	3.61909e-06	661.138	860.333	695.894	704.771	602.349	704.897	12.1495								0
ArgC	832	345.222	5.83428	0.58995	344.215	1	249.512	Arg	GRX	1.2701e-08	7970.8	8139.54	7507.16	9483.6	7043.07	8028.83	10.2342								0
ArgC	833	623.351	24.8871	0.9261	1867.03	3	5.8962	GRX	Arg	2.55316e-08	1267.88	1323.97	1123.91	1117.88	935.928	1153.91	11.7313								0
ArgC	834	725.778	39.4882	0.841283	3623.85	5	113.612	GRX	Arg	5.45823e-07	137.144	454.492	815.374	473.274	918.585	559.774	49.9729								0
ArgC	835	773.049	43.0911	0.4522	2316.13	3	176.951	GRX	Arg	4.55629e-09	284.709	227.37	239.757	115.14	111.898	195.775	35.6672								0
ArgC	836	922.956	36.9298	0.450133	1843.9	2	16.1996	Arg	GRX	0.0102491	1122.19	1469.55	1155.33	1559.73	3571.51	1775.66	51.4754								0
ArgC	837	622.695	19.6516	0.806567	1865.06	3	1.28277	Arg	GRX	0.022659	7019.45	8378.13	8294.7	7148.97	7745.01	7717.25	7.28616								0
ArgC	838	873.495	18.765	0.778067	872.487	1	1.0499	GRX	Arg	0.126662	15474.9	17355.7	16094.5	17752.8	17161.5	16767.9	5.05741								0
ArgC	839	901.524	35.8508	0.569	900.516	1	9.54463	Arg	GRX	6.43447e-08	12558.2	13402.4	12706.7	11872.6	8725.89	11853.1	13.8143								0
ArgC	840	470.233	4.79322	0.57935	938.451	2	6.95529	Arg	GRX	1.31175e-05	2508.78	2396.38	2414.09	1952.74	2140.86	2282.57	8.98459								0
ArgC	841	738.443	4.79322	0.491883	1474.87	2	5.53893	GRX	Arg	3.97758e-06	1012.23	742.935	864.805	509.822	548.609	735.68	25.7342	39.33	-0.00187002	-1.26792	H31_BOVIN	KSAPATGGVKKPHR	[1] (K) Me3	sp|P68432|H31_BOVIN Histone H3.1 OS=Bos taurus OX=9913 PE=1 SV=2	14
ArgC	842	662.319	8.75858	0.406067	1322.62	2	10.9088	Arg	GRX	1.9696e-08	11439.8	9037.33	6984.4	10148.7	8138.14	9149.67	16.9083								0
ArgC	843	795.611	43.6551	0.734483	3973.02	5	9687.51	GRX	Arg	2.75528e-07	0	12.6086	0	0	0	2.52172	200								0
ArgC	844	473.531	16.9224	0.549483	1890.1	4	265.867	Arg	GRX	1.09976e-09	10083.7	9162.39	7960.65	7594.64	9188.33	8797.94	10.2767								0
ArgC	845	489.283	18.7973	1.4957	488.275	1	1.19433	Arg	GRX	0.00258494	9893.41	11974.5	10603.8	11305.6	11678	11091.1	6.79854								0
ArgC	846	494.26	26.977	3.89532	1973.01	4	5.8025	Arg	GRX	0.0581804	1816.85	4275.13	22452.1	30345.8	29881.1	17754.2	69.5953								0
ArgC	847	426.831	10.2803	0.666117	851.647	2	1.0079	GRX	Arg	0.880055	6170.61	5498.92	6168.31	5295.73	5033.03	5633.32	8.20141								0
ArgC	848	880.904	36.9298	1.25088	1759.79	2	28.0573	Arg	GRX	3.64574e-05	55236.2	46126.1	52963.2	56164.5	59471.7	53992.3	8.25079								0
ArgC	849	574.295	9.48928	0.7772	1719.86	3	207.763	Arg	GRX	4.01319e-08	17133.8	16310.3	12801.1	14020.1	12867.3	14626.5	12.198								0
ArgC	850	713.748	33.9493	0.798633	2138.22	3	16.3972	GRX	Arg	2.44007e-08	1005.58	722.111	452.69	594.248	622.54	679.433	27.1466								0
ArgC	851	551.9	19.8438	0.605917	2754.46	5	270.843	Arg	GRX	4.37729e-11	26211	17462.4	19659.2	15414	14754.1	18700.1	22.0788								0
ArgC	852	517.304	21.8009	1.33738	1548.89	3	1.23486	Arg	GRX	0.00178088	9792.39	9867.65	10380.9	10650.1	9651.08	10068.4	3.78638								0
ArgC	853	344.722	4.83478	0.521767	687.43	2	18.3547	Arg	GRX	1.5769e-06	2066.74	1592.3	1820.88	1668.66	1772.81	1784.28	9.08832								0
ArgC	854	460.761	27.3135	1.22072	2758.52	6	137.072	GRX	Arg	4.44537e-07	230.651	146.983	55.6004	33.0625	72.4269	107.745	67.171								0
ArgC	855	933.538	19.6516	0.5448	1865.06	2	1.70898	GRX	Arg	0.000683063	4672.18	5320.32	6394.42	5182.5	5713.17	5456.52	10.5418								0
ArgC	856	513.612	8.43152	0.440983	1537.81	3	60.766	Arg	GRX	2.11257e-08	10536.3	14100.2	9885.93	7382.59	9476.99	10276.4	21.2551								0
ArgC	857	1171.73	45.0465	0.45655	2341.45	2	Infinity	Arg	GRX	5.25135e-14	25492.1	17347	18306	14093.6	17526	18552.9	20.2547								0
ArgC	858	460.032	14.3441	0.45565	1836.1	4	1407.53	Arg	GRX	1.48183e-05	14727.4	15819.5	11706.6	15961	13593.2	14361.6	10.9906								0
ArgC	859	288.204	15.1289	0.504517	287.197	1	1.34689	GRX	Arg	0.0813229	1203.22	908.712	1022.2	1029.8	947.672	1022.32	9.90431								0
ArgC	860	406.227	10.8491	0.6689	1215.66	3	4.73547	GRX	Arg	2.92431e-06	1295.92	1654.54	1265.52	1337.53	1167.9	1344.28	12.2667								0
ArgC	861	687.421	37.1659	1.30988	2059.24	3	61.1548	Arg	GRX	2.53626e-09	29747.5	24586.6	29606.8	29481.7	29023.5	28489.2	6.90221								0
ArgC	862	357.316	6.72063	0.3464	712.617	2	3.81204	Arg	GRX	2.41232e-06	2480.65	1969.52	2212.34	1931.59	1865.51	2091.92	10.8495								0
ArgC	863	582.086	26.8196	0.523933	1162.16	2	55.3255	GRX	Arg	5.08619e-07	45.2949	52.3132	101.295	144.502	170.706	102.822	48.0569								0
ArgC	864	787.326	44.603	1.05168	786.318	1	388.643	Arg	GRX	0.000366102	76387.9	58038.1	55203.1	37307	49586.7	55304.6	22.9943								0
ArgC	865	1510.76	40.4094	0.51495	1509.75	1	1.07679	GRX	Arg	0.57	7280.95	7839.37	14263	13158.8	12336.4	10975.7	26.0619								0
ArgC	866	805.9	16.0445	0.548217	1609.78	2	72.8222	Arg	GRX	1.96253e-09	13554.8	12597.8	17357.5	18346.7	14661.5	15303.7	14.3968								0
ArgC	867	593.333	7.65025	0.4746	1776.98	3	454.045	Arg	GRX	9.21743e-08	20589.2	24301.9	20655.3	17295.7	19076.9	20383.8	11.3391								0
ArgC	868	635.347	11.7237	0.379233	1903.02	3	8.63765	Arg	GRX	8.20582e-08	17463.4	14835.8	16797.8	15965	13171.7	15646.7	9.69679								0
ArgC	869	443.234	55.0185	0.57455	442.227	1	337.952	Arg	GRX	0.451685	0	7.32567	0	0	12985.9	2598.65	199.859								0
ArgC	870	435.216	37.1215	0.525083	434.209	1	24925.7	GRX	Arg	2.27626e-10	0	0.908479	0	0	0	0.181696	200								0
ArgC	871	447.739	16.5439	0.486433	893.463	2	1.45183	GRX	Arg	0.000617955	2306.16	2268.2	2604.07	2504.72	2885.89	2513.81	8.89716								0
ArgC	872	667.065	7.58913	0.527667	1998.17	3	97.3303	GRX	Arg	7.78962e-09	82.4231	82.6856	92.9619	46.5317	44.5693	69.8343	28.9231								0
ArgC	873	383.359	4.83478	0.422183	3058.81	8	23.3219	GRX	Arg	2.29659e-07	95.5756	157.891	174.146	153.64	69.0616	130.063	31.1063	33.98	0.00109656	0.358491	H2B1_BOVIN	PEPAKSAPAPKKGSKKAVTKAQKKDGKKR		sp|P62808|H2B1_BOVIN Histone H2B type 1 OS=Bos taurus OX=9913 PE=1 SV=2	29
ArgC	874	531.305	21.476	0.784467	1590.89	3	3.08131	GRX	Arg	4.15956e-07	2041.28	2095.84	2203.08	1892.79	1567.35	1960.07	11.2437								0
ArgC	875	701.397	17.9051	1.17147	1400.78	2	1.76421	GRX	Arg	1.31454e-05	5556.73	5691.56	6312.77	6580.54	6968.74	6222.07	8.55999								0
ArgC	876	760.206	31.3092	0.669767	3795.99	5	1.59339	GRX	Arg	0.581886	7666.67	8547.6	5856.22	4994.41	4265.15	6266.01	25.6895								0
ArgC	877	1126.58	18.9661	0.571283	1125.58	1	1.34349	GRX	Arg	0.0645917	9550.93	10318.8	11889.1	12439.1	13828.2	11605.2	13.1203								0
ArgC	878	967.584	42.9931	0.531867	1933.15	2	Infinity	Arg	GRX	0	23578.4	20970.9	24831.6	22465.4	21809.7	22731.2	5.95042								0
ArgC	879	774.404	26.0295	2.60598	773.397	1	1.10163	GRX	Arg	0.745879	9725.45	7994.94	3819.91	3138.39	3186.03	5572.94	49.3419								0
ArgC	880	798.612	42.5122	0.674083	3988.02	5	2076.73	GRX	Arg	1.04592e-05	22.3221	0	20.5328	0	0	8.57099	122.652								0
ArgC	881	698.392	32.3449	1.43525	2092.15	3	10.9315	GRX	Arg	2.57094e-12	2301.77	2363.14	2094.85	2173.41	2020.51	2190.73	5.7928								0
ArgC	882	500.345	5.54265	0.85865	499.338	1	1.07436	GRX	Arg	0.674903	13014.9	13972.2	13118.4	11776.7	11321.1	12640.6	7.6117								0
ArgC	883	872.459	30.3463	1.39355	1742.9	2	8.26445	Arg	GRX	0.00189231	30633.3	23534.1	11731.9	8221.38	4886.71	15801.5	61.5481								0
ArgC	884	359.519	15.1289	0.59675	1075.53	3	1.32381	GRX	Arg	0.0864742	2155.26	1598.86	1902.58	1987.71	1649.86	1858.85	11.224								0
ArgC	885	609.015	2.79143	1.46285	608.008	1	13.7297	GRX	Arg	7.74501e-07	438.002	271.967	315.744	271.104	183.956	296.154	27.9691								0
ArgC	886	528.648	17.383	0.458083	1582.92	3	30.3194	Arg	GRX	3.9965e-08	10344.3	8700.59	8931.89	7956.04	9150.27	9016.62	8.60858								0
ArgC	887	440.078	15.165	0.38285	1317.21	3	1.27465	GRX	Arg	0.199794	1694.75	1239.68	1296.11	1268.41	1163.32	1332.45	13.996								0
ArgC	888	908.189	48.1326	0.537083	3628.73	4	1.56378	GRX	Arg	0.879252	268.661	7465.56	21717.8	17413.6	20893.9	13551.9	61.6481								0
ArgC	889	994.015	42.5122	1.02523	3972.03	4	58.1183	GRX	Arg	5.11897e-09	400.77	238.231	466.827	578.553	474.561	431.789	26.0013								0
ArgC	890	602.386	15.5626	0.5235	601.378	1	6.05939	Arg	GRX	2.08343e-06	3274.36	3351.29	3593.77	3157.15	3208.78	3317.07	4.60886								0
ArgC	891	371.194	6.21608	0.459667	370.186	1	2.59812	Arg	GRX	0.00117189	2582.18	2736.77	2819.78	2293.74	1536.47	2393.79	19.4116								0
ArgC	892	1030.14	36.2285	0.651117	2058.26	2	20.1421	Arg	GRX	3.24798e-11	10507.7	8856.62	10385	10604.3	9980.15	10066.7	6.37081								0
ArgC	893	387.272	33.1153	1.2425	386.265	1	4.91663	GRX	Arg	2.02273e-06	1154.71	1287.24	739.718	659.821	781.463	924.591	26.8975								0
ArgC	894	775.455	34.3632	1.43665	2323.34	3	12.3757	GRX	Arg	4.13843e-09	2054.77	1655.84	1828.79	1260.45	1591.7	1678.31	15.6961								0
ArgC	895	897.057	38.9055	0.534133	4480.25	5	31.6539	GRX	Arg	1.51763e-05	690.243	785.619	404.826	271.392	85.0431	447.425	58.0638	39.24	0.02695	6.01533	H2B1N_BOVIN	KESYSVYVYKVLKQVHPDTGISSKAMGNMNSFVNDIFER		sp|Q32L48|H2B1N_BOVIN Histone H2B type 1-N OS=Bos taurus OX=9913 GN=HIST1H2BN PE=1 SV=3	39
ArgC	896	683.381	21.8009	1.45418	1364.75	2	1.59113	Arg	GRX	1.39447e-05	8909.91	8672.97	7766.85	8461.32	7880.24	8338.26	5.33718								0
ArgC	897	615.405	49.5753	0.840233	614.398	1	19.271	GRX	Arg	0.414929	1508.39	113.816	143.358	166.705	778.504	542.155	100.112								0
ArgC	898	437.747	20.0942	0.7723	873.479	2	1.59958	GRX	Arg	6.43472e-05	2578.16	2697.46	3124.36	2860.53	3224.33	2896.97	8.4785								0
ArgC	899	1134.54	5.69432	0.655433	1133.54	1	788.654	Arg	GRX	1.19716e-05	12878.8	11377.6	15277.1	13552.2	11958.7	13008.9	10.4391								0
ArgC	900	1265.64	10.9111	0.711433	1264.64	1	28.076	Arg	GRX	1.00458e-06	9823.81	13095.2	18128.9	23941.5	17730.9	16544.1	29.0761								0
ArgC	901	422.038	27.2276	0.984533	2105.15	5	171.457	GRX	Arg	3.487e-08	74.9528	37.7773	15.7169	28.7393	41.893	39.8159	49.5552								0
ArgC	902	641.845	31.9441	1.2195	2563.35	4	26.2071	GRX	Arg	8.46308e-09	1203.15	1004.34	637.594	648.821	991.121	897.006	24.5763								0
ArgC	903	941.887	30.244	0.94475	1881.76	2	9.72925	GRX	Arg	0.381029	31.7554	438.08	244.024	695.77	1411.93	564.313	84.5364								0
ArgC	904	886.494	29.322	0.655833	1770.97	2	46.0025	Arg	GRX	1.43933e-06	22766	14924.7	8754.66	7174.51	6680.76	12060.1	50.6483								0
ArgC	905	809.106	40.9703	0.693717	2424.3	3	2.98912	GRX	Arg	8.77219e-07	3164.82	3594.86	3514.25	4201.34	3813.83	3657.82	9.37026								0
ArgC	906	418.763	10.1819	0.743767	835.512	2	1.13678	Arg	GRX	0.091053	15625.3	14575.9	12442.8	14437.6	13754.9	14167.3	7.40948								0
ArgC	907	394.713	4.83478	0.612917	787.412	2	1.5747	Arg	GRX	8.78581e-05	1363.04	1215.17	1271.28	1097.08	1151.84	1219.68	7.59166								0
ArgC	908	475.759	23.2131	0.816483	1899.01	4	1.73597	GRX	Arg	0.710976	1878.13	1720.7	2632.94	2520.9	2845.61	2319.65	18.9779								0
ArgC	909	890.509	33.1599	1.48722	889.502	1	3.71921	GRX	Arg	5.1899e-08	3784.34	4163.55	3822.72	3385.64	4195.72	3870.39	7.63349								0
ArgC	910	719.087	25.5721	0.974783	2154.24	3	2.73371	GRX	Arg	2.7444e-06	2049.45	2222.3	1909.96	1704.32	1703.87	1917.98	10.4656								0
ArgC	911	636.152	36.703	1.10153	2540.58	4	120.793	Arg	GRX	1.1489e-10	29263.6	30179.1	30026.8	29055.8	32061.7	30117.4	3.52905								0
ArgC	912	660.11	28.7761	0.831733	2636.41	4	3.83823	GRX	Arg	0.000233333	1515.29	2253.66	3586.08	4115.67	1722.14	2638.57	39.1276								0
ArgC	913	343.195	18.7758	0.721483	684.376	2	1.14864	Arg	GRX	0.00724491	7395.77	8227.35	7214.2	7882.88	7571.1	7658.26	4.70082								0
ArgC	914	723.734	26.3626	0.4975	2168.18	3	919.832	Arg	GRX	7.71203e-06	4325.05	5596.47	6589.74	6571.53	6941.38	6004.83	15.8492								0
ArgC	915	911.943	36.0997	0.727217	3643.74	4	1.72411	Arg	GRX	0.419689	1320.64	4596.98	16433.5	18885.3	18270.6	11901.4	62.335								0
ArgC	916	739.589	32.4311	1.83758	4431.49	6	34.9439	GRX	Arg	1.18427e-12	1207.62	1123.06	1030.08	943.421	1037.34	1068.3	8.41663								0
ArgC	917	861.194	43.9592	1.30648	3440.75	4	184.159	GRX	Arg	2.96609e-07	92.1914	36.9497	209.51	152.871	236.625	145.629	50.535								0
ArgC	918	754.925	9.82117	0.480933	1507.83	2	207.064	Arg	GRX	2.56719e-07	7760.97	7441.31	9870.48	9943.21	10068.1	9016.82	12.8874								0
ArgC	919	632.373	15.1289	0.736517	631.365	1	1.32419	GRX	Arg	0.0479494	3384.04	2672.24	2681.62	2887.15	2434.84	2811.98	11.376								0
ArgC	920	331.207	36.2707	0.568433	330.2	1	132.336	GRX	Arg	0.000119959	0	0	0	0	123.248	24.6496	200								0
ArgC	921	793.386	41.1782	1.17322	792.379	1	1.2528	Arg	GRX	0.105325	4947.71	5874.68	6809.02	9290.46	6324.92	6649.36	21.8992								0
ArgC	922	601.032	19.6034	0.828267	1800.07	3	7.78093	Arg	GRX	1.07047e-07	9033.19	12939.3	10636.6	8968.46	10562.6	10428	13.8596								0
ArgC	923	850.431	8.4748	0.500567	849.424	1	7.76297	Arg	GRX	4.75152e-08	12326.2	10913.6	12252.1	11080.3	12271.6	11768.8	5.37746								0
ArgC	924	414.553	26.0809	1.42692	1240.64	3	1.57142	GRX	Arg	0.200687	5013.15	4010.5	936.521	444.963	294.661	2139.96	92.238								0
ArgC	925	442.061	3.47668	0.573567	441.054	1	1.34596	GRX	Arg	0.173667	155.219	113.962	96.6842	72.6542	67.4833	101.2	31.4127								0
ArgC	926	555.1	5.10808	1.16552	554.093	1	83.7028	GRX	Arg	8.30924e-08	263.365	209.182	98.4743	124.665	130.656	165.269	37.1612								0
ArgC	927	911.441	47.0582	0.823417	3641.73	4	1.19965	GRX	Arg	0.801622	639.456	11959.9	29053.6	19517	22194.4	16672.9	58.2211	---	-0.03321	-9.1192	H31_BOVIN	FQSSAVMALQEACEAYLVGLFEDTNLCAIHAKR	[33] (R) Me	sp|P68432|H31_BOVIN Histone H3.1 OS=Bos taurus OX=9913 PE=1 SV=2	33
ArgC	928	680.828	23.2131	1.10428	1359.64	2	3.06591	GRX	Arg	0.192001	855.664	1231.49	947.404	1360.28	2080	1294.97	33.4534								0
ArgC	929	802.443	5.37978	0.588617	801.436	1	1.75445	Arg	GRX	0.00134411	5781.77	6355.91	6256.84	6294.47	6305.46	6198.89	3.40297								0
ArgC	930	685.118	27.4518	1.49945	2736.44	4	20.3679	Arg	GRX	1.21091e-07	12092.8	15168.8	11548.4	12873.8	13118.2	12960.4	9.54762								0
ArgC	931	390.204	5.41025	0.43005	1167.59	3	738.814	Arg	GRX	1.05206e-09	5186.5	4650.19	5473.82	5799.75	4699.66	5161.98	8.57765								0
ArgC	932	711.742	36.3959	0.4536	4264.41	6	6.56655	GRX	Arg	3.05541e-07	2521.91	1535.82	2078.89	1716.22	1470.82	1864.73	20.951								0
ArgC	933	454.747	15.5343	0.397833	453.739	1	1.70946	GRX	Arg	3.54087e-05	893.504	1006.94	1070.75	868.068	986.716	965.197	7.74233								0
ArgC	934	644.847	30.631	0.715883	2575.36	4	17.3731	GRX	Arg	2.06681e-07	242.835	348.08	493.735	499.031	661.332	449.003	31.8535	33.13	-0.0032243	-1.25198	H12_BOVIN	SGVSLAALKKALAAAGYDVEKNNSR	[10] (K) Ac|[25] (R) Cit	sp|P02253|H12_BOVIN Histone H1.2 OS=Bos taurus OX=9913 GN=HIST1H1C PE=1 SV=2	25
ArgC	935	607.955	29.6039	1.21428	1820.84	3	1.78938	Arg	GRX	0.0427366	1773.51	1873.77	2418.28	2217.7	1892.58	2035.17	11.9338								0
ArgC	936	638.408	19.4702	1.16535	1912.2	3	1.18756	GRX	Arg	0.184648	5292.25	5941.5	4980	4625.96	4905.62	5149.07	8.72842								0
ArgC	937	383.266	26.0809	1.52215	382.259	1	1.23368	GRX	Arg	0.516539	3397.59	2678.09	991.171	749.332	620.87	1687.41	67.0918								0
ArgC	938	759.385	26.0295	1.85608	1516.76	2	1.09418	Arg	GRX	0.746201	15732.2	14161.8	7508.89	6632.49	6262.06	10059.5	40.1786								0
ArgC	939	828.987	41.4915	0.642483	3311.92	4	935.785	GRX	Arg	3.22073e-07	2.68254	14.8114	27.4789	41.4146	15.6247	20.4024	64.2685								0
ArgC	940	810.954	37.6619	0.48835	1619.89	2	263.938	Arg	GRX	0.000103294	8786.51	9967.08	9214.8	8477.49	7308.57	8750.89	10.0283								0
ArgC	941	445.782	10.6602	0.408767	889.55	2	1.09633	Arg	GRX	0.31195	1449.6	1463.91	1897.77	1586.65	1955.08	1670.6	12.87								0
ArgC	942	661.888	26.8753	0.796733	1321.76	2	10.158	GRX	Arg	3.46485e-09	646.783	821.763	800.131	878.658	909.613	811.39	11.2285								0
ArgC	943	1018.25	5.74945	0.422433	3051.72	3	114.42	GRX	Arg	4.25429e-07	85.8431	120.815	25.5068	77.7698	141.294	90.2456	44.0638								0
ArgC	944	686.994	3.61432	2.16482	685.986	1	5.55462	GRX	Arg	1.62936e-08	17307.2	16873.4	14635.7	14439.4	13691.3	15389.4	9.29654								0
ArgC	945	483.285	4.79322	0.601217	1446.83	3	3.61482	GRX	Arg	1.183e-05	700.217	1158.24	978.139	985.742	1076.52	979.771	15.7722								0
ArgC	946	696.153	29.7709	0.815683	2780.58	4	29.5832	Arg	GRX	4.09263e-07	16305.2	12426.1	6400.02	6004.98	6355.62	9498.38	43.8113								0
ArgC	947	453.87	23.5312	0.495233	2264.31	5	115.351	GRX	Arg	3.88525e-07	112.438	33.3234	19.7317	26.9866	75.98	53.6919	65.7389								0
ArgC	948	215.14	6.29248	0.20875	214.133	1	1.50879	Arg	GRX	0.389739	1449.92	1589.66	2739.07	1276.62	412.124	1493.48	49.9185								0
ArgC	949	779.438	15.1289	1.19023	778.43	1	1.30592	GRX	Arg	0.120405	4499.44	3423.92	4480.15	4975.94	4159.64	4307.82	11.9094								0
ArgC	950	572.791	23.2131	0.744783	1143.57	2	2.79315	GRX	Arg	0.126586	552.613	919.656	968.736	1299.34	1745.43	1097.16	36.5868								0
ArgC	951	459.229	23.2131	0.878467	916.443	2	1.86249	GRX	Arg	0.351257	895.169	986.277	1069.83	1088.6	1395.48	1087.07	15.5243								0
ArgC	952	400.052	4.67757	0.9266	399.045	1	1.84236	Arg	GRX	0.0721362	1119.38	1419.37	1338.95	1323.32	1270.43	1294.29	7.69872								0
ArgC	953	594.859	19.3177	0.413917	1187.7	2	28	Arg	GRX	1.27365e-12	11184.4	9682.94	10829.5	10963.9	10357.6	10603.7	5.03679								0
ArgC	954	703.869	18.0439	0.5757	1405.72	2	36.7678	Arg	GRX	8.20884e-11	11472.7	12076.8	11737.5	11647.6	11187.2	11624.4	2.52892								0
ArgC	955	598.341	18.454	0.423967	2389.34	4	12.1654	GRX	Arg	2.58242e-08	321.678	360.949	221.648	291.187	296.971	298.487	15.2788								0
ArgC	956	466.719	29.6039	0.967417	931.423	2	3.02653	Arg	GRX	0.00043398	479.199	433.898	873.609	843.659	803.958	686.864	27.6455								0
ArgC	957	529.287	27.6809	0.928583	1056.56	2	1.21868	GRX	Arg	0.00457072	1846.04	2224.17	1792.49	1929.5	2241.56	2006.75	9.45779								0
ArgC	958	721.537	30.8764	0.4371	1441.06	2	1.97013	Arg	GRX	0.000968326	1946.36	1973.89	1644.16	1838.27	2224.67	1925.47	9.82768								0
ArgC	959	459.786	12.334	0.67255	1835.11	4	467.372	Arg	GRX	5.32289e-05	10671.8	18254.2	13301	13412.9	15762.9	14280.5	17.9141								0
ArgC	960	561.585	33.4596	0.7029	1681.73	3	24.5768	GRX	Arg	0.00433701	152.288	204.533	108.209	245.295	278.156	197.696	31.0629								0
ArgC	961	547.63	21.8009	0.917533	1639.87	3	1.30123	Arg	GRX	0.00109116	4801.89	4558.84	4835.51	4934.4	4978.81	4821.89	3.03468								0
ArgC	962	215.14	6.13695	0.211183	214.133	1	2.63022	Arg	GRX	0.000258591	3968.67	3916.73	3753.82	3575.85	2910.55	3625.13	10.5596								0
ArgC	963	274.188	6.21608	0.28765	273.181	1	2.44719	Arg	GRX	0.0010883	1489.35	1376.36	1662.62	1371.22	949.762	1369.86	17.1671								0
ArgC	964	571.066	4.52873	0.843167	570.059	1	387.089	GRX	Arg	3.51604e-05	22.3687	0	48.3973	6.18465	25.002	20.3905	82.8552								0
ArgC	965	1335.69	15.1289	0.708233	1334.68	1	2.39224	GRX	Arg	0.00143772	5217.16	3460.27	6550.82	6898.67	4666.46	5358.68	23.4508	---	0.00159877	1.19787	H31_BOVIN	EIAQDFKTDLR		sp|P68432|H31_BOVIN Histone H3.1 OS=Bos taurus OX=9913 PE=1 SV=2	11
ArgC	966	463.804	24.6829	0.383483	925.593	2	15.2008	Arg	GRX	6.36254e-08	4853.66	7674.37	4516.86	4375.14	4055.01	5095.01	25.8085								0
ArgC	967	379.253	33.2134	1.28693	756.492	2	4.88096	GRX	Arg	1.62475e-06	1197.05	1326.62	741.74	711.221	841.295	963.586	26.0136								0
ArgC	968	500.313	15.7463	0.722533	998.611	2	38.6708	Arg	GRX	1.67635e-10	6283.51	5909.75	7143.93	7098.35	6664.23	6619.96	7.15881								0
ArgC	969	773.867	44.7797	0.65115	1545.72	2	1.07873	GRX	Arg	0.653093	10906.1	9192.42	8212.7	8872.6	10617.6	9560.28	10.8232								0
ArgC	970	580.284	29.6039	0.865083	1158.55	2	4.53698	Arg	GRX	2.07307e-06	1074.33	1017.95	1585.61	1345.32	1176.68	1239.98	16.5789								0
ArgC	971	448.066	3.31533	2.24498	447.059	1	1.53856	GRX	Arg	0.045204	1697.47	1732.31	1465.56	1583.36	1426.06	1580.95	7.68458								0
ArgC	972	592.252	19.3177	0.476933	1182.49	2	4.14641	GRX	Arg	0.245825	640.579	1077.91	696.22	644.658	876.53	787.179	21.4525								0
ArgC	973	694.643	19.5072	0.6551	5549.08	8	131.077	GRX	Arg	1.83454e-09	124.102	161.888	86.7117	79.7902	109.763	112.451	26.1279	30.96	-0.00979131	-1.76449	H11_BOVIN	SEVALPAPAASTSPEKPSAGKKAKKPAKAAAAAKKKPAGPSVSELIVQAVSSSKER	[36] (K) Ac	sp|G3N131|H11_BOVIN Histone H1.1 OS=Bos taurus OX=9913 GN=HIST1H1A PE=1 SV=1	56
ArgC	974	818.186	44.2494	0.518483	2451.53	3	Infinity	Arg	GRX	2.53153e-12	12748.3	21659.6	28829.9	17702.9	29508.3	22089.8	29.1388								0
ArgC	975	538.838	9.14708	0.581517	1075.66	2	4.22272	GRX	Arg	5.95035e-06	2868.82	3598.92	2732.18	1599.3	2184.81	2596.81	25.8974								0
ArgC	976	486.783	24.0495	0.72945	971.552	2	22.3654	Arg	GRX	2.01528e-11	18764.3	15140.9	19792.1	16475.8	20153.6	18065.3	10.7649								0
ArgC	977	621.875	18.9729	0.56855	1241.74	2	6.90892	Arg	GRX	3.51074e-10	10121.2	10672.7	9900.86	10135.8	11155.8	10397.2	4.39115								0
ArgC	978	611.329	7.65025	0.404933	1220.64	2	17.1685	Arg	GRX	5.77687e-11	13742.7	12595.5	14311.2	13561.4	13266.5	13495.4	4.18272								0
ArgC	979	518.284	8.18927	0.58545	1551.83	3	19.8407	Arg	GRX	6.71075e-10	13173.1	9171.65	12389.1	10964.4	9806.06	11100.9	13.5847								0
ArgC	980	740.704	37.5642	0.5766	5177.88	7	264.152	GRX	Arg	1.92403e-10	45.7463	38.9436	49.5148	80.9517	65.0856	56.0484	26.9787								0
ArgC	981	579.366	14.4587	0.489317	1156.72	2	117.481	Arg	GRX	3.93992e-09	8802.86	9393.31	8571.82	8957.73	8313.52	8807.85	4.14152								0
ArgC	982	522.234	40.4094	0.557483	1563.68	3	1.44111	GRX	Arg	0.0156381	4824.9	5314.31	7816.19	5444.89	6821.58	6044.37	18.308								0
ArgC	983	709.368	58.7323	0.487217	2125.08	3	1.33475	Arg	GRX	0.0191567	5442.14	7203.64	6287.75	5536.79	6895.67	6273.2	11.241								0
ArgC	984	728.984	33.62	0.443783	3639.88	5	9.67706	Arg	GRX	6.09263e-06	7975.9	8987.32	10149	8408.16	6947.31	8493.53	12.5159								0
ArgC	985	464.032	15.7166	0.871333	1852.1	4	113.293	Arg	GRX	3.66942e-09	5247.39	5063.89	6490.98	6804.64	8298.79	6381.14	18.3953								0
ArgC	986	659.001	3.49292	1.42867	657.994	1	1.88743	GRX	Arg	2.62593e-06	17267.7	16745.1	14932.6	14620.8	15107.4	15734.7	6.75513								0
ArgC	987	630.887	23.516	0.5658	1259.76	2	1.92619	Arg	GRX	2.52599e-05	8291.84	9000.33	9099.43	8556.61	8590.77	8707.8	3.43954								0
ArgC	988	569.285	15.637	0.54555	1136.56	2	76.5352	Arg	GRX	4.5017e-09	4948.45	3986.72	4980.19	5117.1	6071.31	5020.75	13.1787								0
ArgC	989	613.39	40.1903	0.49835	612.383	1	64.4545	GRX	Arg	0.00577945	189.189	148.886	52.2278	155.787	118.989	133.016	34.6954								0
ArgC	990	863.985	37.5907	0.646783	5177.87	6	14.8247	GRX	Arg	2.1095e-09	945.814	1276.91	1365.82	1449.28	1132.52	1234.07	14.4463								0
ArgC	991	768.923	20.2894	0.713867	1535.83	2	27.6159	Arg	GRX	2.10123e-08	5335.68	6464.68	5837.04	6604.76	6202.89	6089.01	7.5299								0
ArgC	992	657.582	5.97603	0.495	3282.88	5	20.3095	GRX	Arg	1.74388e-06	396.298	211.61	788.024	243.215	210.391	369.908	59.4833	---	-0.00215526	-0.656515	H13_BOVIN	SETAPVAPAAPAPAEKTPVKKKAKKSGVAAGKR	[21] (K) Ac	sp|A7MAZ5|H13_BOVIN Histone H1.3 OS=Bos taurus OX=9913 GN=HIST1H1D PE=1 SV=1	33
ArgC	993	853.086	33.9992	0.90775	4260.39	5	102.669	GRX	Arg	5.04127e-08	245.911	109.205	55.0257	112.769	85.8748	121.757	53.7227								0
ArgC	994	541.604	10.6865	0.8635	5946.56	11	277.886	GRX	Arg	2.21782e-09	69.2638	136.956	47.1486	67.8464	71.8821	78.6193	38.7581								0
ArgC	995	601.357	14.6706	0.593183	1200.7	2	6.13779	GRX	Arg	2.24354e-07	1053.4	1826.96	1195.82	978.227	1353.48	1281.58	23.5139								0
ArgC	996	879.448	43.171	0.660683	1756.88	2	367.146	Arg	GRX	1.9063e-06	32534.9	33420.8	32934.1	34750.9	27909.6	32310.1	7.19153								0
ArgC	997	483.645	16.2381	0.479717	1447.91	3	22.7233	Arg	GRX	1.58755e-11	8883.38	8645.98	10857.4	9110.3	10093.1	9518.04	8.73258								0
ArgC	998	458.274	19.9199	0.962033	914.533	2	5.60585	Arg	GRX	1.78685e-08	7789.63	5636.74	6619.76	5309.93	5708.95	6213	14.4909								0
ArgC	999	618.64	37.1425	1.0848	2470.53	4	57.871	Arg	GRX	1.20458e-10	24192.2	24117.9	26934.6	25698.4	27109.5	25610.5	5.01481								0
ArgC	1000	512.28	14.5462	0.4318	1533.82	3	47.1116	Arg	GRX	3.18386e-09	8199.41	9192.34	8361.4	7343.99	8579.76	8335.38	7.19046								0
ArgC	1001	514.301	14.3087	0.5322	1026.59	2	1.45945	GRX	Arg	0.00106628	3916.47	4065.71	3466.22	4614.75	3925.04	3997.64	9.22312								0
ArgC	1002	425.72	8.44677	0.530433	849.425	2	5.14006	Arg	GRX	4.4691e-07	8045.49	7008.99	7398.96	5923.33	6317.82	6938.92	10.8961								0
ArgC	1003	766.385	30.3463	2.30527	1530.76	2	11.9613	Arg	GRX	0.00112918	25630.8	18410.2	9173.03	6719.37	4733.53	12933.4	61.0002								0
ArgC	1004	637.319	33.4817	0.669033	1908.93	3	13.4291	Arg	GRX	0.0133421	649.896	1887.34	11420.4	15352.5	14937.4	8849.5	71.7649								0
ArgC	1005	638.094	29.9862	1.36412	2548.35	4	6.71661	GRX	Arg	3.13593e-07	3010.99	1896.73	2064.96	1458.63	2300.15	2146.29	23.8772								0
ArgC	1006	676.351	16.8968	0.755	1350.69	2	1.6762	GRX	Arg	5.51586e-05	3383.32	3164.32	2929.58	2921.55	3661.38	3212.03	8.78023								0
ArgC	1007	461.263	23.516	0.550533	920.511	2	1.58857	Arg	GRX	0.000164751	4290.29	4006.37	3864.39	4084.06	4120.34	4073.09	3.42907								0
ArgC	1008	558.828	19.9541	0.447967	2231.28	4	17.2044	GRX	Arg	2.04518e-09	998.564	676.736	830.485	786.465	886.18	835.686	12.7533								0
ArgC	1009	693.13	20.5347	0.549033	1384.24	2	1.10062	GRX	Arg	0.516639	2291.49	802.297	1851.58	1719.01	1135.85	1560.05	33.9115								0
ArgC	1010	840.458	58.3749	0.399867	2518.35	3	Infinity	Arg	GRX	9.99201e-16	24110.1	24726.8	32212.4	31757.7	27279.1	28017.2	12.1803								0
ArgC	1011	267.063	4.90873	0.595933	266.056	1	Infinity	GRX	Arg	5.16143e-13	0	0	0	0	0	0	0								0
ArgC	1012	449.925	27.8147	1.37113	2693.5	6	79.3173	GRX	Arg	1.99397e-05	401.293	147.581	58.0774	16.0927	37.7316	132.155	107.304								0
ArgC	1013	755.388	43.9592	1.31868	4526.28	6	5.36292	GRX	Arg	0.000125003	10955.2	7025.95	7992.83	5080.82	2942.53	6799.46	39.777								0
ArgC	1014	818.883	23.2131	0.773867	1635.75	2	7.53411	GRX	Arg	0.0874903	39.7565	377.023	363.162	737.734	1494.99	602.533	82.638								0
ArgC	1015	553.942	57.3353	0.414067	1658.81	3	2.1366	Arg	GRX	1.16166e-05	9111.42	10600.5	11818.6	10134.2	9720.64	10277.1	8.88582								0
ArgC	1016	485.603	25.9421	0.724667	1453.79	3	3.77124	Arg	GRX	0.000129931	5821.62	4341.41	6773.75	6719.84	5499.35	5831.19	15.3536								0
ArgC	1017	267.063	3.98428	0.0715333	266.056	1	Infinity	GRX	Arg	5.66214e-15	0	0	0	0	0	0	0								0
ArgC	1018	536.019	58.7323	0.481267	2140.05	4	1.09594	Arg	GRX	0.463731	4116.01	5308.13	4236.43	3336.28	4611.97	4321.76	14.9166								0
ArgC	1019	650.735	39.8734	0.483783	3248.64	5	1.39362	GRX	Arg	0.012082	7534.8	5313.3	5541.04	3965.7	6140.68	5699.1	20.3772								0
ArgC	1020	924.438	37.47	0.454417	1846.86	2	1547.2	Arg	GRX	2.01324e-05	26188.1	24585	24592.3	20696.1	20649.4	23342.2	9.66709								0
ArgC	1021	448.006	14.0684	0.67345	1788	4	4.46287	GRX	Arg	2.14996e-07	2157.95	2146.94	1967.97	2032.54	2572.85	2175.65	9.69629								0
ArgC	1022	316.691	15.1289	0.572883	631.368	2	1.29472	GRX	Arg	0.13167	1235.56	969.165	1046.35	1098.87	908.134	1051.62	10.7146								0
ArgC	1023	537.303	21.6323	0.479683	1072.59	2	1.35058	Arg	GRX	0.00543968	4683.34	3917.92	4961.32	5402.41	3887.97	4570.59	12.941								0
ArgC	1024	400.053	2.79143	1.14658	399.045	1	1.42448	GRX	Arg	0.532987	599.339	387	465.304	523.672	374.289	469.921	17.9766								0
ArgC	1025	563.63	21.8009	1.44813	1687.87	3	2.88634	Arg	GRX	1.15726e-07	14965.7	14973.4	14892.3	16054.6	16234.1	15424	3.83519								0
ArgC	1026	550.33	33.2134	1.5426	1098.65	2	2.61526	GRX	Arg	1.84993e-06	4260.93	4293.96	3215.15	2934.26	3730.04	3686.87	14.801								0
ArgC	1027	904.847	27.8147	0.604567	2711.52	3	7342.21	GRX	Arg	1.1171e-07	0	7.14963	0	0	0	1.42993	200	40.74	-0.00296138	-1.09215	H2B1K_BOVIN	LLLPGELAKHAVSEGTKAVTKYTSAK		sp|Q2M2T1|H2B1K_BOVIN Histone H2B type 1-K OS=Bos taurus OX=9913 GN=HIST1H2BK PE=1 SV=3	26
ArgC	1028	507.679	29.9862	0.81875	2533.36	5	125.856	GRX	Arg	7.28727e-09	53.9884	39.7758	88.592	28.9272	38.6338	49.9834	41.8042	42.95	0.00698896	2.75878	H12_BOVIN	SGVSLAALKKALAAAGYDVEKNNSR	[25] (R) Cit	sp|P02253|H12_BOVIN Histone H1.2 OS=Bos taurus OX=9913 GN=HIST1H1C PE=1 SV=2	25
ArgC	1029	593.826	19.8035	0.457383	1185.64	2	9.32356	GRX	Arg	2.44619e-08	860.622	590.932	642.229	677.695	762.157	706.727	13.4485								0
ArgC	1030	598.321	16.2085	0.538517	2986.57	5	68.5235	GRX	Arg	4.09724e-10	158.148	291.963	250.804	266.88	297.245	253.008	19.8962	67.47	0.00178554	0.597858	H10_BOVIN	AKASKKSTDHPKYSDMIVAAIQAEKNR		sp|Q0IIJ2|H10_BOVIN Histone H1.0 OS=Bos taurus OX=9913 GN=H1F0 PE=2 SV=3	27
ArgC	1031	651.045	52.66	0.5249	1950.11	3	3.04377	Arg	GRX	0.00185816	8243.02	11603.2	14152.3	13795.3	13913.2	12341.4	18.1927								0
ArgC	1032	706.398	30.8276	0.766283	1410.78	2	1.93867	Arg	GRX	3.41098e-06	6242.92	6173.17	6286.87	6344.08	7300.46	6469.5	6.47996								0
ArgC	1033	268.066	2.87473	1.38417	267.059	1	7013.26	GRX	Arg	5.9717e-08	3.28205	0.808637	3.78358	0	6.17732	2.81032	78.6236								0
ArgC	1034	771.435	26.3135	0.588917	1540.85	2	1.21816	GRX	Arg	0.214015	1968.58	2396.56	2632.25	2894.33	2873.29	2553	13.471								0
ArgC	1035	446.01	15.165	0.474317	1335.01	3	1.39024	GRX	Arg	0.0790828	1167.52	1028.48	814.998	927.5	916.211	970.942	12.2865								0
ArgC	1036	450.247	8.25517	0.6744	449.24	1	1.18608	Arg	GRX	0.0496818	5797.97	5672.9	5458.36	4505.85	4820.93	5251.2	9.56112								0
ArgC	1037	543.838	28.1467	1.06355	2714.16	5	146	GRX	Arg	3.2921e-08	36.9385	95.4769	57.8468	99.6321	129.15	83.8089	38.8959								0
ArgC	1038	257.69	10.8491	0.561133	513.366	2	5.3331	GRX	Arg	1.93903e-06	370.571	480.848	381.851	389.671	353.227	395.234	11.2656								0
ArgC	1039	584.395	22.619	0.556667	1166.77	2	2.13928	Arg	GRX	0.000690643	4379.34	3911.55	4156.6	4328.89	4873.61	4329.99	7.3259								0
ArgC	1040	757.496	33.1599	1.3328	756.489	1	2.9687	GRX	Arg	1.96218e-06	3907.34	4118.4	2730.64	2706.12	3250.14	3342.53	17.4906								0
ArgC	1041	687.42	38.9055	0.873017	2059.24	3	62.7016	Arg	GRX	1.02619e-08	11458	10535.1	13031.2	13559	15776.8	12872	14.068								0
ArgC	1042	607.371	33.1599	1.18113	1212.73	2	1.95807	GRX	Arg	1.1366e-06	4494.21	5196.02	4064.26	4493.93	5164.96	4682.68	9.30709								0
ArgC	1043	912.67	37.7281	0.6624	5469.98	6	26.2895	GRX	Arg	7.67405e-08	339.405	587.971	636.598	812.354	881.351	651.536	29.1511								0
ArgC	1044	722.387	16.3228	0.493233	2164.14	3	561.466	Arg	GRX	1.27546e-10	17999.6	18899.6	18894.2	16150.7	20617	18512.2	7.85234								0
ArgC	1045	505.922	13.6305	0.63475	1514.75	3	110.019	Arg	GRX	5.71198e-09	10370.8	9877.2	12697.9	12115.4	13827.2	11777.7	12.4512								0
ArgC	1046	639.845	11.0575	0.638517	1277.68	2	4.89879	Arg	GRX	1.07176e-07	17613.1	20620	19144.2	20364.3	18941.3	19336.6	5.60201								0
ArgC	1047	903.06	44.4935	1.30648	4510.26	5	146.806	GRX	Arg	1.59246e-10	278.919	205.95	366.165	196.188	213.06	252.056	25.4099								0
ArgC	1048	322.212	13.7072	0.47735	642.409	2	Infinity	Arg	GRX	0	4671.78	4138.24	4904.71	4265.78	4582.52	4512.61	6.14955								0
ArgC	1049	267.063	4.0737	0.126417	266.056	1	Infinity	GRX	Arg	1.08313e-09	0	0	0	0	0	0	0								0
ArgC	1050	288.204	13.7136	0.437233	287.197	1	Infinity	Arg	GRX	0	3580.21	3197.5	3742.44	3231.92	3556.41	3461.7	6.12018								0
ArgC	1051	592.555	28.8599	0.579317	2366.19	4	35.6114	Arg	GRX	8.99999e-09	7201.75	5116.75	9413.23	9827.83	7270.5	7766.01	21.9635								0
ArgC	1052	642.841	18.3724	0.620217	641.834	1	7.7682	GRX	Arg	9.58244e-06	1193.87	902.502	475.183	463.679	477.551	702.557	42.2604								0
ArgC	1053	315.683	33.1599	1.19587	629.352	2	4.89027	GRX	Arg	5.09555e-06	733.513	841.086	461.923	372.451	534.61	588.717	29.4631								0
ArgC	1054	1210.26	57.6662	0.899017	3627.75	3	2.60223	GRX	Arg	0.233938	8182.35	8209.21	3027.25	60.2285	164.554	3928.72	92.7313	39.78	-0.00227148	-0.62614	H31_BOVIN	FQSSAVMALQEACEAYLVGLFEDTNLCAIHAKR		sp|P68432|H31_BOVIN Histone H3.1 OS=Bos taurus OX=9913 PE=1 SV=2	33
ArgC	1055	673.156	37.0181	0.4815	3360.74	5	14.0044	GRX	Arg	5.65469e-08	1126.86	534.941	881.78	754.785	640.702	787.813	26.0419								0
ArgC	1056	698.329	9.73808	0.692983	1394.64	2	25.2592	Arg	GRX	1.53558e-09	12923	11511.9	13668.7	13878.8	13112.8	13019	6.38103								0
ArgC	1057	787.433	5.0505	0.772017	786.426	1	29.3541	Arg	GRX	3.68339e-08	3829.01	4270.38	3620.65	3496.53	2902.87	3623.89	12.3167								0
ArgC	1058	504.768	7.65025	0.742883	2015.04	4	619.757	Arg	GRX	6.81047e-08	15139.1	19690.1	16793.2	13121.5	15544.7	16057.7	13.4905								0
ArgC	1059	711.739	35.2743	0.4838	4264.39	6	80.8492	GRX	Arg	1.33682e-08	161.283	176.544	150.71	98.3332	129.217	143.218	19.0039								0
ArgC	1060	437.977	4.87403	0.530717	2184.85	5	2.20434	GRX	Arg	0.143928	7.49693	697.828	435.902	888.991	821.856	570.415	56.3138								0
ArgC	1061	893.857	43.9182	1.26565	4464.25	5	42.192	GRX	Arg	6.63184e-10	486.162	411.254	725.29	418.015	547.578	517.66	22.2362								0
ArgC	1062	672.765	18.1083	0.568633	2015.27	3	93.0484	GRX	Arg	2.74926e-11	126.027	174.91	119.682	189.037	150.574	152.046	17.6911								0
ArgC	1063	634.226	28.8599	0.505017	2532.87	4	14.692	GRX	Arg	7.59398e-08	440.902	463.138	312.752	525.413	248.155	398.072	25.628								0
ArgC	1064	437.254	10.5805	0.575667	1744.99	4	5.78576	Arg	GRX	1.44921e-09	5634.8	6759.89	6799.56	5819.72	6143.28	6231.45	7.64674								0
ArgC	1065	456.597	21.5829	0.512667	1366.77	3	3.08515	Arg	GRX	1.4834e-07	5395.54	4000.29	4965.36	5805.94	5161.8	5065.79	11.8808								0
ArgC	1066	703.377	26.0295	1.22037	1404.74	2	13.6281	Arg	GRX	2.84235e-07	5298.68	6097.44	6872.29	7392.14	7184.22	6568.95	11.7605								0
ArgC	1067	473.532	17.4176	0.41715	1890.1	4	363.045	Arg	GRX	1.81842e-10	8087.59	6642.38	6411.11	5828.13	6505.53	6694.95	11.1976								0
ArgC	1068	626.346	29.0144	1.78542	2501.35	4	6.10935	GRX	Arg	2.31494e-06	2524.46	3083.86	4674.78	5610.46	5060.43	4190.8	28.2496								0
ArgC	1069	828.402	32.3871	0.852983	1654.79	2	3.12327	Arg	GRX	2.38086e-06	9238.29	8378.77	9365.7	12185.9	9954.77	9824.69	13.0645								0
ArgC	1070	717.775	31.3092	0.646733	3583.84	5	1.61486	GRX	Arg	0.838674	4218.85	4964.28	4375.46	3905.02	2971.36	4086.99	16.0371								0
ArgC	1071	764.744	27.2276	0.984533	2291.21	3	129.203	GRX	Arg	6.73172e-09	168.221	93.8162	116.254	51.8303	91.0887	104.242	36.5702								0
ArgC	1072	846.44	18.9528	0.595	845.432	1	1.41872	Arg	GRX	0.00777943	7873.27	8869.45	8654.98	9735.09	10640.3	9154.62	10.3825								0
ArgC	1073	416.17	7.32572	0.491717	830.326	2	55218.3	Arg	GRX	1.46883e-13	4490.56	4673.68	5354.74	4948.82	5378.16	4969.19	7.15876								0
ArgC	1074	959.462	47.2211	0.480067	2875.36	3	616.511	GRX	Arg	1.94566e-08	23.8832	22.6963	34.7549	55.9314	97.2844	46.91	59.4083								0
ArgC	1075	690.829	7.8919	0.368817	1379.64	2	53.73	Arg	GRX	1.53454e-07	6901.17	9988.95	8588.48	9119.67	9718.99	8863.45	12.3493								0
ArgC	1076	654.616	27.1869	0.984533	2614.43	4	22.1974	GRX	Arg	7.55895e-12	499.239	536.565	573.077	510.909	568.235	537.605	5.50682								0
ArgC	1077	564.961	6.0003	0.466633	1691.86	3	4.51195	Arg	GRX	1.4958e-05	6855.86	8714.86	5560.98	6501.81	4509.25	6428.55	21.8351								0
ArgC	1078	585.292	4.71947	0.717833	584.285	1	5.06159	Arg	GRX	6.09124e-06	3556.22	3348.84	3257.81	3334.6	3335.45	3366.58	2.97338								0
ArgC	1079	429.244	35.6382	0.5153	428.236	1	265.615	GRX	Arg	0.0212472	3.52126	6.93575	3.65721	7.83511	17.8594	7.96175	65.8128								0
ArgC	1080	267.063	3.90818	0.112833	266.056	1	Infinity	GRX	Arg	2.76779e-13	0	0	0	0	0	0	0								0
ArgC	1081	591.497	50.2617	2.6012	7085.88	12	1.99404	Arg	GRX	0.427801	149026	76664.5	43256.2	5319.91	44955.3	63844.3	75.528								0
ArgC	1082	997.508	13.7986	0.47895	1993	2	2437.45	Arg	GRX	5.25926e-06	19528.3	24845.4	19856.1	18993	24609.7	21566.5	12.0405								0
ArgC	1083	849.412	41.1389	0.69585	1696.81	2	43.8201	Arg	GRX	4.02152e-09	13109.4	15094.9	14594.3	25992.9	13179.7	16394.2	29.6555								0
ArgC	1084	813.165	39.8734	0.45075	3248.63	4	8.27609	GRX	Arg	1.21423e-07	690.788	938.762	1320.51	724.134	1045.21	943.882	24.3671								0
ArgC	1085	400.241	12.7646	0.516967	1197.7	3	561.52	Arg	GRX	7.67951e-08	7518.91	7098.07	7103.16	6981.78	6657.69	7071.92	3.90424								0
ArgC	1086	450.903	16.8817	0.475867	1349.69	3	1.08061	GRX	Arg	0.463136	2912.64	2401.97	2277.39	2127.35	2808.74	2505.62	12.1509								0
ArgC	1087	1325.76	13.2657	0.58705	1324.75	1	2.83098	GRX	Arg	0.000221066	4665.89	3671.8	6202.47	6137.71	5010.93	5137.76	18.5086	---	0.00176485	1.33221	H4_BOVIN	DNIQGITKPAIR		sp|P62803|H4_BOVIN Histone H4 OS=Bos taurus OX=9913 PE=1 SV=2	12
ArgC	1088	722.197	38.1836	0.666367	3605.95	5	4.21894	GRX	Arg	2.15897e-08	3090.58	3698.04	2831.31	3189.11	3278.32	3217.47	8.79818								0
ArgC	1089	523.296	27.8147	0.678783	2089.15	4	52.6691	GRX	Arg	1.44215e-09	58.2387	60.9606	86.9328	116.797	82.2131	81.0284	26.1084								0
ArgC	1090	694.342	8.37928	0.48115	693.335	1	1.07389	GRX	Arg	0.476944	4891.42	5486.49	5090.94	4269.89	4871.52	4922.05	8.00347								0
ArgC	1091	745.351	23.2131	0.823267	1488.69	2	4.03289	GRX	Arg	0.0098676	471.201	783.991	796.087	976.201	1676.36	940.768	42.74								0
ArgC	1092	948.574	14.6513	0.52875	947.566	1	1.18969	GRX	Arg	0.0695406	3792.19	4977.15	5340.46	4022.71	5314.43	4689.39	13.9732								0
ArgC	1093	488.259	58.7323	0.443433	487.251	1	1.22997	Arg	GRX	0.114946	1250.16	1388.82	1149.36	1284.61	1276.02	1269.79	6.03005								0
ArgC	1094	888.41	35.1558	1.0984	1774.81	2	1656.35	Arg	GRX	1.81719e-06	18318.8	15427.3	16331.9	12659.9	14719.2	15491.4	12.0138								0
ArgC	1095	472.321	10.1985	1.3042	471.314	1	1.45086	Arg	GRX	7.15305e-05	9527.69	9927.39	8842.63	8405.76	8357.07	9012.11	6.89218								0
ArgC	1096	521.269	7.4277	0.453383	2601.31	5	16.5267	GRX	Arg	1.50466e-07	310.973	257.532	264.911	125.157	207.206	233.156	27.1226								0
ArgC	1097	541.318	23.5509	0.737683	2161.24	4	1.07375	GRX	Arg	0.498094	4334.69	6940.13	4423.83	4268.69	4820.61	4957.59	20.3652								0
ArgC	1098	626.8	8.75858	0.38495	1251.59	2	6.12497	Arg	GRX	3.45906e-07	7781.28	6089.04	4684.37	6515.3	5523.47	6118.69	16.8803								0
ArgC	1099	581.81	17.1414	0.600617	1161.61	2	1.17506	GRX	Arg	0.00851008	11183.5	12672.4	11013.2	10582.2	10383.3	11166.9	7.21569								0
ArgC	1100	571.794	18.9594	0.52955	1141.57	2	1.31346	Arg	GRX	0.0145795	7056.82	7115.07	7567.65	8206.05	9322.6	7853.64	10.7203								0
ArgC	1101	742.092	32.2623	1.16477	4446.51	6	27.5732	GRX	Arg	6.91414e-12	1160.81	1143.35	991.364	1043.27	876.524	1043.07	9.99378								0
ArgC	1102	1015.62	17.7967	0.508067	1014.61	1	19.4371	Arg	GRX	2.35852e-07	6145.99	7385.08	7418.19	7888.33	8062.02	7379.92	9.08538								0
ArgC	1103	500.797	33.2134	1.1362	499.789	1	5.09079	GRX	Arg	1.45282e-06	1034.93	1138.18	669.185	594.318	698.212	826.967	26.255								0
ArgC	1104	705.394	6.4357	0.496333	1408.77	2	1493.32	Arg	GRX	3.46079e-06	9913.29	6255.87	5692.07	9687.82	6987.95	7707.4	22.8249								0
ArgC	1105	872.556	41.1389	0.415333	1743.1	2	92.4298	Arg	GRX	8.05591e-10	3083.17	3879.19	3451.5	3566.03	2962.48	3388.48	9.79668								0
ArgC	1106	388.137	2.87473	1.25347	387.13	1	Infinity	GRX	Arg	9.99201e-16	0	0	0	0	0	0	0								0
ArgC	1107	537.974	6.13695	0.772183	1610.9	3	12.86	Arg	GRX	4.88367e-05	6537	8467.27	6890.66	5929.55	5479.96	6660.89	15.3993								0
ArgC	1108	1127.19	59.2101	0.391633	2252.36	2	Infinity	Arg	GRX	9.88098e-15	45990.6	38195.7	52168	31844	41445.5	41928.8	16.4275								0
ArgC	1109	650.82	38.9055	1.01377	8447.57	13	2.00452	Arg	GRX	0.00281315	34067	30726.9	33867.3	21496.2	35889.7	31209.4	16.4455								0
ArgC	1110	668.476	15.165	0.474317	1334.94	2	2.03613	GRX	Arg	0.0032478	1538.67	1189.84	1189.01	1401.17	1093.7	1282.48	12.7016								0
ArgC	1111	448.253	27.2674	1.27398	2683.48	6	221.446	GRX	Arg	3.45947e-10	32.8597	47.9458	56.9068	29.4823	27.4456	38.928	29.5685								0
ArgC	1112	398.255	52.2758	0.6818	397.247	1	5.74252	GRX	Arg	0.0129194	1360.04	1269.11	1410.89	1010.23	536.054	1117.26	28.7941								0
ArgC	1113	911.44	46.3225	0.610883	3641.73	4	1.53069	GRX	Arg	0.746893	1371.89	15832.7	45772.4	36740	48863.3	29716.1	61.4991								0
ArgC	1114	251.151	10.2089	0.63205	250.144	1	1.0414	GRX	Arg	0.676138	3047.23	2702.6	3027.94	2535.38	2473.59	2757.35	8.73469								0
ArgC	1115	892.453	12.2341	0.555083	891.446	1	1.09169	Arg	GRX	0.50756	3150.15	4269.86	4711.33	4983.16	5209.73	4464.84	16.3076								0
ArgC	1116	593.05	4.40503	0.843167	592.043	1	17.952	GRX	Arg	1.73615e-08	937.951	1176.9	1034.29	840.559	895.412	977.021	12.1137								0
ArgC	1117	907.949	51.611	0.667233	3627.77	4	2.3392	GRX	Arg	0.0813591	35642.6	34057.2	9563.6	5085.4	2693.2	17408.4	82.8304	26.28	0.0151946	4.18845	H31_BOVIN	FQSSAVMALQEACEAYLVGLFEDTNLCAIHAKR		sp|P68432|H31_BOVIN Histone H3.1 OS=Bos taurus OX=9913 PE=1 SV=2	33
ArgC	1118	373.725	5.59285	0.412783	745.435	2	1055.35	Arg	GRX	2.15322e-06	4548.74	3577.96	4437.8	4049.9	3065.97	3936.07	14.0327								0
ArgC	1119	605.106	38.9055	0.432417	3020.5	5	534.361	GRX	Arg	1.00847e-05	3.90206	23.0396	14.7424	14.9727	0	11.3314	73.3672								0
ArgC	1120	828.42	4.83478	0.694433	827.413	1	767.589	Arg	GRX	4.71096e-06	3352.29	2695.96	3281.75	2818.47	3055.47	3040.79	8.36689								0
ArgC	1121	467.084	6.33197	0.528517	466.077	1	11.8452	Arg	GRX	4.08452e-07	3873.5	2729.57	2699.66	3818.52	4372.52	3498.75	19.1149								0
ArgC	1122	744.712	42.941	0.605217	4462.23	6	333.703	GRX	Arg	2.27525e-08	50.2371	92.9864	153.997	195.005	223.383	143.122	44.6222								0
ArgC	1123	452.603	4.95403	0.3444	1354.79	3	13.4626	GRX	Arg	6.945e-06	50.9764	127.165	96.161	59.4726	29.8828	72.7316	47.6169								0
ArgC	1124	441.333	5.59285	0.284067	440.325	1	33.7074	Arg	GRX	1.73526e-08	4481.15	5637.15	5248.52	4957.19	3264.9	4717.78	17.3529								0
ArgC	1125	434.236	18.3724	0.630817	1299.69	3	21.5524	GRX	Arg	4.43138e-08	159.691	128.929	104.858	102.703	67.4487	112.726	27.142								0
ArgC	1126	781.313	57.5775	0.918117	6242.44	8	164.167	GRX	Arg	3.75649e-07	106.112	195.504	52.2567	117.067	90.2878	112.246	41.9266								0
ArgC	1127	1168.6	5.37978	0.38635	1167.59	1	10401.4	Arg	GRX	5.33455e-08	10620.6	11943.2	12043.9	12191.6	14453.6	12250.6	10.0975								0
ArgC	1128	467.084	6.86877	0.929617	466.077	1	62.1859	Arg	GRX	1.29112e-08	18489.1	16007.7	16594.5	19467.5	21538.6	18419.5	10.8525								0
ArgC	1129	330.696	9.22303	0.342583	659.378	2	349.861	Arg	GRX	1.04374e-05	3706.01	3112.39	3787.05	2598.29	3450.19	3330.78	13.0693								0
ArgC	1130	892.446	41.1389	0.84445	1782.88	2	6.22527	Arg	GRX	5.28293e-07	4511.13	5419.57	6449.53	9096.98	5652.6	6225.96	25.102								0
ArgC	1131	491.541	17.7967	0.527283	1962.13	4	157.789	Arg	GRX	2.55888e-06	3671.48	6758.88	4161.88	4697.92	5103.88	4878.81	21.6718								0
ArgC	1132	518.449	13.4609	1.0984	7761.62	15	241.087	GRX	Arg	7.15803e-11	138.13	182.432	133.524	134.392	231.374	163.97	23.3884								0
ArgC	1133	556.206	11.4809	1.15167	555.199	1	1.00298	GRX	Arg	0.519105	14514.7	13489.6	19755.2	17552.3	19297.2	16921.8	14.8662								0
ArgC	1134	1017.62	52.7135	0.60845	2033.22	2	Infinity	Arg	GRX	2.73115e-14	8824.24	11284.9	13632.9	14079.6	12670.8	12098.5	15.678								0
ArgC	1135	617.383	12.2634	0.665833	1849.13	3	47.05	Arg	GRX	2.73627e-08	12562.1	19584.9	15544.5	15422.5	16740.5	15970.9	14.2109								0
ArgC	1136	638.99	31.203	1.5947	3189.91	5	6.86779	Arg	GRX	0.000397723	29607.3	22073.5	17752.1	17599	24164	22239.2	20.0778								0
ArgC	1137	534.64	20.8039	0.493283	1600.9	3	11.1006	Arg	GRX	7.17033e-09	8297.78	6597.36	8901.91	6845.82	8091.2	7746.81	11.3851								0
ArgC	1138	898.707	43.9592	0.862633	3590.8	4	69.0426	GRX	Arg	1.0119e-08	89.029	188.534	150.291	104.723	145.803	135.676	26.0465								0
ArgC	1139	881.905	40.1341	0.912633	1761.8	2	15.6041	Arg	GRX	6.43514e-05	9829.26	9802.75	10025.4	11581.3	10097.1	10267.2	6.49272								0
ArgC	1140	667.395	32.3449	1.375	1999.16	3	6.25486	GRX	Arg	8.91102e-10	2194.46	2254.74	2418.03	2781.28	2573.49	2444.4	8.76067								0
ArgC	1141	745.432	4.79322	0.65045	1488.85	2	1.01835	Arg	GRX	0.768966	2617.47	2097.88	2424.9	2093.6	2334.4	2313.65	8.64639	---	-0.0391283	-26.2802	H31_BOVIN	KSAPATGGVKKPHR	[1] (KR) Me2|[11] (KR) Me2	sp|P68432|H31_BOVIN Histone H3.1 OS=Bos taurus OX=9913 PE=1 SV=2	14
ArgC	1142	696.153	28.3384	0.856733	2780.58	4	73.1185	Arg	GRX	9.66798e-08	15622.5	15606.1	7299.62	8391.36	7148.32	10813.6	36.4651								0
ArgC	1143	451.602	20.5347	0.844183	1351.78	3	1.36711	Arg	GRX	0.000124146	6735.97	6469.12	7070.71	5548.56	6484.38	6461.75	7.83173								0
ArgC	1144	545.835	18.4737	0.583783	1089.66	2	1.71666	GRX	Arg	0.00628846	1247.03	2004.6	1365.43	1569.35	1524.17	1542.12	16.7412								0
ArgC	1145	531.92	20.9447	0.550733	4247.3	8	29.0772	GRX	Arg	4.6369e-08	918.818	1118.6	593.921	518.304	457.9	721.508	35.2634								0
ArgC	1146	348.22	26.0295	1.19895	694.426	2	1.60063	GRX	Arg	0.237741	2187.16	1695.88	438.718	219.114	148.021	937.779	89.5344								0
ArgC	1147	798.215	43.4375	0.713083	3986.04	5	1999.18	GRX	Arg	1.78941e-07	7.37433	5.18989	53.3591	16.0727	51.8645	26.7721	79.9904								0
ArgC	1148	694.155	33.1599	0.752367	1386.3	2	20.4722	GRX	Arg	0.00907744	358.769	598.903	70.1006	0	123.55	230.265	95.6349								0
ArgC	1149	734.087	32.3002	1.27482	4398.48	6	32.2105	GRX	Arg	1.14248e-11	1108.29	1048.22	1012.18	1255.92	910.084	1066.94	10.7172								0
ArgC	1150	643.413	10.8491	0.655433	642.405	1	5.37415	GRX	Arg	5.92033e-07	918.223	1252.29	1046.73	1035.35	951.148	1040.75	11.1934								0
ArgC	1151	643.851	29.06	0.830567	2571.37	4	6.6216	GRX	Arg	3.33329e-09	4007.73	5297.02	4400.53	4367.24	3606.76	4335.86	12.9166								0
ArgC	1152	466.64	7.83547	0.40405	2328.16	5	384.189	Arg	GRX	3.73234e-10	5599.39	7762.03	7376.96	5509.78	7016.67	6652.97	13.9445								0
ArgC	1153	443.224	36.7517	0.61505	442.216	1	134.017	GRX	Arg	0.604127	54.4363	41.4359	40.3834	26.3034	14.9828	35.5083	38.2676								0
ArgC	1154	605.867	11.0273	0.625817	1209.72	2	1.62611	GRX	Arg	0.00680519	3937.59	4960.26	4781.71	5560.88	4762.17	4800.52	10.8247								0
ArgC	1155	611.371	31.1148	0.64915	3051.82	5	147.514	Arg	GRX	6.43826e-09	15108.7	9067.63	10114.8	9642.13	15624.5	11911.6	23.8856								0
ArgC	1156	129.103	33.1599	1.19587	128.096	1	5.00299	GRX	Arg	4.17972e-06	352.921	388.946	214.7	179.414	231.936	273.583	29.996								0
ArgC	1157	496.599	27.2276	1.03165	1486.77	3	5.04453	GRX	Arg	1.11252e-06	1304.73	1440.1	872.507	891.85	802.362	1062.31	24.3351								0
ArgC	1158	750.716	42.3525	1.41707	4498.25	6	101.163	GRX	Arg	8.03874e-08	116.282	302.211	259.458	379.727	540.602	319.656	43.7332								0
ArgC	1159	989.578	33.1599	1.3328	988.571	1	5.06958	GRX	Arg	3.09127e-08	2744.18	3187.74	2846.16	2451.69	2858.69	2817.69	8.38032								0
ArgC	1160	486.079	29.3789	0.435867	2425.36	5	9.14945	GRX	Arg	1.785e-09	416.362	485.423	528.87	438.989	376.486	449.226	11.8334								0
ArgC	1161	553.302	21.8009	1.30917	1656.88	3	1.4568	Arg	GRX	0.000112601	7890.42	7247.91	8188.49	8449.83	7961.95	7947.72	5.04327								0
ArgC	1162	722.584	35.2743	0.69015	4329.46	6	120.196	GRX	Arg	7.6054e-09	164.653	293.794	185.765	138.198	154.536	187.389	29.5593								0
ArgC	1163	584.851	13.9573	0.674867	1167.69	2	45.0065	Arg	GRX	1.24264e-10	10044.9	9660.54	9144.86	9117.1	9402.68	9474.02	3.66109								0
ArgC	1164	544.302	16.8624	0.68765	1086.59	2	1.23913	Arg	GRX	0.0102661	4254.69	4449.13	3557.41	3621.5	4416.65	4059.87	9.6119								0
ArgC	1165	647.363	29.0144	2.34598	1939.07	3	2.66495	Arg	GRX	4.33018e-07	13336	16306.8	12409.7	11970.9	12297.6	13264.2	11.9678								0
ArgC	1166	652.359	20.5347	0.987517	1302.7	2	1.3653	GRX	Arg	0.00029699	4308.72	4085.99	4130.91	3672.83	4332.58	4106.21	5.77431								0
ArgC	1167	601.236	38.8555	1.65275	1800.69	3	1.5448	Arg	GRX	0.319139	18501.9	19949.3	11232.7	6226.38	4865.33	12155.1	50.7376								0
ArgC	1168	525.543	26.8753	0.5461	2098.14	4	14.3075	GRX	Arg	4.11606e-07	204.161	399.037	459.469	458.767	418.706	388.028	24.4426								0
ArgC	1169	782.436	37.7281	0.47615	5470	7	262.455	GRX	Arg	0.000113004	97.0373	59.4176	17.5918	14.7585	0	37.761	94.3343								0
ArgC	1170	460.032	13.4759	0.52465	1836.1	4	50.6398	Arg	GRX	6.66738e-08	5779.38	6176.84	6922.58	5816.59	5260.44	5991.17	9.17652								0
ArgC	1171	664.352	28.1467	1.34628	5970.1	9	62.942	GRX	Arg	1.96922e-08	265.51	345.603	552.666	689.635	582.2	487.123	32.2617								0
ArgC	1172	692.044	11.6211	0.361683	2073.11	3	1.77183	Arg	GRX	0.000987771	9393.56	9733.47	8787.49	8938.21	9061.66	9182.88	3.7039								0
ArgC	1173	540.555	48.3541	2.4385	4316.38	8	1.53486	GRX	Arg	0.617339	91483.6	32291.7	14738.2	286.044	16794.6	31118.8	102.323								0
ArgC	1174	844.434	26.0295	1.61483	1686.85	2	1.45087	GRX	Arg	0.268451	10323.7	8426.06	2742.63	1700.58	1468.02	4932.2	75.0521								0
ArgC	1175	805.95	17.0296	0.50395	1609.89	2	1.42467	GRX	Arg	0.000623439	4343.78	5595.31	5208.47	5539.12	4897.4	5116.82	9.00449								0
ArgC	1176	610.116	22.749	1.01813	2436.44	4	13.937	GRX	Arg	9.45175e-08	340.55	780.174	445.699	617.761	578.348	552.506	27.2203								0
ArgC	1177	751.93	22.1846	0.6645	1501.85	2	190.231	GRX	Arg	2.15373e-11	31.0926	30.0106	41.6543	38.975	51.16	38.5785	19.9899								0
ArgC	1178	628.366	13.9428	0.6752	1254.72	2	18.5097	Arg	GRX	8.31263e-09	9718.68	9326.68	8905.29	8906.41	9564.1	9284.23	3.58924								0
ArgC	1179	531.593	11.8732	0.955333	1591.76	3	34.7935	Arg	GRX	1.46009e-05	13393.2	10923.3	13195.6	11538.3	10509.6	11912	9.88009								0
ArgC	1180	215.14	14.9625	0.174067	214.132	1	3.23311	GRX	Arg	0.0331992	69.9205	446.509	421.198	1398.8	1078.61	683.008	70.8005								0
ArgC	1181	763.937	5.77747	0.389217	3051.72	4	445.22	GRX	Arg	2.08405e-05	15.6478	6.70221	22.2786	0	20.951	13.1159	65.1348	---	-0.00202731	-0.664317	H12_BOVIN	SETAPAAPAAAPPAEKTPVKKKAAKKPAGAR	[20] (K) Ac	sp|P02253|H12_BOVIN Histone H1.2 OS=Bos taurus OX=9913 GN=HIST1H1C PE=1 SV=2	31
ArgC	1182	529.789	15.1289	0.997433	1057.56	2	1.68028	GRX	Arg	0.000564292	3369.79	3059.29	2891.22	2923.13	2511.48	2950.98	9.3988								0
ArgC	1183	532.28	58.7323	0.475383	2125.09	4	1.24166	Arg	GRX	0.180312	3331.31	4410.37	3526.4	2404.68	3649.46	3464.44	18.5888								0
ArgC	1184	500.216	20.8913	0.463217	499.209	1	1.75815	Arg	GRX	0.000243546	2965.5	3466.92	3451.06	3691.48	2928.91	3300.77	9.12435								0
ArgC	1185	816.472	18.7973	0.870583	815.464	1	1.03359	Arg	GRX	0.287863	10735.2	11825.8	10825.1	11935.9	11597.8	11384	4.44239								0
ArgC	1186	515.769	23.2131	0.7682	1029.52	2	1.77205	Arg	GRX	0.101769	4094.25	3243.55	4199.36	4479.08	4231.75	4049.6	10.4287								0
ArgC	1187	370.074	6.56927	1.03102	369.066	1	24976.3	GRX	Arg	2.10031e-08	0.0299909	0	0	0	0.904648	0.186928	192.078								0
ArgC	1188	365.522	16.5502	0.347267	1093.54	3	1.51574	GRX	Arg	0.000722303	1228.95	1078.2	1375.27	1271.44	1474.12	1285.6	10.4363								0
ArgC	1189	861.395	5.10808	0.50475	860.388	1	291.419	Arg	GRX	3.50072e-09	5457.19	5737.56	4914.58	4261.66	3327.08	4739.62	18.3088								0
ArgC	1190	536.818	13.0744	0.757983	1071.62	2	3.83067	Arg	GRX	0.00392185	1925.55	1848.27	2141.35	1981.66	2123.64	2004.1	5.64902								0
ArgC	1191	744.462	13.6731	0.562867	743.454	1	70.8705	Arg	GRX	4.63564e-09	9893.18	9172.46	10187.5	9188.15	9667.81	9621.82	4.11996								0
ArgC	1192	472.261	27.6809	0.839633	942.507	2	1.25501	Arg	GRX	0.00581273	1810.1	1908.61	1653.35	1665.83	1860.51	1779.68	5.78528								0
ArgC	1193	744.46	10.8491	0.658533	743.453	1	7.27203	GRX	Arg	4.69807e-07	767.824	1007.88	957.865	969.003	887.105	917.936	9.2152								0
ArgC	1194	696.426	36.6718	0.79255	2086.26	3	102.41	Arg	GRX	2.0946e-09	20452.5	15795.6	19958.4	20876.9	19338.1	19284.3	9.42845								0
ArgC	1195	214.192	8.24885	0.392667	213.185	1	1.19038	Arg	GRX	0.0609213	2022.89	1755.37	1964.41	1529.68	1572.96	1769.06	11.2639								0
ArgC	1196	615.034	4.3581	0.789517	614.027	1	1893.61	GRX	Arg	2.95755e-09	5.74584	17.6946	14.2837	4.76842	14.5685	11.4122	45.3496								0
ArgC	1197	374.24	4.83478	0.617	373.233	1	11.2301	Arg	GRX	1.82319e-05	1490.68	1794.69	1776.96	2039.14	1845.21	1789.34	9.83666								0
ArgC	1198	611.97	21.1018	0.5159	1832.89	3	34.8167	Arg	GRX	2.23624e-08	11025.1	13462.5	11196	15021	12746.3	12690.2	11.7079								0
ArgC	1199	630.345	30.0397	1.27048	2517.35	4	13.9652	GRX	Arg	5.26158e-10	1059.72	839.77	912.656	786.461	1078.94	935.508	12.4569								0
ArgC	1200	331.045	3.53762	0.5985	330.038	1	6177.52	Arg	GRX	6.51801e-08	11155.1	10186.9	8838.36	8451.75	10313	9789.01	10.2063								0
ArgC	1201	556.206	9.00933	1.8759	555.199	1	1.05337	Arg	GRX	0.464235	17741.5	14454.1	20665.2	21458.6	25056	19875.1	17.9888								0
ArgC	1202	604.343	44.3505	0.7014	3016.68	5	Infinity	Arg	GRX	1.71963e-10	23963.5	13660.9	16249.9	9834.56	5322.67	13806.3	45.4537								0
ArgC	1203	847.082	33.9034	0.71915	4230.38	5	171.603	GRX	Arg	4.1808e-10	54.0789	76.8497	49.5263	34.5966	36.7967	50.3697	30.0915								0
ArgC	1204	526.043	4.32958	0.816433	525.035	1	1091.47	Arg	GRX	6.67656e-08	12399.3	16423.5	16348.2	14047.5	14707.3	14785.2	10.1992								0
ArgC	1205	554.492	11.9994	0.2735	1106.97	2	291.413	Arg	GRX	2.32662e-05	2521.51	1707.89	2348.04	1668.13	1965.8	2042.27	16.6885								0
ArgC	1206	882.007	19.3177	0.564383	1762	2	776.924	Arg	GRX	1.61653e-05	14397.7	15438.9	14967.3	14485.7	14711.7	14800.3	2.53635								0
ArgC	1207	431.215	13.7072	0.481467	430.208	1	270.558	Arg	GRX	8.99272e-07	5357.12	4934.47	5616.63	5026.52	5418.31	5270.61	4.81182								0
ArgC	1208	943.553	4.83478	0.645467	942.546	1	2.38709	Arg	GRX	8.43991e-05	2796.7	2547.9	2899.03	2260.67	2761.9	2653.24	8.56152								0
ArgC	1209	541.926	19.7714	0.531183	2704.6	5	3.11571	GRX	Arg	0.000128145	1787.71	827.007	900.734	799.377	875.028	1037.97	36.2769								0
ArgC	1210	342.528	26.0809	1.38982	1024.56	3	1.46588	GRX	Arg	0.265651	2711.84	1906.67	414.847	219.576	83.6015	1067.31	98.4546								0
ArgC	1211	911.947	52.9118	0.77825	3643.76	4	1.52771	GRX	Arg	0.0376757	14967.5	17860.7	20095.5	15787.4	16111.8	16964.6	10.7752								0
ArgC	1212	461.936	20.5347	0.654783	1843.71	4	1.31588	Arg	GRX	0.00267488	2749.27	2396.95	2732.42	2115.54	2614.21	2521.68	9.47237								0
ArgC	1213	1152.9	55.9512	1.00663	3455.67	3	2.30283	GRX	Arg	0.077896	34245.7	21622.1	10635.2	3114.62	2246.41	14372.8	84.3705								0
ArgC	1214	359.238	6.72063	0.479967	358.231	1	4.5031	Arg	GRX	2.5356e-07	3344.63	2684.69	3036.67	2725.87	2680.53	2894.48	9.02336								0
ArgC	1215	547.307	19.6516	0.573717	1638.9	3	1.12761	Arg	GRX	0.211501	3256.35	3433.2	3885.05	3341.8	3536.93	3490.67	6.25085								0
ArgC	1216	586.951	41.1389	0.630583	1757.83	3	90.4694	Arg	GRX	1.05556e-08	5107.37	5474.37	5635.62	8412.9	4902.34	5906.52	21.6671								0
ArgC	1217	755.93	32.1254	0.820617	4529.54	6	29.3928	GRX	Arg	3.70501e-06	200.403	176.963	629.477	711.437	680.133	479.683	49.8561	28.34	-0.00793926	-1.75277	H2A1_BOVIN	NDEELNKLLGKVTIAQGGVLPNIQAVLLPKKTESHHKAKGK	[11] (K) Ub	sp|P0C0S9|H2A1_BOVIN Histone H2A type 1 OS=Bos taurus OX=9913 PE=1 SV=2	41
ArgC	1218	482.266	10.8491	0.6983	1443.78	3	3.81844	GRX	Arg	4.07455e-06	1282.6	1615.16	1533.64	1416.43	1451.12	1459.79	7.68618								0
ArgC	1219	957.575	54.3425	0.8469	1913.14	2	5101.37	Arg	GRX	5.84343e-07	26092.4	27482.7	36329.2	36828	34310.3	32208.5	14.0559								0
ArgC	1220	456.292	13.2569	0.96625	455.284	1	1.3716	GRX	Arg	0.000589807	2336.28	2209.94	2174.77	2080.37	1880.75	2136.42	7.10888								0
ArgC	1221	763.789	36.5773	0.49045	2288.34	3	5.0255	Arg	GRX	8.57427e-08	15194	17203.3	18119.6	16168.2	15660.6	16469.2	6.44506								0
ArgC	1222	1157.55	51.025	0.6021	3469.64	3	5.98497	Arg	GRX	0.249218	418.667	9652.33	49083.2	71157.3	49231.6	35908.6	74.1258								0
ArgC	1223	463.511	24.9465	0.513317	1850.02	4	13.8878	GRX	Arg	5.69769e-06	190.12	280.768	113.26	81.1939	77.222	148.513	52.2261								0
ArgC	1224	719.246	35.6382	0.709483	4309.43	6	87.4979	GRX	Arg	8.22098e-12	244.669	297.379	299.285	233.995	205.329	256.131	14.362								0
ArgC	1225	427.707	6.19212	0.4864	853.399	2	10.0602	Arg	GRX	2.84246e-08	4322.54	4462.87	5370.55	4349.69	3779.96	4457.12	11.5391								0
ArgC	1226	730.396	30.1385	0.502233	1458.78	2	13.2355	GRX	Arg	1.43874e-07	168.208	186.107	331.773	325.308	277.911	257.861	26.6434								0
ArgC	1227	570.322	19.6034	0.431683	1707.95	3	7.28888	GRX	Arg	8.56657e-07	419.243	499.191	492.874	524.899	450.817	477.405	7.8706								0
ArgC	1228	504.058	13.9573	0.5189	503.051	1	2.43785	GRX	Arg	0.273014	247.572	170.001	201.779	102.411	314.516	207.256	34.4844								0
ArgC	1229	612.769	4.79322	0.430517	3058.81	5	67.9969	GRX	Arg	0.000904164	0	101.28	70.2504	46.13	44.1738	52.3668	63.6825	21.6	-0.00238299	-0.779058	H2B1_BOVIN	PEPAKSAPAPKKGSKKAVTKAQKKDGKKR		sp|P62808|H2B1_BOVIN Histone H2B type 1 OS=Bos taurus OX=9913 PE=1 SV=2	29
ArgC	1230	657.328	21.7561	0.925867	656.32	1	1.86068	Arg	GRX	4.64206e-05	1660.93	1838.68	1835.89	2134.99	2246.05	1943.31	11.0514								0
ArgC	1231	587.671	26.4706	0.786033	1759.99	3	2.02012	Arg	GRX	0.000795681	3237.37	5365.57	4200.64	3756.01	4793.94	4270.71	17.5541								0
ArgC	1232	455.594	22.0827	0.630533	2727.52	6	7.01914	GRX	Arg	0.000387212	1026.95	647.667	274.603	152.156	171.436	454.562	74.2069	55.04	0.00622182	2.28113	H2B1_BOVIN	LLLPGELAKHAVSEGTKAVTKYTSSK		sp|P62808|H2B1_BOVIN Histone H2B type 1 OS=Bos taurus OX=9913 PE=1 SV=2	26
ArgC	1233	499.296	23.6467	0.73275	996.577	2	2.94803	Arg	GRX	1.5715e-07	7785.51	7774.89	7920.09	8418.84	8004.12	7980.69	2.94738								0
ArgC	1234	424.233	26.0809	1.08918	846.451	2	1.44177	GRX	Arg	0.252287	2965.66	2269.26	733.611	411.679	265.579	1329.16	81.6545								0
ArgC	1235	545.977	21.8009	1.67928	1634.91	3	1.09061	Arg	GRX	0.0680733	9286.12	8979.89	9600.29	10122.1	9679.07	9533.5	4.03483								0
ArgC	1236	569.812	27.8147	0.678783	2275.22	4	20.7859	GRX	Arg	7.2504e-11	175.615	207.985	232.08	247.114	237.094	219.978	11.6568								0
ArgC	1237	911.944	57.6662	0.553483	3643.75	4	2.12166	GRX	Arg	0.275128	6402.26	7267.25	2075.32	34.5384	151.71	3186.22	96.6064								0
ArgC	1238	617.712	14.3734	0.581467	1850.11	3	325.597	Arg	GRX	2.05873e-05	13129.4	13945.3	12226.8	14873.7	12776.2	13390.3	6.93157								0
ArgC	1239	532.827	19.5072	0.513483	2127.28	4	14.1219	GRX	Arg	1.96922e-07	278.904	450.573	301.86	248.985	271.813	310.427	23.2181								0
ArgC	1240	318.131	13.7072	0.46485	317.123	1	Infinity	Arg	GRX	0	3562.1	3140.79	3695.42	3189.55	3389.75	3395.52	6.24788								0
ArgC	1241	329.543	4.83478	0.3216	985.608	3	58.1045	GRX	Arg	0.000629055	0	0	40.2756	23.1496	12.6001	15.2051	100.21	57.39	0.00434791	4.41142	H31_BOVIN	KQLATKAAR		sp|P68432|H31_BOVIN Histone H3.1 OS=Bos taurus OX=9913 PE=1 SV=2	9
ArgC	1242	701.894	21.6323	0.52445	1401.77	2	4.27935	Arg	GRX	2.54954e-08	6694.33	5541.1	6559.04	7543.17	7226.21	6712.77	10.2128								0
ArgC	1243	597.005	26.0295	1.476	1787.99	3	1.10071	Arg	GRX	0.825424	5765.86	5884.37	3048.31	2514.84	3055.48	4053.77	36.0161								0
ArgC	1244	561.3	15.6044	0.472933	1120.59	2	2.19029	GRX	Arg	1.14769e-07	1574.17	1725.72	1609.32	1414.15	1652.16	1595.1	6.49708								0
ArgC	1245	532.749	23.1093	0.255	1063.48	2	1.48853	GRX	Arg	0.984982	2916.25	2097.2	1087.81	788.236	278.149	1433.53	66.2498								0
ArgC	1246	520.311	16.0002	0.372067	1038.61	2	63.1718	Arg	GRX	3.48907e-10	3961.85	4469.4	5734.66	5605.46	3876.54	4729.58	16.8144								0
ArgC	1247	476.78	4.83478	0.70815	951.546	2	3.0051	Arg	GRX	3.57089e-07	3452.98	3244.15	3064.53	2626.63	3098.9	3097.44	8.7905								0
ArgC	1248	697.383	29.0144	0.8409	2089.13	3	38.3783	GRX	Arg	1.36013e-09	185.569	335.88	323.272	338.269	250.199	286.638	20.918								0
ArgC	1249	363.203	4.95403	0.583033	362.195	1	1.54949	Arg	GRX	0.000857018	586.265	506.286	594.586	521.696	524.283	546.623	6.65636								0
ArgC	1250	525.55	23.8497	0.852083	2098.17	4	4.57259	GRX	Arg	9.54787e-05	3141.1	2737.17	1408.02	1057.36	1216.37	1912	44.7467								0
ArgC	1251	510.304	8.0543	0.394433	509.297	1	1.49407	Arg	GRX	9.43904e-05	2518.71	2610.11	3079.68	2989.84	2538.01	2747.27	8.67777								0
ArgC	1252	457.568	26.0295	0.902983	1369.68	3	1.68413	GRX	Arg	0.149123	3086.25	2288.74	595.744	258.468	164.418	1278.72	92.7709								0
ArgC	1253	715.575	33.8123	0.748317	4287.41	6	39.602	GRX	Arg	7.44274e-09	579.719	286.779	238.221	345.666	331.96	356.469	33.0495								0
ArgC	1254	497.946	9.82117	0.34775	1490.82	3	22.8201	Arg	GRX	1.35726e-10	4308.37	4369.72	4198.98	4020.47	4142.16	4207.94	2.92628								0
ArgC	1255	609.635	33.9992	0.608067	4260.4	7	182.93	GRX	Arg	2.79797e-06	80.4597	14.8276	9.65171	6.4612	52.3476	32.7496	88.5626								0
ArgC	1256	672.914	25.4645	1.08583	6047.16	9	24.9269	GRX	Arg	1.56493e-10	426.411	328.271	457.045	412.731	443.032	413.498	10.9228								0
ArgC	1257	582.6	32.4311	1.19203	2326.37	4	1.30167	GRX	Arg	0.0751665	6423.61	5376.22	3548.42	3727.76	2952.34	4405.67	29.2807								0
ArgC	1258	914.028	52.0938	0.520167	1826.04	2	17.1458	Arg	GRX	4.98419e-05	7477.2	6235.13	8410.53	10646.2	6687.15	7891.24	19.8136								0
ArgC	1259	598.812	17.1501	0.830183	1195.61	2	1.12588	GRX	Arg	0.0129371	7137.49	7789.27	6986.26	6736.35	6838.24	7097.52	5.23463								0
ArgC	1260	519.747	13.2569	0.53545	1037.48	2	6.3516	GRX	Arg	0.00382074	1963.98	1485.15	526.618	254.292	148.026	875.614	82.2487								0
ArgC	1261	706.235	36.3728	0.531217	4231.37	6	19.6311	GRX	Arg	7.74963e-09	971.572	678.804	666.588	540.095	650.287	701.469	20.4954								0
ArgC	1262	523.264	29.551	1.04772	1044.51	2	1.3862	GRX	Arg	0.102502	645.915	648.367	1713.18	1547.2	1273.97	1165.73	38.2638								0
ArgC	1263	1070.11	21.476	1.02523	2138.21	2	50.8577	GRX	Arg	1.00347e-08	230.802	154.142	321.509	376.843	322.273	281.114	28.0745	118.02	0.00118009	0.551908	H12_BOVIN	KASGPPVSELITKAVAASKER		sp|P02253|H12_BOVIN Histone H1.2 OS=Bos taurus OX=9913 GN=HIST1H1C PE=1 SV=2	21
ArgC	1264	570.632	7.14337	0.5212	1708.87	3	7.69361	Arg	GRX	1.41929e-06	7341.15	6639.19	6017.4	5247.86	6079.17	6264.95	11.1242								0
ArgC	1265	459.23	21.1018	0.38635	1832.89	4	66.7544	Arg	GRX	2.15336e-05	6752.85	7980.83	7410.29	9862.43	8266.12	8054.51	12.936								0
ArgC	1266	706.235	35.1998	0.4139	4231.37	6	25.2824	GRX	Arg	1.16603e-05	756.938	789.098	436.484	137.932	386.708	501.432	48.6498								0
ArgC	1267	509.627	5.74945	0.417633	3051.72	6	9.23649	GRX	Arg	5.23143e-06	521.317	476.738	414.576	343.77	283.38	407.956	21.1616	35.45	-0.000400138	-0.131119	H12_BOVIN	SETAPAAPAAAPPAEKTPVKKKAAKKPAGAR	[20] (K) Ac	sp|P02253|H12_BOVIN Histone H1.2 OS=Bos taurus OX=9913 GN=HIST1H1C PE=1 SV=2	31
ArgC	1268	733.922	35.2635	0.678	4397.49	6	78.0139	GRX	Arg	4.91436e-07	154.522	239.576	144.682	405.874	587.932	306.517	55.1424								0
ArgC	1269	576.666	16.0995	0.670633	1726.97	3	54.5028	Arg	GRX	2.98579e-10	10744.5	13422.7	15119	13345.8	12947.1	13115.8	10.6804								0
ArgC	1270	546.307	27.147	0.911633	1090.6	2	4.93351	GRX	Arg	1.04499e-07	1065.62	1556.47	934.466	1065.52	1095.14	1143.44	18.705								0
ArgC	1271	513.007	29.0144	0.69155	2048	4	6.41432	Arg	GRX	0.0128233	1122.35	1850.9	8138.1	10875.2	9768.46	6350.99	64.1255								0
ArgC	1272	369.865	15.5343	0.4168	1106.57	3	1.77813	GRX	Arg	1.7356e-05	766.308	867.091	960.034	793.518	808.961	839.182	8.20298								0
ArgC	1273	731.963	48.2314	0.434833	3654.78	5	85.1629	GRX	Arg	0.0989983	0	27.7836	0	526.952	258.366	162.62	126.913								0
ArgC	1274	437.959	2.50645	0.451183	436.952	1	9.28914	Arg	GRX	1.70043e-06	6374.77	7208.96	4104.87	5470.34	4159.5	5463.69	22.3013								0
ArgC	1275	496.787	26.6294	0.558467	991.56	2	1.82318	Arg	GRX	0.0511908	1550.33	1331.71	1644.74	1608.51	1648.2	1556.7	7.57193								0
ArgC	1276	506.178	16.4359	0.658383	4041.37	8	23.087	GRX	Arg	3.2045e-10	618.16	766.503	668.26	693.167	874.467	724.112	12.3066								0
ArgC	1277	708.999	29.8297	0.985117	3539.96	5	6.72863	GRX	Arg	4.37617e-07	2341.84	1215.01	1679.09	1705.21	1917.15	1771.66	20.6483								0
ArgC	1278	449.243	15.6044	0.439433	1344.71	3	2.33283	GRX	Arg	7.35513e-09	1458.28	1524.3	1604.9	1495.46	1579.34	1532.45	3.4999								0
ArgC	1279	597.807	17.1414	0.60705	1193.6	2	1.14468	GRX	Arg	0.00836529	5781.76	6197.37	6000.79	5749.18	5769.65	5899.75	2.95829								0
ArgC	1280	495.606	26.6849	0.44565	1483.8	3	1885.75	Arg	GRX	3.59276e-08	1166.84	1069.66	1295.03	1305.63	1326.01	1232.64	8.01727								0
ArgC	1281	662.719	31.9961	0.518867	1985.13	3	6.85422	Arg	GRX	6.51876e-07	14918.1	10847.4	12587.1	13838.4	13866.7	13211.5	10.5501								0
ArgC	1282	433.764	16.8063	0.415433	865.514	2	7.05229	GRX	Arg	0.0401485	615.344	346.924	258.629	302.112	246.269	353.855	38.2807								0
ArgC	1283	1118.58	21.7152	0.76835	1117.57	1	2.90344	Arg	GRX	6.53159e-05	3606.78	3530.87	4729.04	6005.37	6184.92	4811.4	23.5323								0
ArgC	1284	768.969	38.9547	1.43538	8447.58	11	1.9564	Arg	GRX	0.00774871	47319	38800.7	36772.3	25059.6	40297.3	37649.8	19.194								0
ArgC	1285	783.382	8.93947	0.725467	1564.75	2	31.8609	Arg	GRX	1.42219e-09	19760.4	18919.4	19706.5	21387.8	22946.8	20544.2	7.03355								0
ArgC	1286	249.053	3.4095	0.70605	248.045	1	Infinity	GRX	Arg	8.61644e-13	0	0	0	0	0	0	0								0
ArgC	1287	944.801	18.7973	0.466017	943.794	1	1.97185	GRX	Arg	9.02515e-06	2450.6	2575.48	3228.41	3315.64	2881.09	2890.24	11.8626								0
ArgC	1288	781.374	11.9994	0.412683	780.366	1	306.474	Arg	GRX	3.68749e-09	7012.04	5630.72	6340.85	5074.65	5695.86	5950.82	11.1808								0
ArgC	1289	473.372	20.0942	0.380067	944.729	2	4.12917	GRX	Arg	4.62575e-06	553.847	423.693	694.32	517.982	850.121	607.992	24.515								0
ArgC	1290	783.482	4.83478	0.816133	782.475	1	18.7619	Arg	GRX	1.20703e-07	3622.19	3540.23	3960.26	3476.26	3653.71	3650.53	4.57204								0
ArgC	1291	726.413	27.147	1.49772	725.406	1	16.2002	Arg	GRX	5.72521e-11	5255.83	6320.29	5519.6	5800.58	6467.63	5872.79	7.85743								0
ArgC	1292	618.64	38.3216	0.627517	2470.53	4	527.969	Arg	GRX	1.04934e-08	15817.5	9318.98	13778.7	17154.9	20511.1	15316.2	24.2455								0
ArgC	1293	586.605	19.5249	0.496	2342.39	4	17.2886	GRX	Arg	6.0672e-07	178.708	372.544	180.427	184.778	181.331	219.558	34.8514								0
ArgC	1294	503.79	25.1296	0.678317	2011.13	4	19.245	Arg	GRX	2.52209e-06	10021.2	8935.6	3921.37	4097.49	3427.57	6080.65	46.1142								0
ArgC	1295	454.231	6.21608	0.478517	453.224	1	3.17926	Arg	GRX	0.000295021	2815.32	2652.97	3061.69	2545.8	1841.41	2583.44	15.8594								0
ArgC	1296	731.778	38.3721	0.663183	3653.86	5	142.081	GRX	Arg	4.27274e-07	19.5688	110.574	46.5523	129.113	81.6343	77.4885	51.9059								0
ArgC	1297	437.98	1.97142	1.11655	3058.81	7	4.85993	GRX	Arg	1.32054e-08	2136.89	2719.17	2136.4	2430.23	1935.21	2271.58	12.0569	---	-0.000604034	-0.197474	H2B1_BOVIN	PEPAKSAPAPKKGSKKAVTKAQKKDGKKR		sp|P62808|H2B1_BOVIN Histone H2B type 1 OS=Bos taurus OX=9913 PE=1 SV=2	29
ArgC	1298	559.553	27.2674	0.938667	1117.09	2	5.18695	GRX	Arg	3.92485e-08	1050.41	1553.46	1333.42	1176.27	1208.51	1264.41	13.4683								0
ArgC	1299	452.736	5.24407	0.483667	903.458	2	3.51738	Arg	GRX	2.87132e-06	2774.61	2679.91	2670.51	2536.73	2138.26	2560.01	8.75311								0
ArgC	1300	556.207	12.54	1.11237	555.2	1	2.3105	GRX	Arg	0.557707	6730.46	6789.16	9243.16	9532.78	9132.83	8285.68	15.1205								0
ArgC	1301	855.541	14.7537	0.74405	854.534	1	2.38985	GRX	Arg	0.00119599	1732.39	1429.55	3340.86	3038.32	2857.87	2479.8	30.4877								0
ArgC	1302	1010.01	23.2131	1.11757	2018.01	2	17.5825	GRX	Arg	0.0179199	7.07693	162.373	128.65	405.341	1125.08	365.705	109.677								0
ArgC	1303	831.007	44.8127	0.973133	829.999	1	Infinity	Arg	GRX	2.35367e-13	49040	36783.2	33433	22962.7	32021.4	34848.1	24.2277								0
ArgC	1304	639.833	7.50547	0.506517	2555.3	4	11.0417	GRX	Arg	1.59092e-09	632.432	500.083	523.996	448.302	469.586	514.88	12.4678								0
ArgC	1305	445.252	20.5347	1.22648	444.245	1	1.35573	Arg	GRX	0.000250173	5546.68	5211.05	5491.97	4399.81	5305.16	5190.93	7.97326								0
ArgC	1306	422.261	4.83478	0.633267	842.507	2	5.55017	Arg	GRX	1.28603e-05	2283.65	2058.89	2195.97	1862.26	2130.18	2106.19	6.77685								0
ArgC	1307	888.453	32.3002	0.3983	1774.89	2	304.039	Arg	GRX	0.000273793	13061.7	12636.5	11809.6	13419.1	9062.98	11998	13.0239								0
ArgC	1308	915.942	58.0928	0.453617	3659.74	4	1.34859	GRX	Arg	0.24737	14092.6	10956.4	11600.3	3762.41	4365.18	8955.39	46.1563								0
ArgC	1309	815.844	39.1268	0.64865	2444.51	3	Infinity	Arg	GRX	2.78289e-12	11866.6	21750.2	29287.5	19901.2	27166.2	21994.3	27.8014								0
ArgC	1310	464.258	20.0942	0.2881	926.501	2	3.08374	GRX	Arg	3.68291e-05	1252.61	720.923	1373.23	1134.2	1529.81	1202.15	22.7921								0
ArgC	1311	1021.13	43.0198	0.440733	2040.25	2	15.3083	Arg	GRX	3.94063e-11	24437.8	28373.3	26814.2	22978.3	23037	25128.1	8.50662								0
ArgC	1312	223.156	10.1923	0.54735	222.149	1	1.03788	GRX	Arg	0.818841	2047.2	1800.15	2059.82	1620.01	1581.03	1821.64	11.1593								0
ArgC	1313	854.133	26.977	0.564833	2559.38	3	175.448	GRX	Arg	0.000145244	0	21.9733	29.9363	19.6698	101.942	34.7043	100.944								0
ArgC	1314	900.848	38.9055	1.1127	1799.68	2	1.3146	Arg	GRX	0.471018	25230.2	27657	16462.5	9363.58	7900.47	17322.7	46.3399								0
ArgC	1315	685.064	3.33882	1.25123	684.056	1	Infinity	Arg	GRX	1.78746e-14	24520.3	20569.7	16013	18023.2	15628.4	18950.9	17.3685								0
ArgC	1316	1120.59	37.0864	0.418367	1119.58	1	3.00519	Arg	GRX	0.000124948	7060.14	5680.43	8545.86	7971.96	9559.88	7763.65	17.0066								0
ArgC	1317	715.414	13.0984	0.914183	1428.81	2	1.35675	GRX	Arg	0.00263971	4107.22	4549.81	4017.31	3809.95	3990.37	4094.93	6.03373								0
ArgC	1318	505.624	23.2131	0.466683	1513.85	3	3.2316e+06	GRX	Arg	3.37715e-05	0.000683966	0	0	0	0	0.000136793	200								0
ArgC	1319	409.727	6.76773	0.509433	817.44	2	7.12439	Arg	GRX	1.38718e-07	4127.24	3294.23	3936.67	3364.98	3120.59	3568.74	10.9606								0
ArgC	1320	442.078	20.2894	0.4192	1764.28	4	12.1789	Arg	GRX	0.0137194	979.03	999.45	801.132	1087.64	993.532	972.157	9.6314								0
ArgC	1321	461.599	16.8346	0.57375	1381.77	3	1.6887	Arg	GRX	3.18076e-05	5286.2	5125.67	4967.13	4856.55	6216.39	5290.39	9.17231								0
ArgC	1322	631.001	3.47668	1.44717	629.994	1	122.486	GRX	Arg	3.80164e-08	45.7614	62.7532	43.5923	30.86	15.9366	39.7807	39.3655								0
ArgC	1323	574.807	9.08317	0.353433	1147.6	2	4.03868	Arg	GRX	0.000102635	4087.3	6929.45	3977.81	2488.87	3549.54	4206.59	35.0393								0
ArgC	1324	729.633	37.9045	0.538917	2914.5	4	3.88283	GRX	Arg	0.000128936	2754.92	1874.69	2389.52	1596.83	1093.71	1941.93	30.0653								0
ArgC	1325	550.592	19.8692	0.527633	2198.34	4	30.2743	GRX	Arg	1.26966e-07	544.937	183.049	269.345	183.619	256.639	287.518	46.4698								0
ArgC	1326	451.231	43.9592	1.1311	450.224	1	41.35	GRX	Arg	1.2644e-06	75.2412	28.0919	137.277	73.3483	119.864	86.7644	44.3463								0
ArgC	1327	717.412	4.79322	0.57935	1432.81	2	5.94923	GRX	Arg	1.23011e-07	406.89	476.547	555.372	364.274	434.377	447.492	14.5608	75.12	-0.0173458	-12.106	H31_BOVIN	KSAPATGGVKKPHR		sp|P68432|H31_BOVIN Histone H3.1 OS=Bos taurus OX=9913 PE=1 SV=2	14
ArgC	1328	861.61	49.0162	0.7049	5163.62	6	2.69676	GRX	Arg	0.272531	15578.8	13075.2	7409.83	282.784	8027.33	8874.79	59.4692								0
ArgC	1329	555.113	27.2276	1.19437	2770.53	5	11.5146	GRX	Arg	1.76845e-07	919.247	832.994	467.854	505.951	468.952	639	30.6731								0
ArgC	1330	449.264	17.9879	0.5097	1793.02	4	119.006	Arg	GRX	1.60712e-05	4464.22	6122.32	4751.3	4758	5561.49	5131.47	12.0002								0
ArgC	1331	677.898	4.95403	0.385967	1353.78	2	6.90151	GRX	Arg	1.16946e-06	264.699	411.396	352.018	219.823	268.571	303.302	22.7103	31.4	-0.0027035	-1.99699	H4_BOVIN	GKGGKGLGKGGAKR	[9] (K) Ac|[13] (K) Ac	sp|P62803|H4_BOVIN Histone H4 OS=Bos taurus OX=9913 PE=1 SV=2	14
ArgC	1332	534.877	30.4698	0.534483	3737.09	7	16.4991	GRX	Arg	1.3909e-05	162.32	80.6658	361.508	407.797	332.866	269.031	46.649								0
ArgC	1333	710.337	11.9994	0.423317	709.329	1	430.331	Arg	GRX	1.51758e-07	6291.59	5163.91	5480.14	4434.27	5005.01	5274.98	11.5861								0
ArgC	1334	471.626	33.2403	1.28693	1411.86	3	2.70506	GRX	Arg	0.000141537	5460.91	5273.61	3054.11	2637.28	3229.05	3930.99	30.2682								0
ArgC	1335	456.287	4.95403	1.29367	455.28	1	11.5468	Arg	GRX	1.52377e-07	3520.18	4009.9	3379.54	3766.8	3712.39	3677.76	5.87223								0
ArgC	1336	522.591	8.87718	0.872333	1564.75	3	72.4527	Arg	GRX	4.99822e-13	16555.6	15617.7	15180.2	13587	13752.3	14938.5	7.55484								0
ArgC	1337	689.349	29.0144	0.661867	2065.03	3	88.5173	Arg	GRX	0.000174182	852.936	2163.67	10126.8	13803.8	13218.6	8033.17	68.3141								0
ArgC	1338	530.872	29.9862	0.467433	3709.05	7	16.1485	GRX	Arg	1.65645e-06	146.515	155.835	482.734	336.385	278.792	280.052	44.4605	---	0.00205439	0.553885	H2AV_BOVIN	GDEELDSLIKATIAGGGVIPHIHKSLIGKKGQQKTA		sp|Q32LA7|H2AV_BOVIN Histone H2A.V OS=Bos taurus OX=9913 GN=H2AFV PE=2 SV=3	36
ArgC	1339	765.709	4.79322	0.464083	3058.81	4	11.446	GRX	Arg	1.03374e-05	125.086	434.912	449.527	388.348	357.829	351.14	33.5098	31.71	-0.00215756	-0.705361	H2B1_BOVIN	PEPAKSAPAPKKGSKKAVTKAQKKDGKKR		sp|P62808|H2B1_BOVIN Histone H2B type 1 OS=Bos taurus OX=9913 PE=1 SV=2	29
ArgC	1340	565.517	16.2821	0.374467	2258.04	4	1.69522	Arg	GRX	5.95484e-05	4771.52	6267.89	5204.36	5000.52	6300.89	5509.04	11.7589								0
ArgC	1341	881.905	42.5522	0.764167	1761.79	2	82.9288	Arg	GRX	5.91678e-06	14432.6	12322.1	11197.7	9450.29	9999.17	11480.4	15.4937								0
ArgC	1342	467.083	2.82128	0.952783	466.076	1	Infinity	Arg	GRX	3.44169e-15	4870.17	4472.11	3416.41	4214.31	4195.29	4233.66	11.2376								0
ArgC	1343	568.379	13.0265	0.520683	567.372	1	2.34697	GRX	Arg	8.01153e-05	946.944	965.288	1112.11	937.151	1039.14	1000.13	6.64287								0
ArgC	1344	556.724	28.3384	0.826283	2778.58	5	81.621	Arg	GRX	6.53976e-08	18519	18655.8	8365.37	9718.88	8095.3	12670.9	38.3735								0
ArgC	1345	418.754	11.8357	0.477817	835.493	2	1.57164	GRX	Arg	0.000499064	3038.12	2337.83	2213.54	2918.63	2568.44	2615.31	12.2283								0
ArgC	1346	656.395	5.77747	0.411233	2621.55	4	33.7123	GRX	Arg	6.14428e-06	152.782	137.463	40.1764	77.9928	169.869	115.657	42.1964								0
ArgC	1347	1158.22	59.956	0.297033	3471.65	3	1.94782	GRX	Arg	0.184581	35853	7897.35	1814.18	23.4705	57.2477	9129.06	149.747								0
ArgC	1348	437.005	20.2894	0.89145	1743.99	4	14.6725	Arg	GRX	2.87945e-10	2890.43	3344.96	2968.21	3261.3	3136.65	3120.31	5.48743								0
ArgC	1349	695.42	35.1558	1.08305	1388.82	2	1.03737	GRX	Arg	0.593683	5201.41	6283.49	6277.01	4670.08	5114.24	5509.25	11.8857								0
ArgC	1350	397.233	15.5343	0.3881	792.451	2	1.70624	GRX	Arg	1.12211e-05	770.533	831.679	879.61	745.962	786.695	802.896	5.91175								0
ArgC	1351	467.956	33.1599	1.49597	1400.85	3	3.57039	GRX	Arg	2.2819e-06	2747.2	2938.5	1981.15	1694.68	1998.87	2272.08	21.2223								0
ArgC	1352	545.034	4.57468	0.858217	544.027	1	1.16771	GRX	Arg	0.954602	2271.77	2852.19	2900.6	2402.75	2701.11	2625.68	9.44527								0
ArgC	1353	824.183	36.2285	0.66175	2469.53	3	6.71306	Arg	GRX	6.83785e-08	8515.98	7465.48	6961.01	6064.82	6615.68	7124.59	11.6777								0
ArgC	1354	476.628	33.1599	1.28693	1426.86	3	3.15825	GRX	Arg	1.64373e-05	4086.87	4211.42	2570.6	2259.41	2880.94	3201.85	24.9549								0
ArgC	1355	637.017	4.3222	0.789517	636.01	1	50.1084	GRX	Arg	3.87279e-10	348.106	518.341	512.513	336.191	419.792	426.989	18.1947								0
ArgC	1356	424.238	27.3135	1.49937	1269.69	3	4.71626	GRX	Arg	7.25171e-10	734.684	767.888	819.248	849.395	918.513	817.945	7.83645								0
ArgC	1357	771.377	38.0881	0.64405	1540.74	2	1.66963	GRX	Arg	0.016463	4626.66	4548.48	3618.29	2845.74	2948.62	3717.56	20.4084								0
ArgC	1358	538.811	13.4995	0.44145	1075.61	2	52.8209	GRX	Arg	1.24346e-07	139.127	146.024	172.439	130.525	135.144	144.652	10.2283								0
ArgC	1359	502.289	15.7566	0.521683	2005.13	4	11.0561	GRX	Arg	3.42359e-10	751.757	822.467	913.91	824.216	949.866	852.443	8.31204	51.36	-0.00473902	-2.36345	H10_BOVIN	LVTTGVLKQTKGVGASGSFR		sp|Q0IIJ2|H10_BOVIN Histone H1.0 OS=Bos taurus OX=9913 GN=H1F0 PE=2 SV=3	20
ArgC	1360	1204.93	52.4892	0.5958	3611.77	3	2.14613	GRX	Arg	0.0788754	12293.4	9694.35	3109.3	969.194	698.279	5352.9	88.7849	36.18	-0.00498181	-1.37932	H32_BOVIN	FQSSAVMALQEASEAYLVGLFEDTNLCAIHAKR		sp|P84227|H32_BOVIN Histone H3.2 OS=Bos taurus OX=9913 PE=1 SV=2	33
ArgC	1361	752.719	41.6379	1.08548	4510.27	6	84.1438	GRX	Arg	2.65857e-09	462.208	341.716	468.076	255.94	633.345	432.257	29.6087								0
ArgC	1362	316.213	6.78585	0.212683	315.206	1	126.188	Arg	GRX	8.41997e-08	2686.77	2243.03	2920.49	2479.13	1808.6	2427.6	15.7397								0
ArgC	1363	579.336	26.8753	0.57925	2891.64	5	37.3261	Arg	GRX	8.43932e-10	5522.74	3664.59	4074.46	4635.78	4484.47	4476.41	13.9182								0
ArgC	1364	659.372	26.0295	1.065	658.365	1	1.23151	GRX	Arg	0.359294	5577.39	4854.9	2660.73	1834.9	2218.85	3429.35	43.7295								0
ArgC	1365	547.488	15.0152	0.3762	1092.96	2	1.45324	GRX	Arg	0.104249	847.807	646.222	714.477	796.835	604.359	721.94	12.5533								0
ArgC	1366	506.508	24.7863	0.8202	2022	4	6.32274	GRX	Arg	0.0536989	84.7961	91.4341	170.297	184.187	267.345	159.612	42.0937								0
ArgC	1367	612.815	26.0295	0.902983	1223.62	2	1.26573	GRX	Arg	0.395983	4668.84	3954.12	1308.85	902.934	720.788	2311.11	71.8192								0
ArgC	1368	555.099	24.5924	0.4968	2770.46	5	2.43772	Arg	GRX	4.93163e-06	3514.18	3877.54	2912.45	2559.26	3304.03	3233.49	14.2141								0
ArgC	1369	990.542	32.3002	1.3948	1979.07	2	31.8711	GRX	Arg	1.82851e-10	434.649	436.253	547.054	629.275	638.753	537.197	16.5654								0
ArgC	1370	718.572	44.0176	1.01192	3587.82	5	23.2553	GRX	Arg	7.01086e-07	292.791	663.878	471.008	305.563	718.061	490.26	35.9727								0
ArgC	1371	701.388	13.6305	0.42145	2101.14	3	1.87515	Arg	GRX	5.62904e-07	7999.51	9142.19	8570.49	7725.29	8100.09	8307.51	6.00109								0
ArgC	1372	698.393	33.8539	1.31135	2092.16	3	9.73911	GRX	Arg	3.82578e-08	1760.61	1397.19	913.212	1171.31	1131.53	1274.77	22.5447								0
ArgC	1373	523.289	29.0144	0.799117	2089.13	4	22.5586	GRX	Arg	1.67105e-10	229.689	300.316	350.18	340.354	279.322	299.972	14.5446								0
ArgC	1374	743.892	27.2674	0.984533	1485.77	2	5.19924	GRX	Arg	2.9637e-06	1661.56	1957.1	829.683	1259.01	1352.73	1412.02	26.9757								0
ArgC	1375	813.946	7.4277	0.43015	1625.88	2	Infinity	Arg	GRX	4.02189e-12	5807.86	5850.46	7467.7	11481.9	11378.1	8397.21	30.3408								0
ArgC	1376	396.088	3.31533	1.16182	395.081	1	51648.4	GRX	Arg	6.4897e-12	1.00998	0.383599	0.230229	0	0.0296248	0.330686	111.053								0
ArgC	1377	684.856	9.94007	0.389217	1367.7	2	1.55755	Arg	GRX	0.0235192	4640	5290.99	4671.61	3973.73	3599.18	4435.1	13.3091								0
ArgC	1378	610.116	32.3449	1.58207	2436.43	4	8.30182	GRX	Arg	5.1044e-09	1374.2	1223.82	923.376	1063.23	1190.57	1155.04	13.194								0
ArgC	1379	516.325	4.48475	0.522583	515.318	1	4.64849	GRX	Arg	8.38964e-08	1440.7	1658.26	1348.38	1893.31	1539.78	1576.08	12.0009								0
ArgC	1380	627.55	9.94007	0.386533	2506.17	4	1.36897	GRX	Arg	0.0291347	3285.23	3733.74	3784.64	2629.14	2635.08	3213.57	15.7326								0
ArgC	1381	630.172	22.7984	0.69375	3145.82	5	27.2411	GRX	Arg	6.47196e-10	365.51	613.554	404.232	428.161	398.876	442.066	19.9165								0
ArgC	1382	492.954	23.6141	0.5814	1475.84	3	1.33167	Arg	GRX	0.00726089	4155.3	4334.51	4215.69	3737.51	3595.51	4007.7	7.18644								0
ArgC	1383	243.135	6.19212	0.36905	242.128	1	1.78588	Arg	GRX	0.0104117	1030.97	1067.98	1062.39	1005.23	643.033	961.922	16.7419								0
ArgC	1384	782.484	46.5344	0.600283	2344.43	3	Infinity	Arg	GRX	0	18933.2	16072	18596.2	17552	20093.9	18249.5	7.44003								0
ArgC	1385	543.558	21.476	0.8676	2170.2	4	18.5111	GRX	Arg	4.026e-11	277.691	278.337	335.713	340.547	346.877	315.833	9.84127								0
ArgC	1386	1044.85	58.7323	0.38865	2087.69	2	1.51005	Arg	GRX	0.0168243	1712.63	2409.46	2208.99	2011.21	2471.08	2162.68	12.8083								0
ArgC	1387	696.789	27.6809	0.46065	3478.91	5	18.1884	GRX	Arg	0.000150055	53.6079	99.8169	484.159	473.18	548.575	331.868	63.4072								0
ArgC	1388	706.931	33.1599	1.17048	1411.85	2	2.32371	GRX	Arg	3.86306e-06	8361.49	9310.81	6800.95	6311.67	6999.19	7556.82	14.6841								0
ArgC	1389	173.129	20.432	0.745883	172.122	1	1.18899	Arg	GRX	0.00702936	3762.25	3424.12	3793.55	2981.83	3483.32	3489.02	8.39415								0
ArgC	1390	437.248	17.7734	0.475717	872.482	2	2.44835	GRX	Arg	0.000250542	1247.2	1662.33	1350.77	1522.99	1575.2	1471.7	10.2918								0
ArgC	1391	444.745	7.75638	0.551867	887.475	2	5820.03	Arg	GRX	1.52343e-07	9089.42	8566.53	10024.3	8270.07	8282.38	8846.53	7.45542								0
ArgC	1392	543.315	6.78585	0.7126	542.308	1	60.1557	Arg	GRX	6.20683e-07	9043.63	6967.96	8455.21	7775.34	9108.73	8270.17	9.7879								0
ArgC	1393	645.302	42.4321	0.50295	3865.77	6	29.7468	GRX	Arg	0.101442	14.9715	31.237	27.3729	552.642	66.5587	138.556	149.94								0
ArgC	1394	492.773	27.1869	1.06395	983.532	2	3.23953	GRX	Arg	0.00480557	426.451	567.828	1716.83	2254.02	2293.17	1451.66	55.5762								0
ArgC	1395	470.783	16.8346	0.587317	939.552	2	1.50685	Arg	GRX	0.000496323	2772.82	2901.19	2542.05	2393.44	3126.31	2747.16	9.4268								0
ArgC	1396	648.085	32.1254	0.872617	4529.55	7	11.2693	GRX	Arg	2.06416e-09	672.516	863.493	731.839	873.116	733.746	774.942	10.2465								0
ArgC	1397	420.923	9.40052	0.416483	1259.75	3	3.14904	Arg	GRX	1.60894e-06	3126.88	4084.81	2582.55	2905.73	2624.86	3064.97	17.8447								0
ArgC	1398	680.981	3.51275	2.06767	679.973	1	93.9241	GRX	Arg	9.41905e-11	386.533	292.571	280.579	252.387	223.689	287.152	19.1917								0
ArgC	1399	558.301	21.8009	1.29487	1671.88	3	1.57132	Arg	GRX	2.00573e-05	6937.39	6746.75	7422	7323.57	7185.22	7122.98	3.49297								0
ArgC	1400	675.875	40.5599	0.45585	2699.47	4	64.6322	GRX	Arg	3.01787e-08	130.959	234.644	291.185	213.159	436.388	261.267	38.8698								0
ArgC	1401	634.363	20.5347	0.782117	1266.71	2	1.28898	Arg	GRX	0.000512689	5670.24	6040.25	5738.14	5057.35	5755.44	5652.28	5.72083								0
ArgC	1402	739.765	33.706	0.577383	2216.27	3	67.4629	GRX	Arg	2.81517e-07	159.112	118.541	75.6248	30.9569	84.0884	93.6648	45.9249								0
ArgC	1403	492.989	18.1794	0.5054	1475.95	3	10.373	Arg	GRX	3.04889e-10	7449.2	6814.23	8107.58	8105.49	8040.33	7703.37	6.6034								0
ArgC	1404	882.387	37.2989	0.3866	1762.76	2	1.72469	Arg	GRX	0.305673	30705.9	29395.4	13387.9	8895.54	5906.38	17658.2	58.9139								0
ArgC	1405	483.848	13.0744	0.467233	2414.2	5	7.51756	Arg	GRX	3.49673e-05	2024.69	2142.9	2107.93	1849.27	1937.63	2012.48	5.37517								0
ArgC	1406	565.945	41.1782	0.651417	1694.81	3	246.858	Arg	GRX	4.99954e-05	3563.95	4142.54	4175.07	6282.69	3662.92	4365.43	22.6717								0
ArgC	1407	570.827	20.2894	0.906233	1139.64	2	5.26944	Arg	GRX	3.81215e-10	3001.6	3570.21	3139.69	3214.05	3326.49	3250.41	5.89459								0
ArgC	1408	624.711	32.3449	1.2603	1871.11	3	8.38436	GRX	Arg	4.69869e-11	1111.02	1289.38	1270.95	1289.55	1217.59	1235.7	5.47626								0
ArgC	1409	633.847	21.8009	1.09675	1265.68	2	1.79388	Arg	GRX	2.18911e-05	5291.6	5285.93	4794.47	5179.2	4894.34	5089.11	4.0519								0
ArgC	1410	424.228	15.1289	0.794333	423.22	1	1.07988	GRX	Arg	0.573065	1576.9	1694.55	1633.74	1634.94	1651.59	1638.34	2.30703								0
ArgC	1411	715.399	30.8764	0.805633	1428.78	2	1.88255	Arg	GRX	5.03258e-06	3614.68	3470.24	3423.66	3479.18	4087.5	3615.05	6.76756								0
ArgC	1412	899.951	57.1154	0.813367	3595.78	4	8.92403	GRX	Arg	0.000113866	3623.83	1377.88	3509.98	776.836	1879.07	2233.52	51.2131								0
ArgC	1413	690.902	29.8828	1.14283	2759.58	4	24.6494	Arg	GRX	5.15911e-08	18837	16432.9	10067.1	8770.17	8966.5	12614.7	33.2331								0
ArgC	1414	460.972	26.2311	0.896167	1379.89	3	4.05183	Arg	GRX	1.62841e-05	2539.51	2908.55	1463.09	2200.47	2143.58	2251.04	21.3096								0
ArgC	1415	548.618	57.3353	0.386533	1642.83	3	2.28756	Arg	GRX	4.40279e-05	6543.8	7451.44	8139.95	5664.27	6233.54	6806.6	12.9687								0
ArgC	1416	379.709	7.65025	0.2659	757.403	2	Infinity	Arg	GRX	1.11022e-15	3881.66	4004.99	5005.83	3911.26	4591.19	4278.99	10.4196								0
ArgC	1417	715.415	27.3135	0.610583	2143.22	3	6.122	GRX	Arg	6.35183e-09	793.889	993.844	708.672	819.882	721.316	807.52	12.6601								0
ArgC	1418	709.922	33.1153	1.49597	1417.83	2	1.14783	GRX	Arg	0.012497	13447.9	13379.4	12205.7	12084.4	14257.6	13075	6.27651								0
ArgC	1419	556.206	2.15188	0.80945	555.199	1	2.84533	Arg	GRX	0.0988266	8965.16	8310.62	10934.4	10868.1	9772.66	9770.18	10.5766								0
ArgC	1420	704.709	58.7323	1.04983	2111.1	3	1.42344	Arg	GRX	0.243334	5161.6	11047.4	14605.6	12365.9	17336.3	12103.4	33.666								0
ArgC	1421	630.365	14.4337	0.5871	2517.43	4	40.4874	GRX	Arg	7.21133e-08	200.221	353.785	232.454	407.69	440.344	326.899	29.0488								0
ArgC	1422	462.784	21.6323	0.28015	1385.33	3	96.5169	Arg	GRX	0.000144936	2134.11	1415.6	1951.54	2327.32	1988.9	1963.49	15.4889								0
ArgC	1423	407.732	4.90873	0.759317	813.45	2	30.3221	Arg	GRX	2.97167e-07	2251.78	1973.8	2032.39	1817.07	1834.73	1981.95	7.95444								0
ArgC	1424	612.339	29.0144	1.00078	2445.32	4	7.98586	GRX	Arg	2.39833e-10	1222.72	1236.11	1004.16	1210.51	978.194	1130.34	10.104								0
ArgC	1425	544.82	12.0822	0.535367	1087.63	2	1.03615	GRX	Arg	0.650734	3306.68	3215.79	2912.95	2415.08	2765.21	2923.14	10.9889								0
ArgC	1426	622.846	29.0144	1.08298	2487.35	4	8.80461	GRX	Arg	2.15554e-10	1486.1	1380.02	1318.85	1552.45	1153.64	1378.21	10.0517								0
ArgC	1427	688.049	24.5924	1.20787	2061.13	3	2.61239	Arg	GRX	8.21203e-06	5673.59	5764.45	3987.48	3727.24	4289.85	4688.52	18.3537								0
ArgC	1428	845.189	37.0181	0.5299	3376.73	4	44.5507	GRX	Arg	9.19805e-10	224.527	185.914	280.047	299.018	291.998	256.301	17.1202								0
ArgC	1429	495.027	27.8147	0.613083	988.039	2	14.9099	GRX	Arg	0.000604819	17.9745	23.9176	186.648	245.218	246.619	144.075	71.3904								0
ArgC	1430	926.871	27.1869	0.87935	2777.59	3	Infinity	Arg	GRX	8.43769e-15	7001.54	10345	7866.28	8267.22	9678.33	8631.68	14.1008								0
ArgC	1431	514.302	16.8063	0.702517	1539.89	3	8.2489	Arg	GRX	9.05901e-08	6202.55	9220.36	5538.91	4854.31	7230.55	6609.34	23.0403								0
ArgC	1432	458.769	4.87403	1.0239	915.522	2	2.77825	Arg	GRX	3.33957e-06	2342.51	2397.38	2391.78	2211.87	2268.2	2322.35	3.1047								0
ArgC	1433	1441.8	30.8276	0.65905	1440.79	1	1.44297	Arg	GRX	0.000719394	3962.01	4108.9	4718.55	4870.8	5102.24	4552.5	9.70767								0
ArgC	1434	501.975	4.79322	0.63875	1502.9	3	2.2834	GRX	Arg	5.4372e-05	906.606	1072.96	919.149	781.504	819.764	899.997	11.2002	24.25	0.000133241	0.0886556	H31_BOVIN	KSAPATGGVKKPHR	[1] (K) Me3|[11] (KR) Me2	sp|P68432|H31_BOVIN Histone H3.1 OS=Bos taurus OX=9913 PE=1 SV=2	14
ArgC	1435	1093.57	15.1289	0.631717	1092.56	1	2.2212	GRX	Arg	0.0031453	2341.14	1289.21	2797.32	3321.86	2356.59	2421.22	27.6727								0
ArgC	1436	581.844	34.3632	0.647167	2323.35	4	20763.7	GRX	Arg	7.67508e-12	0	0.720399	0	0	0	0.14408	200								0
ArgC	1437	549.835	4.79322	0.549467	1097.65	2	66.1923	Arg	GRX	2.03033e-06	2232.83	2292.34	1924.12	1658.56	1793.68	1980.31	12.4234								0
ArgC	1438	569.318	28.0607	0.564533	2841.56	5	18.1477	GRX	Arg	2.23769e-08	279.855	275.643	158.681	232.265	295.022	248.293	19.9065	50.09	-0.00447199	-1.57378	H2B1_BOVIN	LLLPGELAKHAVSEGTKAVTKYTSSK	[21] (K) Ub	sp|P62808|H2B1_BOVIN Histone H2B type 1 OS=Bos taurus OX=9913 PE=1 SV=2	26
ArgC	1439	852.415	11.9994	0.371133	851.408	1	2.48354	Arg	GRX	0.00322168	7372.29	6073.19	6931.84	5464.64	5557.45	6279.88	12.0173								0
ArgC	1440	640.902	43.9592	0.80945	4479.27	7	118.288	GRX	Arg	1.53815e-05	229.462	44.7187	11.2851	38.3363	12.7265	67.3058	122.088	60.45	0.00439116	0.980332	H2B1_BOVIN	KESYSVYVYKVLKQVHPDTGISSKAMGIMNSFVNDIFER		sp|P62808|H2B1_BOVIN Histone H2B type 1 OS=Bos taurus OX=9913 PE=1 SV=2	39
ArgC	1441	886.508	41.6874	0.502417	3542	4	300.193	GRX	Arg	1.65513e-07	62.6559	47.6178	36.0708	285.754	64.7546	99.3706	94.3705								0
ArgC	1442	685.366	23.516	0.636617	2737.43	4	28.1302	Arg	GRX	1.11966e-07	16187.1	13653.5	16493.7	18740.8	15033.5	16021.7	10.5288								0
ArgC	1443	657.354	5.74945	0.499067	1312.69	2	14.4617	Arg	GRX	1.51509e-07	8121.43	7196.44	7420.33	7973.12	5563.05	7254.87	12.5726								0
ArgC	1444	572.309	7.65025	0.38215	571.302	1	370.033	Arg	GRX	3.11167e-05	6376.63	6845.2	7832.87	6310.26	7505.94	6974.18	8.68546								0
ArgC	1445	336.258	58.9002	0.59875	335.25	1	2081.01	GRX	Arg	0.205042	6.22578	0	0	0	0	1.24516	200								0
ArgC	1446	321.179	6.4867	0.3636	320.171	1	Infinity	Arg	GRX	2.56295e-12	1334.62	820.991	806.197	1287.36	866.494	1023.13	23.1002								0
ArgC	1447	793.387	38.3721	0.740617	792.379	1	5.82489	GRX	Arg	5.24385e-11	945.291	930.831	934.937	968.892	1083.69	972.728	5.86312								0
ArgC	1448	562.812	19.0588	0.588383	2247.22	4	1.13859	Arg	GRX	0.709325	989.371	1573.94	1833.85	2064.23	3116.21	1915.52	36.5054								0
ArgC	1449	689.622	14.4587	0.434567	2754.46	4	33.3258	Arg	GRX	1.08616e-05	10673.2	13371.3	8289.27	9440.27	9171.77	10189.2	17.3165								0
ArgC	1450	372.226	33.1599	1.19587	742.437	2	5.19199	GRX	Arg	2.01213e-06	614.605	708.927	403.159	335.307	470.968	506.593	27.0531								0
ArgC	1451	853.945	6.4867	0.530517	1705.87	2	1.28111	Arg	GRX	0.104755	3453.76	3061.42	2992.39	4463.98	3344.38	3463.19	15.2731								0
ArgC	1452	278.664	6.21608	0.340633	555.314	2	2.54687	Arg	GRX	0.00125958	1575.42	1415	1805.11	1376.45	936.305	1421.66	20.1014								0
ArgC	1453	475.02	7.32572	0.5531	1896.05	4	4.13573	Arg	GRX	9.72285e-05	4989.6	7514.24	4686.39	3576.09	5471.97	5247.66	24.6458								0
ArgC	1454	656.184	22.5705	0.686333	3275.88	5	19.6246	GRX	Arg	3.39396e-09	499.565	559.91	406.779	559.032	521.247	509.307	11.0313								0
ArgC	1455	886.533	19.2935	0.77175	885.526	1	54.5208	Arg	GRX	1.3956e-10	9149.47	6494.46	8351.71	8279.94	6278.62	7710.84	14.5979								0
ArgC	1456	520.894	29.4432	0.4488	2599.43	5	30.6421	GRX	Arg	3.02349e-06	82.6053	135.14	414.967	270.641	356.744	252.019	50.2625								0
ArgC	1457	498.451	5.55318	0.253217	994.888	2	1.1349	GRX	Arg	0.649064	1742.48	2030.32	1595.35	1368.83	1594.88	1666.37	13.0634								0
ArgC	1458	451.598	12.7646	0.583117	1351.77	3	76.1661	Arg	GRX	2.44254e-05	7612.36	7489.95	7332.25	7327.41	7179.81	7388.36	2.01534								0
ArgC	1459	463.806	18.0738	0.441833	925.597	2	53.2846	Arg	GRX	1.8724e-06	3457.63	3653.28	3841.24	3729.4	3863.6	3709.03	3.96425								0
ArgC	1460	360.229	24.1116	0.618183	359.222	1	749.983	Arg	GRX	8.02381e-06	4509.82	3654.63	4685.04	3885.39	4548.61	4256.7	9.5895								0
ArgC	1461	346.206	57.09	0.543483	345.199	1	Infinity	GRX	Arg	4.33624e-10	0	0	0	0	0	0	0								0
ArgC	1462	945.516	21.8009	1.00827	944.509	1	1.39237	Arg	GRX	0.0027785	4090.9	3601.34	4460.66	4669.16	4550.32	4274.47	9.08086								0
ArgC	1463	743.436	33.2134	1.7192	742.428	1	3.00287	GRX	Arg	8.46379e-09	5836.01	5449.08	4629.33	4829.22	4789.33	5106.59	8.99397								0
ArgC	1464	598.37	6.72063	0.428967	597.363	1	6.92491	Arg	GRX	1.77211e-07	7469.62	6692.26	6036.74	5787.23	5601.04	6317.38	10.8316								0
ArgC	1465	636.776	22.749	0.5404	3178.84	5	65.9296	GRX	Arg	3.69655e-10	125.267	184.799	118.115	97.1228	118.266	128.714	22.9863								0
ArgC	1466	510.297	25.5721	0.72775	1527.87	3	2.53633	GRX	Arg	0.000149372	522.675	604.989	846.571	887.02	1031.07	778.465	24.084								0
ArgC	1467	628.686	29.551	0.620133	1883.03	3	17.2788	Arg	GRX	2.93345e-07	12922.6	9073.97	9842.22	6715.48	5983.65	8907.59	27.671								0
ArgC	1468	575.317	6.76773	0.801683	574.31	1	9.0447	Arg	GRX	4.62541e-09	7581.59	6588.15	6908.28	6098.7	6050.7	6645.48	8.51603								0
ArgC	1469	340.261	20.2894	0.63085	339.253	1	54.6193	Arg	GRX	9.53419e-08	826.94	1027.89	976.189	951.337	999.165	956.305	7.26244								0
ArgC	1470	762.439	28.4759	0.53685	761.431	1	1.73676	GRX	Arg	0.00454936	4243.92	3176.38	2461.34	1908.37	2173.48	2792.7	30.0806								0
ArgC	1471	911.473	38.3721	0.565333	2731.4	3	1.8671	GRX	Arg	0.108081	143.201	288.952	3670.32	5775.82	6710.16	3317.69	81.9119								0
ArgC	1472	390.225	16.5502	0.3447	778.435	2	1.57757	GRX	Arg	0.000370904	929.806	864.006	1065.48	974.156	1108.5	988.389	8.98975								0
ArgC	1473	747.163	49.7465	0.48675	3730.78	5	11.9834	GRX	Arg	0.0430071	0	50.737	31.7552	1911.75	698.963	538.641	136.331								0
ArgC	1474	604.32	16.5439	0.47605	1206.63	2	1.48457	GRX	Arg	2.72527e-05	2369.66	2371.19	2373.46	2274.38	2690.37	2415.81	5.89192								0
ArgC	1475	341.515	15.1289	0.519467	1021.52	3	1.31819	GRX	Arg	0.10232	1079.43	805.571	949.93	946.351	775.924	911.441	12.0681								0
ArgC	1476	522.971	20.9447	0.598033	1565.89	3	48.2978	Arg	GRX	3.46803e-08	8409.18	8090.98	10166.6	11889.6	9493.83	9610.04	14.1682								0
ArgC	1477	774.545	6.89342	0.402017	773.538	1	4.04496	GRX	Arg	1.48979e-05	598.283	896.237	917.123	739.76	1014.71	833.223	17.6289								0
ArgC	1478	564.073	37.1828	0.491283	2252.26	4	21.924	Arg	GRX	3.14407e-10	10265	9822.58	10782.5	10989.7	10807.6	10533.5	4.07827								0
ArgC	1479	635.598	40.0284	0.496183	3172.95	5	4642.51	Arg	GRX	2.11278e-07	11674.1	14402.2	9881.11	5767.83	7804.04	9905.86	30.2466								0
ArgC	1480	775.45	35.0211	2.8314	2323.33	3	12.9583	GRX	Arg	3.97339e-09	3209.9	2868.57	2519.05	2002.9	2185.2	2557.12	17.2251								0
ArgC	1481	704.043	58.7323	0.46355	2109.11	3	1.17175	Arg	GRX	0.221963	1713.11	2163.19	1906.65	1461.78	2181.73	1885.29	14.5179								0
ArgC	1482	514.048	27.147	0.8333	2052.16	4	11.3148	Arg	GRX	6.20372e-06	5563.56	6434.63	6452.18	6112.02	6549.05	6222.28	5.79811								0
ArgC	1483	664.001	14.7537	0.504667	1325.99	2	2.59391	GRX	Arg	3.49302e-06	716.933	786.095	975.698	830.132	944.467	850.665	11.3862								0
ArgC	1484	739.405	23.8497	0.791983	1476.8	2	4.98124	GRX	Arg	1.36528e-07	1460.93	1556.21	1630.05	1280.99	1378.64	1461.36	8.48248								0
ArgC	1485	888.41	31.8664	0.587067	1774.8	2	1089.73	Arg	GRX	1.56653e-07	23663.5	23585.9	25532.7	25370.7	33268.2	26284.2	13.6461								0
ArgC	1486	1093.55	11.0014	0.43685	1092.55	1	Infinity	Arg	GRX	3.09863e-13	7107.35	7450.37	11228	12283.2	10669.8	9747.74	21.3813								0
ArgC	1487	791.763	27.7739	0.652783	2372.27	3	630.703	GRX	Arg	4.05982e-06	9.3241	3.95673	18.6698	0	9.58786	8.3077	75.7461								0
ArgC	1488	954.55	30.8276	0.609833	953.543	1	1.75702	Arg	GRX	3.63678e-05	3165.21	2867.19	2707.36	2838.32	3087.98	2933.21	5.74833								0
ArgC	1489	893.435	41.1389	0.901017	1784.86	2	10.7251	Arg	GRX	3.99147e-07	8732.97	9845.13	10738	17200.4	9617.34	11226.8	27.2048								0
ArgC	1490	331.21	18.7758	0.585083	330.202	1	1.11156	Arg	GRX	0.0147657	2364.16	2552.72	2312.09	2531.32	2473.35	2446.73	3.83594								0
ArgC	1491	571.549	5.97603	0.4775	2852.71	5	48.4881	GRX	Arg	3.42496e-09	64.9715	103.124	65.5995	52.4705	103.888	78.0107	27.3534								0
ArgC	1492	633.449	10.9111	0.476033	1264.88	2	9449.22	Arg	GRX	1.82281e-11	2042.23	2357.8	1942.49	2672.04	1882.74	2179.46	13.572								0
ArgC	1493	724.429	4.79322	0.3216	1446.84	2	9.90517	GRX	Arg	0.0326203	0	341.083	376.824	318.357	287.945	264.842	51.1878								0
ArgC	1494	725.431	8.0262	0.360217	724.424	1	1995.83	Arg	GRX	1.18996e-06	3426.28	2926.08	5467.77	6092.57	5874.49	4757.44	27.6643								0
ArgC	1495	556.208	14.4919	1.32503	555.2	1	3.15571	GRX	Arg	0.360376	6024.25	5382.31	7814.73	6946.6	5550.69	6343.72	14.4176								0
ArgC	1496	640.601	29.06	0.848783	2558.37	4	2065.03	GRX	Arg	1.05684e-06	0.397684	15.9853	0	0.392981	0.0151611	3.35822	188.073								0
ArgC	1497	267.064	5.77747	0.13495	266.056	1	55947.7	GRX	Arg	7.36855e-12	0	0	0	0	0.125424	0.0250848	200								0
ArgC	1498	637.324	27.6809	0.614617	1272.63	2	2.09937	Arg	GRX	0.000334013	1490.9	2210.82	2196.55	2435.35	2785.59	2223.84	19.0612								0
ArgC	1499	495.637	16.7094	0.428183	1483.89	3	369.054	Arg	GRX	2.97167e-11	3308.16	3446.62	3214.03	3837.4	3291.34	3419.51	6.49207								0
ArgC	1500	492.296	14.7537	0.723133	982.577	2	2.25288	Arg	GRX	9.65428e-07	3258.98	3745.22	4594.94	3730.13	4072.8	3880.41	11.3776								0
ArgC	1501	577.003	26.4706	0.904717	1727.99	3	1.95421	Arg	GRX	0.000902718	3826.39	6369.94	4375.11	3959.91	5322.7	4770.81	20.0345								0
ArgC	1502	602.329	27.2276	1.30013	601.322	1	2.72374	GRX	Arg	6.68245e-07	1437.97	1582.93	1203.07	1355.84	1639.61	1443.88	10.8813								0
ArgC	1503	431.237	30.8276	0.57865	430.23	1	1.63592	Arg	GRX	2.81974e-05	1038.85	1029.24	917.885	933.319	977.686	979.394	4.98699								0
ArgC	1504	429.586	21.6323	0.582933	1285.74	3	1.3139	Arg	GRX	0.00233742	2629.58	2057.25	2467.53	2884.76	2500.13	2507.85	10.7233								0
ArgC	1505	835.514	10.215	0.844383	834.507	1	1.21043	GRX	Arg	0.0727907	12967.6	12823.3	11842.3	14373.7	14012.6	13203.9	6.83882								0
ArgC	1506	787.972	48.3372	0.518633	5508.75	7	3.42705	Arg	GRX	0.184902	6259.94	35574.4	36205.5	30559.3	27915.4	27302.9	40.1707								0
ArgC	1507	490.066	3.39772	1.41942	489.059	1	15.3868	Arg	GRX	0.0174552	14099.5	12659.9	9353.72	10287.2	9063.5	11092.8	17.7057								0
ArgC	1508	434.225	16.5502	0.306633	1299.65	3	1.3301	GRX	Arg	0.00232002	1516.28	1759.24	1806.43	1671.58	2097.42	1770.19	10.7987								0
ArgC	1509	813.151	32.3871	1.32462	2436.43	3	29.9424	GRX	Arg	1.04612e-08	646.253	548.77	461.243	297.25	372.248	465.153	26.614								0
ArgC	1510	708.407	33.9493	0.7432	4244.4	6	14.0663	GRX	Arg	3.27321e-10	788.308	773.35	572.578	649.52	814.094	719.57	12.8976								0
ArgC	1511	758.05	43.9182	1.26088	4542.26	6	20.1253	GRX	Arg	1.58148e-07	920.678	816.765	698.919	667.787	871.105	795.05	12.2562								0
ArgC	1512	479.259	26.0809	1.00442	1913.01	4	1.37365	GRX	Arg	0.317738	5674	4292.55	1618.84	870.057	642.066	2619.5	76.5432								0
ArgC	1513	850.474	10.8491	0.697567	849.467	1	3.05389	GRX	Arg	0.000222066	2263.16	3379.29	2456.41	3419.04	3986.16	3100.81	20.7983								0
ArgC	1514	460.97	23.2618	0.518733	1379.89	3	71.0434	Arg	GRX	4.70491e-08	5949.76	5838.6	5781.42	6141.34	4790.13	5700.25	8.269								0
ArgC	1515	730.482	17.7967	0.4931	729.474	1	36.2207	Arg	GRX	4.74725e-10	3529.44	4444.04	3315.87	4417.22	4385.49	4018.41	12.2299								0
ArgC	1516	754.387	43.9182	0.844917	4520.28	6	10.5653	GRX	Arg	1.33543e-05	2310.03	1596.14	1667	1147.87	623.753	1468.96	38.2711								0
ArgC	1517	545.308	21.8525	1.53102	1632.9	3	1.15656	Arg	GRX	0.00274423	3221.71	3182.95	3271.32	3514.8	3126.17	3263.39	4.11817								0
ArgC	1518	559.296	58.7323	0.443433	558.288	1	1.19206	Arg	GRX	0.127667	953.058	1072.06	955.571	1028.26	1028.72	1007.53	4.59335								0
ArgC	1519	923.484	17.1609	0.551217	922.477	1	1.23909	GRX	Arg	0.018945	4612.95	5155.18	5322.68	5083.45	4969.44	5028.74	4.72075								0
ArgC	1520	547.258	31.4916	0.8708	2185	4	16.159	Arg	GRX	0.0097446	701.831	836.064	8569.25	10871.1	11789.8	6553.62	73.8294								0
ArgC	1521	477.492	5.77747	0.417633	2382.42	5	12.9165	GRX	Arg	7.97059e-05	243.935	301.624	59.4536	319.3	182.768	221.416	42.4862								0
ArgC	1522	331.045	2.98145	0.647217	330.038	1	2.37465	Arg	GRX	0.00140087	10554.5	10127.9	7157.83	9950.57	5287.57	8615.68	23.8034								0
ArgC	1523	598.361	4.90873	0.816133	597.354	1	12.8482	Arg	GRX	2.92575e-06	3396.41	3314.62	3190.95	2955.32	3222.97	3216.06	4.63091								0
ArgC	1524	966.504	27.6809	0.667883	1930.99	2	1.06634	Arg	GRX	0.485256	2242.75	3040.01	2842.51	2984.96	3361.45	2894.34	12.6934								0
ArgC	1525	761.389	43.9592	0.844917	760.381	1	8.08069	GRX	Arg	0.0016821	1855.41	1359.96	749.868	207.483	156.35	865.815	76.1529								0
ArgC	1526	702.416	47.2968	0.615283	1402.82	2	2.06269	GRX	Arg	0.00437676	2786.99	5526	4693.68	4845.96	6227.25	4815.97	23.9077								0
ArgC	1527	671.594	33.751	0.663617	2682.35	4	9.08154	GRX	Arg	1.52521e-07	612.523	424.016	309.695	341.851	475.528	432.723	24.8101								0
ArgC	1528	517.299	22.8498	0.375967	516.292	1	7.89636	Arg	GRX	7.29281e-06	6362.25	7232.13	7042.14	7190.79	6639.17	6893.3	4.9069								0
ArgC	1529	433.927	12.7752	0.6256	1298.76	3	775.311	Arg	GRX	1.2206e-08	6925.87	6484.52	6525.85	6471.65	6402.75	6562.13	2.83655								0
ArgC	1530	918.448	53.0855	0.45545	3669.76	4	18.5412	Arg	GRX	0.0741423	162.43	14.9705	1858.88	1749.5	1266.06	1010.37	77.193								0
ArgC	1531	625.896	40.1238	0.569267	1249.78	2	151.76	Arg	GRX	9.60065e-05	2696.03	2923.96	3112.24	3111.66	3032	2975.18	5.2328								0
ArgC	1532	744.88	45.2168	0.636167	4463.24	6	726.789	GRX	Arg	3.65332e-09	17.7244	29.8975	8.22465	30.1183	23.2335	21.8397	37.6306								0
ArgC	1533	644.132	39.8734	0.421617	3215.62	5	19.9033	GRX	Arg	4.08951e-07	98.0523	235.641	240.03	169.147	327.956	214.165	35.9186								0
ArgC	1534	368.865	5.24407	0.432333	1103.57	3	3.13656	Arg	GRX	1.4345e-06	1603.77	1493.49	1677.8	1528.8	1336.56	1528.08	7.51992								0
ArgC	1535	618.992	7.68875	0.900883	617.985	1	12.463	GRX	Arg	2.84236e-05	344.59	411.565	309.649	194.156	205.251	293.042	28.3323								0
ArgC	1536	927.537	6.28578	0.30695	926.53	1	202.843	Arg	GRX	5.53753e-08	3840.95	3905.26	4151.42	4575.53	5893.11	4473.25	16.885								0
ArgC	1537	771.376	41.1389	0.630583	1540.74	2	90.6184	Arg	GRX	6.85852e-09	4106.89	4644.5	4390.99	7546.87	4018.33	4941.52	26.737								0
ArgC	1538	648.358	20.5347	0.987633	1294.7	2	1.18431	Arg	GRX	0.0303197	4284	4044.13	3732.25	3478.96	3748.52	3857.57	7.21744								0
ArgC	1539	696.386	11.0468	0.4831	1390.76	2	119.082	Arg	GRX	2.1106e-11	7325.69	8001.18	8285.28	7493.45	8050.02	7831.12	4.61329								0
ArgC	1540	675.348	12.9405	0.927717	1348.68	2	1.06832	Arg	GRX	0.415936	4376.79	3597.68	4648.41	4925.53	5084.1	4526.5	11.5646								0
ArgC	1541	952.51	11.4083	0.37035	1903	2	14354.8	Arg	GRX	4.06408e-08	15999.4	15011.6	17415	17923.8	18353.4	16940.6	7.37038								0
ArgC	1542	692.044	11.9131	0.40685	2073.11	3	1.16497	Arg	GRX	0.0796685	5257.67	5829.98	5380.06	4271.59	4525.36	5052.93	11.3397								0
ArgC	1543	414.925	20.2894	0.64265	1241.75	3	49.9222	Arg	GRX	3.87811e-10	1791.32	2121.71	2002.67	2121.64	2043.09	2016.09	6.02306								0
ArgC	1544	518.519	5.97603	0.490917	2587.56	5	68.3623	GRX	Arg	8.76424e-06	35.7084	8.31672	61.1752	12.5227	4.92056	24.5287	86.6636								0
ArgC	1545	798.447	6.21608	0.459667	797.44	1	1.78023	Arg	GRX	0.00609731	3983.23	4215.69	4558.55	4210.12	2806.73	3954.86	15.2411								0
ArgC	1546	573.321	29.06	0.910017	2289.26	4	4.75806	GRX	Arg	6.13214e-07	1711.3	1550.63	1267.23	1409.49	914.903	1370.71	19.8014								0
ArgC	1547	281.102	3.77988	0.570583	280.095	1	32381.2	Arg	GRX	2.53599e-09	21400.1	17640.1	18576.2	18310.1	17151.5	18615.6	7.94737								0
ArgC	1548	644.688	13.3141	0.534833	1931.04	3	15.66	Arg	GRX	2.68755e-08	3709.4	2878.47	3600.68	3787.8	2977.91	3390.85	11.3157								0
ArgC	1549	438.231	29.6039	2.22812	874.448	2	4.20751	Arg	GRX	0.000304234	1801.11	1774.26	3250.92	3580.57	3192.8	2719.93	28.4062								0
ArgC	1550	923.999	44.3971	0.627783	1845.98	2	7.89138	Arg	GRX	2.12164e-05	6263.77	6829.3	14466.2	15745.5	13361.4	11333.2	35.1578								0
ArgC	1551	416.354	13.7136	0.3227	2492.08	6	Infinity	Arg	GRX	1.11022e-16	1923.67	1675.81	1869.51	1581.77	1707.78	1751.71	7.22182								0
ArgC	1552	617.712	13.4759	0.531067	1850.11	3	41.4677	Arg	GRX	3.92267e-06	4426.87	4776.14	5661.76	5052.73	4775.17	4938.53	8.35353								0
ArgC	1553	557.329	13.1597	0.501883	556.322	1	1.61498	Arg	GRX	0.00129977	1615.44	2318.61	1661.33	1515.56	1739.01	1769.99	16.0272								0
ArgC	1554	579.248	9.94007	0.4099	1156.48	2	45.7942	GRX	Arg	0.0499299	6.45637	130.507	16.868	24.0654	54.7068	46.5208	96.6566								0
ArgC	1555	1126.56	41.1389	0.6365	1125.55	1	87.1197	Arg	GRX	0.00167149	3258.45	4193.24	6081.59	7682.53	5283.8	5299.92	28.8387								0
ArgC	1556	525.144	22.7984	0.949217	3144.82	6	14.9865	GRX	Arg	3.56398e-10	348.722	448.307	383.862	325.762	437.463	388.823	12.3415								0
ArgC	1557	388.229	21.7152	0.600367	774.443	2	1.77908	Arg	GRX	0.000130426	870.367	706.326	863.08	998.529	1004.41	888.542	12.298								0
ArgC	1558	1039.52	41.1389	0.674033	1038.52	1	27.4359	Arg	GRX	8.67041e-07	3394.22	4079.82	5905.65	7446.86	4997.77	5164.87	27.5135								0
ArgC	1559	427.087	3.14657	1.46225	426.08	1	973.428	GRX	Arg	4.05067e-08	0.420946	0.96943	0.281236	2.74735	0.524258	0.988644	91.9483								0
ArgC	1560	479.801	9.94007	0.42935	957.587	2	15.49	Arg	GRX	2.48383e-09	5670.1	6009.27	5077.18	6064.24	5703.31	5704.82	6.15774								0
ArgC	1561	704.23	38.1836	0.578583	4219.34	6	239.73	GRX	Arg	0.000121209	150.026	0	1.6094	9.98075	30.0015	38.3235	148.374								0
ArgC	1562	449.243	27.2674	1.19662	1792.94	4	8.81439	GRX	Arg	0.0026645	1554.47	463.902	187.347	23.8209	143.937	474.695	117.717								0
ArgC	1563	565.674	26.977	0.485417	3388	6	7.14972	Arg	GRX	0.000234217	993.364	1983.87	1114.42	721.013	984.562	1159.45	37.2387								0
ArgC	1564	544.302	20.5347	0.858367	1086.59	2	1.36196	Arg	GRX	4.79728e-05	3414.29	3546.22	3560.26	3031.15	3637.46	3437.87	6.2729								0
ArgC	1565	374.006	19.8098	1.27705	372.998	1	Infinity	Arg	GRX	2.03382e-06	7.69221	2.87833	6.79114	4.18372	3.46616	5.00231	37.9051								0
ArgC	1566	583.358	10.1985	0.485017	582.351	1	1.20809	Arg	GRX	0.0455655	6934.84	6550.53	5597.5	5066.62	4862.88	5802.47	14.0183								0
ArgC	1567	687.414	6.21608	0.505333	686.406	1	2.25617	Arg	GRX	0.000754665	3139.34	3130.89	3432.32	2943.7	2187.13	2966.67	14.1558								0
ArgC	1568	686.634	27.1869	1.4313	2742.51	4	26.1999	GRX	Arg	6.70692e-07	564.974	652.07	403.801	210.838	212.777	408.892	43.9139								0
ArgC	1569	581.927	18.8468	0.561033	1742.76	3	111.123	GRX	Arg	0.000269311	112.599	94.5472	121.313	95.1319	116.429	108.004	10.277								0
ArgC	1570	251.162	33.1599	1.08957	500.31	2	5.47894	GRX	Arg	1.55668e-06	320.844	355.923	201.032	176.136	219.058	254.599	27.7422								0
ArgC	1571	623.325	23.2131	0.720767	1244.64	2	1.35852	GRX	Arg	0.591487	1607.28	1628.83	1878.18	1903.55	2107.71	1825.11	10.2448								0
ArgC	1572	632.648	36.3352	0.572683	4421.49	7	20.6859	GRX	Arg	2.74276e-08	243.259	372.835	221.454	177.612	267.317	256.495	25.433								0
ArgC	1573	290.049	4.40503	0.7492	289.041	1	7.0621e+07	GRX	Arg	1.86517e-14	0	0	0	1.58054e-05	0.000476651	9.84913e-05	192.077								0
ArgC	1574	507.087	2.68377	1.02237	506.079	1	96.5858	GRX	Arg	5.30383e-05	124.798	259.097	96.8747	186.801	64.7397	146.462	47.2255								0
ArgC	1575	609.362	25.0859	0.9261	3041.77	5	1.81694	GRX	Arg	0.00228593	775.811	1183.89	814.686	1002.85	859.459	927.339	16.1234								0
ArgC	1576	493.634	4.79322	0.3216	1477.88	3	8.20271	GRX	Arg	3.37381e-05	47.3911	163.172	92.2463	38.4661	87.7711	85.8094	51.4554								0
ArgC	1577	447.599	14.224	0.50715	1339.77	3	7.6287	Arg	GRX	6.51509e-09	3834.37	3019.21	2978.77	3587.05	3920.5	3467.98	11.4901								0
ArgC	1578	591.285	8.75858	0.31715	1180.55	2	9.21654	Arg	GRX	3.00347e-06	5501.42	4457.46	3355.13	4361.95	3776.42	4290.48	16.9312								0
ArgC	1579	629.649	35.2985	0.50295	1885.93	3	1.36871	Arg	GRX	0.144873	7062.82	5771.21	6126.85	3467.23	4322.82	5350.18	24.1028								0
ArgC	1580	290.659	10.8846	0.514183	579.304	2	5.46688	GRX	Arg	6.1368e-06	224.026	301.012	213.58	217.635	182.159	227.682	17.3059								0
ArgC	1581	489.275	24.0628	0.808817	488.268	1	14.4592	Arg	GRX	1.08354e-07	7790.89	6270.3	8315.17	6858.15	8171.24	7481.15	10.5625								0
ArgC	1582	296.161	15.165	0.519467	295.154	1	1.42367	GRX	Arg	0.00526776	725.014	636.185	632.62	665.624	596.067	651.102	6.61198								0
ArgC	1583	656.358	55.3659	0.362933	1966.05	3	303.565	Arg	GRX	6.72901e-05	9826.53	6180.31	6074.82	5295.76	5570.82	6589.65	25.0482								0
ArgC	1584	564.806	26.0809	1.25067	1127.6	2	1.28584	Arg	GRX	0.224014	3768.69	3506.91	2347.84	1992.53	2436.7	2810.53	24.7838								0
ArgC	1585	904.699	53.4538	0.913717	3614.77	4	3.39361	GRX	Arg	0.0423209	11853.2	8025.57	2499.32	827.783	359.592	4713.1	95.3151								0
ArgC	1586	516.908	40.4094	0.531017	1547.7	3	1.26177	GRX	Arg	0.112283	2685.82	3106.07	4323.6	2811.8	3374.1	3260.28	17.8771								0
ArgC	1587	636.172	22.749	0.748167	3175.82	5	10.5369	GRX	Arg	2.41326e-10	369.344	418.821	315.601	391.311	318.068	362.629	11.183								0
ArgC	1588	408.74	16.3482	0.481833	815.466	2	1.36592	Arg	GRX	0.00359892	1535.55	1668.15	1654.93	1394.3	1926.24	1635.83	10.7334								0
ArgC	1589	593.572	27.2276	1.22072	2370.26	4	400.838	GRX	Arg	5.84585e-05	29.2512	0	23.3573	0	0	10.5217	123.749								0
ArgC	1590	896.408	41.1389	0.755017	1790.8	2	7.32312	Arg	GRX	4.22443e-08	10719.5	12191.2	12037.8	16055.7	11084.5	12417.7	15.3186								0
ArgC	1591	490.758	17.1414	0.525467	979.501	2	1.10911	GRX	Arg	0.124824	2571.61	3003.9	2719.09	2611.09	2702.36	2721.61	5.56702								0
ArgC	1592	503.765	17.7967	0.463333	1005.52	2	6.68144	Arg	GRX	2.35924e-07	3215.23	3633.86	3357.61	4118.5	3860.21	3637.08	9.01571								0
ArgC	1593	330.696	8.25517	0.4375	659.377	2	1.23664	Arg	GRX	0.0540552	2601.05	2278.9	2495.76	1862.09	1949.16	2237.39	13.0254								0
ArgC	1594	752.883	45.2458	0.890233	4511.25	6	28.0693	GRX	Arg	1.34458e-09	1381.16	934.371	849.461	859.257	1007.93	1006.44	19.4663								0
ArgC	1595	430.267	18.7888	0.65985	429.26	1	1.07365	Arg	GRX	0.0314439	3273.11	3628.34	3247.85	3445.56	3368.14	3392.6	4.04599								0
ArgC	1596	667.394	22.7984	0.845667	1999.16	3	6.60984	GRX	Arg	1.47775e-09	758.524	973.289	931.274	978.21	858.642	899.988	9.18841								0
ArgC	1597	330.175	50.6892	0.55325	329.167	1	Infinity	GRX	Arg	1.21657e-10	0	0	0	0	0	0	0								0
ArgC	1598	527.317	15.315	0.5877	4210.47	8	35.7038	GRX	Arg	6.81882e-10	212.853	342.68	328.142	330.476	242.519	291.334	18.2055								0
ArgC	1599	650.094	29.06	0.8514	2596.35	4	4.05047	GRX	Arg	6.8185e-06	1854.06	2603.25	1764.46	1667.62	1106.85	1799.25	26.6242								0
ArgC	1600	274.154	9.22303	0.3084	546.293	2	9.20446	Arg	GRX	1.72974e-08	2410.3	2068.38	2418.29	1658.59	2134.78	2138.07	13.0189								0
ArgC	1601	662.421	19.3177	0.507283	661.414	1	1.24348	Arg	GRX	0.00119175	2149.66	2305.5	2120.28	2221.8	2254.81	2210.41	3.0655								0
ArgC	1602	649.096	30.5932	0.6171	2592.35	4	6.77781	GRX	Arg	1.78636e-08	478.241	487.224	609.621	584.373	683.275	568.547	13.5943								0
ArgC	1603	619.682	30.5036	0.481283	3712.05	6	495.725	GRX	Arg	1.15868e-05	0	13.7759	0	7.0474	7.2432	5.61329	92.3487								0
ArgC	1604	521.263	29.06	0.570333	2081.02	4	12.0165	Arg	GRX	0.0159837	335.818	841.508	5268.61	7362.22	7074.68	4176.57	72.3177								0
ArgC	1605	1020.61	4.79322	0.276467	3058.81	3	74.459	GRX	Arg	0.00185345	0	93.416	78.4082	0	103.884	55.1417	82.9601	46.04	-0.00234638	-0.767088	H2B1_BOVIN	PEPAKSAPAPKKGSKKAVTKAQKKDGKKR		sp|P62808|H2B1_BOVIN Histone H2B type 1 OS=Bos taurus OX=9913 PE=1 SV=2	29
ArgC	1606	522.244	15.9751	0.396917	521.236	1	8.34612	Arg	GRX	2.57493e-07	2483.96	4346.77	3816.04	3722.53	2695.71	3413	20.7503								0
ArgC	1607	1095.3	5.97603	0.532633	3282.87	3	Infinity	GRX	Arg	1.57652e-14	0	0	0	0	0	0	0	---	-0.003532	-1.07589	H13_BOVIN	SETAPVAPAAPAPAEKTPVKKKAKKSGVAAGKR	[21] (K) Ac	sp|A7MAZ5|H13_BOVIN Histone H1.3 OS=Bos taurus OX=9913 GN=HIST1H1D PE=1 SV=1	33
ArgC	1608	524.753	15.165	0.678317	1047.49	2	1.40711	GRX	Arg	0.00909218	2034.02	1759.88	1835.21	1999.15	1694.59	1864.57	7.09637								0
ArgC	1609	417.256	10.2089	0.743767	832.498	2	1.05594	Arg	GRX	0.271421	5678.63	5481.88	5167.18	4905.62	4769.27	5200.51	6.55928								0
ArgC	1610	508.425	17.8157	0.313217	1014.83	2	2855.88	Arg	GRX	3.88924e-08	1494.97	2220.54	1698.12	1990.64	2092.67	1899.39	13.9867								0
ArgC	1611	420.254	24.8871	0.6779	838.493	2	1.10454	GRX	Arg	0.399964	1599.36	2240.64	1176.89	1193.41	911.29	1424.32	32.5509								0
ArgC	1612	1028.62	5.14165	0.42575	1027.61	1	18.5932	Arg	GRX	1.0836e-08	7949.68	8971.6	8613.73	7336.39	6836.12	7941.51	9.91676	---	-0.000511046	-0.497314	H31_BOVIN	KQLATKAAR	[6] (K) Ac	sp|P68432|H31_BOVIN Histone H3.1 OS=Bos taurus OX=9913 PE=1 SV=2	9
ArgC	1613	1045.06	57.3463	0.622333	2088.11	2	3.61011	Arg	GRX	5.63592e-05	7296.71	9136.34	12817.9	15781.9	13521.8	11710.9	26.2333								0
ArgC	1614	462.598	27.3927	1.09282	2769.55	6	25.8639	GRX	Arg	1.00829e-10	250.881	321.608	290.132	336.599	272.139	294.272	10.6692	29.81	0.0178381	6.44083	H2B1_BOVIN	LLLPGELAKHAVSEGTKAVTKYTSSK	[17] (K) Ac	sp|P62808|H2B1_BOVIN Histone H2B type 1 OS=Bos taurus OX=9913 PE=1 SV=2	26
ArgC	1615	831.467	4.79322	0.6569	830.459	1	1.76507	Arg	GRX	1.48249e-05	1906.06	2262.92	2076.83	1941.76	2151.43	2067.8	6.38633								0
ArgC	1616	493.922	30.8276	0.648167	1478.75	3	3.00369	Arg	GRX	7.05413e-05	2626.48	2703.59	2408.46	2285.22	2202.22	2445.19	7.87963								0
ArgC	1617	750.216	37.4341	1.17032	4495.26	6	36.4565	GRX	Arg	2.46871e-09	1513.84	1167.7	928.979	759.11	935.216	1060.97	24.6085								0
ArgC	1618	966.55	13.2986	0.817467	965.543	1	1.4125	GRX	Arg	0.0339901	3501.99	2656.39	4536.13	4409.79	3692.75	3759.41	18.0944								0
ArgC	1619	527.798	16.8968	0.5176	3160.74	6	23.1446	GRX	Arg	4.44997e-09	281.044	480.301	253.864	385.977	348.537	349.945	22.9577	27.45	0.00592852	1.87568	H10_BOVIN	QSIQKYIKSHYKVGENADSQIKLSIKR		sp|Q0IIJ2|H10_BOVIN Histone H1.0 OS=Bos taurus OX=9913 GN=H1F0 PE=2 SV=3	27
ArgC	1620	556.724	29.7136	0.729567	2778.58	5	39.2603	Arg	GRX	2.57376e-07	9099.22	7239.91	4082.5	3906.02	3747.41	5615.01	38.6404								0
ArgC	1621	504.97	16.4992	0.3423	1511.89	3	9.47399	Arg	GRX	2.82415e-09	3430.75	4269.74	4322.95	3952.77	4553.92	4106.02	9.45726								0
ArgC	1622	593.002	26.4706	0.604033	1775.98	3	1.82902	Arg	GRX	0.00259163	2333.29	3977.19	3085.43	2636.35	3647.17	3135.89	19.4781								0
ArgC	1623	798.519	13.2569	0.544217	797.512	1	3.2889	GRX	Arg	1.87303e-06	1173.31	955.578	1424.53	1371.86	1285.45	1242.15	13.4146								0
ArgC	1624	778.854	5.24407	0.490233	1555.69	2	9114.54	GRX	Arg	3.39699e-10	0	1.32779	0	0	0	0.265558	200								0
ArgC	1625	532.501	42.4945	2.73798	2657.47	5	44.2709	Arg	GRX	2.40524e-06	54023.1	63723.3	83433.4	51422.5	104157	71351.8	27.874								0
ArgC	1626	331.045	4.21158	0.137467	330.038	1	Infinity	Arg	GRX	5.73097e-13	2057.57	3280.47	3212.91	2026.08	2794.88	2674.38	20.2926								0
ArgC	1627	1075.54	24.3378	0.42705	1074.54	1	Infinity	Arg	GRX	2.52687e-13	6977.83	5075.57	7254.01	5650.07	4144.87	5820.47	20.0155								0
ArgC	1628	718.894	29.0144	0.554783	1435.77	2	1.38147	GRX	Arg	0.0633216	2112.31	2799.34	1694.04	2172.42	1004.08	1956.44	30.3017								0
ArgC	1629	401.287	12.1016	0.469067	400.28	1	1.36688	GRX	Arg	0.00307303	987.308	1011.68	923.46	732.446	918.088	914.596	10.7108								0
ArgC	1630	930.447	43.5242	0.4985	1858.88	2	973.479	Arg	GRX	0.000759161	19.62	625.936	5399.61	3507.59	4807.16	2871.98	75.8362								0
ArgC	1631	589.66	32.3002	1.328	1765.96	3	6.60661	GRX	Arg	1.38372e-09	1057.01	1332.27	980.742	1176.02	1124.48	1134.1	10.4763								0
ArgC	1632	373.214	4.87403	0.470433	744.413	2	5.86957	Arg	GRX	7.919e-06	1221.62	839.767	1009.91	975.929	945.885	998.622	12.5382								0
ArgC	1633	941.542	21.6323	0.5303	940.535	1	3.02041	Arg	GRX	8.70248e-05	3950.25	2611.16	4779.66	5454.93	4930.91	4345.38	22.8425								0
ArgC	1634	635.786	30.0397	0.91885	3173.89	5	11.257	Arg	GRX	1.2259e-07	6088.79	6580.02	5841.88	3756.24	4516.86	5356.76	19.6407								0
ArgC	1635	438.897	15.5103	0.422917	1313.67	3	1.77888	GRX	Arg	2.18056e-05	965.873	948.286	1103.71	983.549	895.624	979.409	7.02073								0
ArgC	1636	447.6	20.5347	0.770033	1339.78	3	1.12079	Arg	GRX	0.0629059	1525.64	1461.79	1566.89	1198.28	1415.36	1433.59	8.97317								0
ArgC	1637	883.5	12.5895	0.424567	882.493	1	1.37209	Arg	GRX	0.00831329	3939.68	3796.46	3938.17	4255.71	4573.81	4100.77	6.83466								0
ArgC	1638	333.01	3.77988	0.590983	332.003	1	89.8866	GRX	Arg	1.54683e-10	244.201	233.068	160.954	152.247	218.124	201.719	18.7673								0
ArgC	1639	671.384	25.4113	1.18543	2011.13	3	35.9842	Arg	GRX	4.90295e-09	21449.1	17786.8	13363	14671.5	11685.2	15791.1	21.9378								0
ArgC	1640	501.301	46.0211	0.452283	500.293	1	3716.96	GRX	Arg	0.410231	0	0	3.3958	0	4.83528	1.64622	125.557								0
ArgC	1641	900.058	44.9766	1.11725	4495.25	5	744.02	GRX	Arg	1.73192e-08	20.7291	52.5761	81.4645	75.7278	125.031	71.1056	48.3825								0
ArgC	1642	556.207	10.5998	0.5077	555.199	1	1.06002	GRX	Arg	0.582835	1073.46	1262.09	2100.57	1912.95	2293.7	1728.55	27.6061								0
ArgC	1643	641.841	25.1962	0.38165	1281.67	2	7.70564	GRX	Arg	1.17722e-06	639.847	834.779	364.482	510.174	427.163	555.289	30.1475								0
ArgC	1644	517.957	17.4479	0.404317	1550.85	3	2.22026	GRX	Arg	1.31836e-05	2114.39	1880.7	1745.61	1480.94	1858.69	1816.07	11.3454								0
ArgC	1645	471.258	23.2131	0.6915	1881	4	2.2409	GRX	Arg	0.446742	949.964	645.438	1085.9	1240.86	1627.76	1109.98	29.2543								0
ArgC	1646	449.764	22.8498	0.49035	1795.03	4	12.2969	GRX	Arg	1.41175e-08	217.721	159.188	248.08	140.474	158.403	184.773	22.1904								0
ArgC	1647	331.045	4.09613	0.163733	330.038	1	Infinity	Arg	GRX	9.83369e-12	3264.45	2065.8	2486.92	2172.8	1325.82	2263.16	27.7941								0
ArgC	1648	650.973	18.4031	0.373933	1299.93	2	Infinity	GRX	Arg	6.24945e-13	0	0	0	0	0	0	0								0
ArgC	1649	1027.59	30.8276	0.609833	1026.58	1	1.62439	Arg	GRX	0.000801178	2016.99	2040.86	2550.64	2628.2	2761.08	2399.55	12.9233								0
ArgC	1650	512.32	21.7152	1.00222	1533.94	3	1.53939	Arg	GRX	5.81294e-05	1831.66	1718.97	1963.29	1998.96	2010.54	1904.68	5.90968								0
ArgC	1651	882.396	38.9055	1.1895	1762.78	2	2.48429	Arg	GRX	0.00406411	16179.9	17787.2	13568.9	11959.8	11297.5	14158.7	17.4782								0
ArgC	1652	497.523	26.8196	0.542117	1986.06	4	78.5298	GRX	Arg	0.000568495	8.93085	0	0	36.6918	52.8761	19.6997	108.435								0
ArgC	1653	708.393	25.7819	0.669567	1414.77	2	18.1011	Arg	GRX	9.60707e-07	2592.78	2192.52	5154.44	3201.25	3854.74	3399.15	30.6693								0
ArgC	1654	485.625	9.65868	0.5035	1453.85	3	26.9092	Arg	GRX	7.12002e-07	5267.69	4913.02	5326.04	5467.77	5108.31	5216.57	3.65296								0
ArgC	1655	575.299	11.0831	0.646383	1148.58	2	53.1564	Arg	GRX	7.69738e-09	6581.47	8044	6936.42	5963.19	6953.75	6895.77	9.81819								0
ArgC	1656	595.616	41.1782	0.642267	1783.83	3	47.0493	Arg	GRX	2.02155e-08	6251.46	6921.7	6896.24	9853.33	6334.77	7251.5	18.3415								0
ArgC	1657	685.064	4.32958	0.816433	684.056	1	49236.2	Arg	GRX	1.28936e-10	12992.2	16514	16107.4	13385.1	14519.7	14703.7	9.59364								0
ArgC	1658	483.792	13.2569	0.666267	965.57	2	2.40953	GRX	Arg	1.82244e-05	1025.45	1609.2	1114.08	1197.62	1255.85	1240.44	16.1331								0
ArgC	1659	1058.43	6.68938	0.428967	1057.43	1	Infinity	Arg	GRX	1.11022e-16	14490.9	11535.6	11743.3	12134.9	11781.2	12337.2	8.86727								0
ArgC	1660	821.726	5.97603	0.519283	3282.87	4	1165.98	GRX	Arg	2.08524e-09	7.74207	4.14983	3.19861	1.9731	5.9809	4.6089	44.3028	---	-0.00340965	-1.03862	H13_BOVIN	SETAPVAPAAPAPAEKTPVKKKAKKSGVAAGKR	[21] (K) Ac	sp|A7MAZ5|H13_BOVIN Histone H1.3 OS=Bos taurus OX=9913 GN=HIST1H1D PE=1 SV=1	33
ArgC	1661	727.9	19.6516	0.466733	1453.78	2	18.4883	Arg	GRX	4.4837e-07	4823.57	3710.22	6114.5	5668.91	5119.07	5087.25	16.1147								0
ArgC	1662	519.001	2.53063	1.37547	517.994	1	4.35112	GRX	Arg	0.0190808	469.974	364.455	334.65	297.279	339.204	361.112	16.2027								0
ArgC	1663	907.949	52.4892	0.608633	3627.77	4	3.3905	GRX	Arg	0.0164783	5968.51	4673.91	1271.48	859.054	371.187	2628.83	85.7496	56.48	0.0161042	4.43918	H31_BOVIN	FQSSAVMALQEACEAYLVGLFEDTNLCAIHAKR		sp|P68432|H31_BOVIN Histone H3.1 OS=Bos taurus OX=9913 PE=1 SV=2	33
ArgC	1664	446.731	44.0176	1.01192	891.448	2	2526	GRX	Arg	2.93707e-08	2.2089	0	1.55447	1.74318	0	1.10131	83.9099								0
ArgC	1665	595.911	38.8555	1.32882	1784.71	3	2.44593	Arg	GRX	0.0958951	10728.7	11987	6243.63	3080.08	2334.73	6874.82	56.8582								0
ArgC	1666	552.098	15.0152	0.884933	2755.45	5	8.06969	Arg	GRX	1.21568e-07	4506.68	5194.77	3837.6	4165.05	3518.71	4244.56	13.6173								0
ArgC	1667	305.018	3.51275	0.354533	304.011	1	Infinity	GRX	Arg	1.61249e-12	0	0	0	0	0	0	0								0
ArgC	1668	507.808	9.81042	0.4686	1013.6	2	67.0924	Arg	GRX	2.35207e-05	2834.53	4450.16	2910.95	2813.88	3602.71	3322.45	19.1134								0
ArgC	1669	864.895	37.6619	0.448817	1727.78	2	3.48358	Arg	GRX	5.04438e-08	6856.58	8299.18	7961.39	7885.1	6147.65	7429.98	10.7977								0
ArgC	1670	555.625	13.4352	0.804917	2773.09	5	32.5401	GRX	Arg	1.81911e-10	256.985	352.355	363.776	367.619	320.156	332.178	12.3832								0
ArgC	1671	475.523	9.73808	0.383617	1898.06	4	1.11226	Arg	GRX	0.432931	1203.34	1659.67	1932.46	1694.31	2111.91	1720.34	17.8211								0
ArgC	1672	1240.6	41.1389	0.6425	1239.59	1	156.9	Arg	GRX	0.00024043	3622.52	4672.03	6858.16	8786.13	6318.75	6051.52	29.5634								0
ArgC	1673	325.704	21.8009	0.8891	649.394	2	1.12191	Arg	GRX	0.179938	684.733	571.401	625.604	641.901	620.534	628.835	5.80963								0
ArgC	1674	683.858	30.1945	0.62075	4097.1	6	2.64204	Arg	GRX	0.000613599	5708.32	4381.78	5445.63	4524.84	2595.36	4531.19	24.1588								0
ArgC	1675	973.08	41.3197	0.609333	1944.15	2	566.415	Arg	GRX	1.16996e-07	7432.09	6418.64	8568.86	16939.1	7874.61	9446.67	40.3389								0
ArgC	1676	775.484	52.1859	0.480367	2323.43	3	776.796	Arg	GRX	2.01821e-05	4928.25	5520.34	6574.57	5566.59	6532.17	5824.38	10.9283								0
ArgC	1677	556.207	15.9036	1.03928	555.2	1	2.06959	GRX	Arg	0.73131	5605.78	5704.49	7337.22	5733.99	4340.53	5744.4	16.5677								0
ArgC	1678	383.738	24.8871	0.39165	765.462	2	36.3976	GRX	Arg	1.60138e-08	20.0465	16.783	15.2005	23.1407	35.361	22.1063	32.4331								0
ArgC	1679	489.886	7.94387	0.556067	2444.39	5	45.5668	GRX	Arg	4.67224e-08	109.294	159.957	143.151	58.1906	76.7167	109.462	35.1114								0
ArgC	1680	414.973	7.8919	1.10403	413.966	1	154.29	GRX	Arg	0.00053403	26.3157	11.772	41.489	0	0	15.9154	100.765								0
ArgC	1681	625.369	22.749	0.9298	624.361	1	2.33277	GRX	Arg	2.9611e-06	835.187	923.357	1063.57	994.085	1107.34	984.708	9.89469								0
ArgC	1682	689.157	43.8724	1.01192	3440.75	5	159.635	GRX	Arg	9.61169e-07	106.538	34.3635	45.1076	11.1462	35.2931	46.4896	68.8946								0
ArgC	1683	681.35	41.0058	0.6236	4082.06	6	50.4937	GRX	Arg	3.06877e-09	225.213	196.014	188.163	391.235	251.137	250.352	29.5155								0
ArgC	1684	679.35	25.0859	0.894167	2035.03	3	38.3129	Arg	GRX	0.000184507	650.421	2584.64	6324.81	8025.46	8171.45	5151.36	58.6272								0
ArgC	1685	685.432	14.7537	0.588617	684.424	1	2.48013	GRX	Arg	8.71265e-05	1367.1	1217.2	2063.08	1908.37	1954.75	1702.1	20.0794								0
ArgC	1686	892.948	51.3818	0.659533	3567.76	4	1.38509	GRX	Arg	0.205861	6882.42	9122.55	12519.2	14308.9	7401.45	10046.9	28.8968								0
ArgC	1687	565.813	18.5203	0.419467	2259.22	4	1.52381	Arg	GRX	0.0113188	2086.12	2740.1	2391.32	2850.55	2480.66	2509.75	10.7438								0
ArgC	1688	760.128	38.9055	0.42195	3036.48	4	363.708	GRX	Arg	6.10566e-05	9.22494	27.0464	0	0	25.9527	12.4448	96.143								0
ArgC	1689	518.774	26.0295	1.19478	1035.53	2	1.34408	GRX	Arg	0.364702	3034.99	2531.04	928.612	586.691	639.027	1544.07	66.7503								0
ArgC	1690	696.34	20.9082	1.25002	695.333	1	1.58047	Arg	GRX	0.000296882	6822.06	7323.79	7047.61	7340.19	6354.39	6977.61	5.24152								0
ArgC	1691	603.776	5.37978	0.235683	1205.54	2	56.1989	Arg	GRX	1.04485e-08	4976.13	5545.62	4746.52	4204.32	4895.72	4873.66	8.83345								0
ArgC	1692	632.648	36.835	0.569633	4421.49	7	32.5402	GRX	Arg	3.49989e-07	84.3111	121.922	243.897	222.802	277.548	190.096	38.9775								0
ArgC	1693	640.098	28.976	0.824567	2556.36	4	8.02444	GRX	Arg	1.39392e-07	425.216	541.121	466.218	396.331	267.565	419.29	21.4986								0
ArgC	1694	896.452	32.3449	0.6635	1790.89	2	Infinity	Arg	GRX	1.13243e-14	8803.04	7743.49	7683.14	9234.91	6082.35	7909.38	13.8181								0
ArgC	1695	765.881	44.7797	0.602633	1529.75	2	1.07938	Arg	GRX	0.435653	8226.86	7019.58	6387.71	7232.49	7684.36	7310.2	8.48073								0
ArgC	1696	690.883	27.147	0.88745	2759.5	4	1.22814	GRX	Arg	0.0388614	4517.42	6609.49	4454.66	4639.31	5249.17	5094.01	15.8725								0
ArgC	1697	497.298	24.8871	0.43575	992.582	2	4.59193	GRX	Arg	3.83654e-05	416.376	467.727	282.881	194.341	179.424	308.15	37.6605								0
ArgC	1698	480.534	18.0201	0.82915	1918.11	4	9.76383	Arg	GRX	1.7546e-05	5019.19	6851.33	5635.74	5920.27	6309.18	5947.14	10.3856								0
ArgC	1699	487.26	29.9862	1.02665	1945.01	4	1.28226	Arg	GRX	0.650272	4017.34	2946.44	2419.66	1288.32	857.476	2305.85	49.3925								0
ArgC	1700	982.083	41.3197	0.603383	1962.15	2	476.621	Arg	GRX	6.48948e-05	5765.03	4905.34	6320.73	11706.2	5751.65	6889.79	35.5644								0
ArgC	1701	645.178	50.2238	1.79727	7085.88	11	2.49769	Arg	GRX	0.347263	77085	43204.9	18937.9	1514.1	20237.4	32195.8	80.9512								0
ArgC	1702	590.645	26.0295	1.38982	1768.91	3	1.18633	GRX	Arg	0.47212	4409.13	3959.93	1740.92	1247.9	1347.53	2541.08	53.497								0
ArgC	1703	581.844	24.0938	0.592817	2323.35	4	13.5564	GRX	Arg	3.01567e-10	335.043	408.36	383.963	274.133	351.029	350.506	13.0982								0
ArgC	1704	937.7	48.7055	0.54415	3746.77	4	90.0098	GRX	Arg	0.173704	0	98.1722	60.7647	872.862	356.594	277.679	115.786								0
ArgC	1705	906.459	43.9592	1.18347	4527.26	5	157.207	GRX	Arg	1.07398e-07	54.6842	37.4935	149.76	126.041	153.765	104.349	46.7736								0
ArgC	1706	654.873	24.1027	0.805333	1307.73	2	3.18126	Arg	GRX	2.6929e-07	7787.24	7529.66	8429.31	6900.74	9450.87	8019.56	10.8166								0
ArgC	1707	624.713	22.7984	0.767367	1871.12	3	63.6647	GRX	Arg	2.08089e-07	28.1637	127.82	34.8096	44.4102	58.3729	58.7153	61.3369								0
ArgC	1708	475.841	7.81605	0.380467	2374.17	5	770.149	Arg	GRX	6.75342e-06	3662.85	5624.73	4513.72	3289.06	3941.79	4206.43	19.3516								0
ArgC	1709	856.69	44.0598	0.887483	3422.73	4	54.3185	GRX	Arg	5.27984e-07	300.89	126.816	285.19	75.2414	172.09	192.045	45.8813								0
ArgC	1710	778.169	43.9592	0.862633	3108.65	4	135.473	GRX	Arg	2.58728e-07	28.0704	72.1327	23.0273	68.6072	101.013	58.5701	49.9507								0
ArgC	1711	470.33	5.8844	0.38975	469.322	1	15.928	Arg	GRX	7.22408e-09	4041.72	3428.8	3691.48	3627.14	3358.59	3629.55	6.60604								0
ArgC	1712	497.343	33.2134	1.23748	496.336	1	3.64633	GRX	Arg	1.44952e-05	1570.71	1553.06	857.787	809.996	1051.52	1168.61	28.3398								0
ArgC	1713	530.806	21.476	0.719117	2119.19	4	3.94291	GRX	Arg	2.5443e-06	735.922	1098.53	801.682	542.407	757.092	787.126	22.7686								0
ArgC	1714	757.661	45.4359	0.558433	3026.61	4	1.03096	Arg	GRX	0.718716	15467.8	17918.8	14495.4	12497.6	18344.1	15744.7	13.8175								0
ArgC	1715	377.967	9.83657	0.28755	1507.84	4	Infinity	Arg	GRX	1.11022e-16	2243.85	2117.54	2574.76	2115.31	2170.76	2244.44	7.64777								0
ArgC	1716	764.417	30.0397	0.743033	2290.23	3	11.3191	GRX	Arg	6.69999e-10	399.678	371.879	465.836	423.68	339.423	400.099	10.8114								0
ArgC	1717	632.018	11.2359	0.581367	1893.03	3	88.842	Arg	GRX	1.05261e-07	7182.37	13284	5784.01	4824.86	7031.85	7621.41	38.8351								0
ArgC	1718	478.617	4.79322	0.276467	1432.83	3	277.788	GRX	Arg	2.32123e-05	0	0	0.257483	10.2595	11.4621	4.39581	120.413	32.68	0.00154681	1.07955	H31_BOVIN	KSAPATGGVKKPHR		sp|P68432|H31_BOVIN Histone H3.1 OS=Bos taurus OX=9913 PE=1 SV=2	14
ArgC	1719	663.392	32.3449	1.22965	2649.54	4	4.65957	GRX	Arg	6.69632e-06	2860.02	2551.22	1384.94	1444.75	1625.09	1973.2	30.9686								0
ArgC	1720	658.607	32.3449	0.70345	2630.4	4	3.47646	Arg	GRX	0.0105742	10968.1	4693.05	4537.7	3795.3	5286.74	5856.17	44.3938								0
ArgC	1721	742.818	30.0397	0.575367	3709.05	5	35.1804	GRX	Arg	1.69246e-08	88.0436	133.76	185.8	149.912	84.5256	128.408	29.8377	23.02	-0.00114256	-0.308045	H2AV_BOVIN	GDEELDSLIKATIAGGGVIPHIHKSLIGKKGQQKTA		sp|Q32LA7|H2AV_BOVIN Histone H2A.V OS=Bos taurus OX=9913 GN=H2AFV PE=2 SV=3	36
ArgC	1722	575.322	24.3999	0.404133	2297.26	4	21.6685	Arg	GRX	1.11894e-08	5294.98	6018.39	5275.06	5983.95	3925.72	5299.62	14.3038								0
ArgC	1723	636.84	30.5932	0.680633	2543.33	4	12.5793	GRX	Arg	0.000105946	103.586	106.075	411.627	555.735	591.362	353.677	59.9167								0
ArgC	1724	481.241	29.0144	0.7666	960.468	2	6.95378	GRX	Arg	1.47871e-07	250.762	505.504	351.518	377.092	383.116	373.598	21.7711								0
ArgC	1725	847.448	14.79	0.6293	1692.88	2	625.852	Arg	GRX	1.41555e-05	8994.18	8919.87	10932.1	10328.4	9976.8	9830.27	7.89478								0
ArgC	1726	924.44	40.7266	0.65625	1846.86	2	72.6115	Arg	GRX	2.03098e-10	16299.2	18227.8	16566.6	14884.7	21433.1	17482.3	12.8289								0
ArgC	1727	516.305	31.2522	0.575017	1030.6	2	1.30247	Arg	GRX	0.275059	3572.39	1130.46	1445.24	1994.89	2509.22	2130.44	40.4357								0
ArgC	1728	499.306	14.9122	0.62065	996.597	2	10.9794	Arg	GRX	1.34308e-08	2547.31	2328.03	2002.75	2111.84	1626.4	2123.27	14.6422								0
ArgC	1729	433.317	58.206	0.610733	432.31	1	2.03488	Arg	GRX	0.212479	1074.21	2122.24	3698.9	8872.72	4050.4	3963.69	67.6177								0
ArgC	1730	469.937	9.28857	0.534967	1406.79	3	32.1743	Arg	GRX	1.33791e-09	8285.28	10573.2	7712.34	5482.53	7061.97	7823.07	21.2721								0
ArgC	1731	304.657	10.8491	0.542067	607.299	2	5.35801	GRX	Arg	1.35749e-06	231.54	275.374	233.106	222.542	206.506	233.813	9.76346								0
ArgC	1732	776.122	33.6628	0.629883	2325.35	3	35.0376	GRX	Arg	1.22026e-08	136.851	121.547	117.047	60.4675	94.2402	106.031	25.0489								0
ArgC	1733	447.742	4.79322	0.2631	893.468	2	36.3113	Arg	GRX	0.00155042	257.95	1340.71	1314.57	1203.77	1156.28	1054.66	38.3205								0
ArgC	1734	742.206	43.9592	0.844917	4447.19	6	327.12	GRX	Arg	0.00014714	0	32.1823	56.365	79.7753	47.3873	43.142	61.4685								0
ArgC	1735	677.343	26.0809	1.70917	1352.67	2	1.20126	GRX	Arg	0.458531	4116.05	3597.98	1433.54	948.873	910.696	2201.43	62.4184								0
ArgC	1736	249.053	5.0505	0.23405	248.046	1	Infinity	GRX	Arg	6.75064e-11	0	0	0	0	0	0	0								0
ArgC	1737	453.008	27.8147	0.648567	1356	3	24.9607	GRX	Arg	6.17334e-07	159.815	107.213	66.6751	51.526	74.6501	91.9757	41.8576								0
ArgC	1738	543.061	22.1846	0.631417	1084.11	2	7.34354	GRX	Arg	1.59728e-12	526.604	526.331	506.582	524.071	512.361	519.19	1.57746								0
ArgC	1739	525.327	8.9499	0.44155	1048.64	2	34.5037	Arg	GRX	2.66868e-08	4220.55	4252.42	4457.89	3187.32	3630.93	3949.82	11.9079								0
ArgC	1740	582.092	25.3844	0.943883	2324.34	4	3.70185	GRX	Arg	9.22024e-06	1207.14	1501.42	795.153	917.326	741.057	1032.42	27.5643								0
ArgC	1741	688.391	32.1671	0.66925	2749.53	4	4.69509	Arg	GRX	0.00243217	3251.19	2454.71	1019.34	789.759	749.355	1652.87	61.4625								0
ArgC	1742	617.633	48.4478	1.94508	4316.38	7	1.57757	GRX	Arg	0.598815	54095	23224.2	6915.67	12.7754	9919.58	18833.4	101.812								0
ArgC	1743	660.698	32.3449	1.2667	1979.07	3	6.0003	GRX	Arg	8.06497e-10	2607.56	2707.5	2515.99	2911.35	2738.04	2696.09	4.93455								0
ArgC	1744	792.152	40.1238	0.5561	2373.44	3	59.4721	Arg	GRX	1.70653e-09	4007.2	3536.13	4417.77	5236.12	4444.07	4328.26	12.9719								0
ArgC	1745	513.611	9.44048	0.506333	1537.81	3	92.7289	Arg	GRX	1.71439e-08	6398.58	4969.08	4969.17	5332.28	4120.9	5158	14.2898								0
ArgC	1746	438.214	8.38573	0.360417	874.413	2	1.28295	GRX	Arg	0.00452828	2048.44	2189.16	2002.16	1784.87	1963.75	1997.68	6.55372								0
ArgC	1747	492.62	32.3449	1.53095	1474.84	3	55.1871	GRX	Arg	3.49885e-08	112.281	154.527	64.2748	51.4321	96.1279	95.7286	38.1905								0
ArgC	1748	457.806	14.1559	0.432217	913.597	2	10.1942	Arg	GRX	8.01628e-06	3612.45	2536.52	2986.14	3096.9	3660.46	3178.49	13.1718								0
ArgC	1749	836.509	7.96988	0.3968	835.502	1	2.01342	Arg	GRX	0.00799582	1993.66	2361.22	3423.57	4484.98	4297.61	3312.21	30.1966								0
ArgC	1750	1000.03	33.2134	1.00065	1998.05	2	3.16262	Arg	GRX	0.000189934	8211.38	5020.3	9721.75	11721.6	11985.3	9332.05	27.4241								0
ArgC	1751	332.686	4.95403	0.464083	663.358	2	1.53375	Arg	GRX	0.0234646	320.928	263.62	351.034	383.142	208.196	305.384	20.4819	41.74	0.00303992	4.58264	H2B1_BOVIN	STITSR		sp|P62808|H2B1_BOVIN Histone H2B type 1 OS=Bos taurus OX=9913 PE=1 SV=2	6
ArgC	1752	786.151	40.1238	0.586967	2355.43	3	9.49533	Arg	GRX	6.24915e-08	5500.75	5180.59	6707.7	8223.53	6558.1	6434.13	16.6449								0
ArgC	1753	681.428	37.1363	0.462467	1360.84	2	74.0728	Arg	GRX	2.5161e-09	7905.05	6153.82	8156.92	8118.11	8420.3	7750.84	10.5167								0
ArgC	1754	708.399	30.1385	0.7922	3536.96	5	19.1071	GRX	Arg	0.00018452	38.764	57.7912	321.045	524.191	248.527	238.064	75.3957								0
ArgC	1755	550.305	40.0949	0.49835	2746.49	5	554.102	GRX	Arg	8.54279e-05	48.9619	36.8392	0	0	0	17.1602	124.495								0
ArgC	1756	911.223	38.3721	0.571967	1820.43	2	469191	GRX	Arg	5.55112e-16	0	0	0	0.027272	0	0.0054544	200								0
ArgC	1757	330.193	29.6039	0.7043	658.371	2	18.6363	Arg	GRX	0.00234724	245.388	268.189	519.541	424.512	434.257	378.378	27.72								0
ArgC	1758	559.97	13.0744	0.568117	1676.89	3	26.892	Arg	GRX	3.69806e-05	4509.99	5865.57	5034.01	4634.8	4574.57	4923.79	10.259								0
ArgC	1759	727.9	20.131	0.6999	1453.79	2	3.68371	Arg	GRX	1.84054e-05	3007.45	2250.21	4098.17	3613.84	4262.71	3446.48	21.4899								0
ArgC	1760	554.787	16.8968	0.657933	1107.56	2	1.02759	Arg	GRX	0.712892	2321.17	2127.35	1852.43	1824.47	2233.35	2071.75	9.66956								0
ArgC	1761	472.286	2.55465	1.93918	942.557	2	3.42903	GRX	Arg	4.00247e-10	4683.09	4583.07	4981.56	4809.91	4172.38	4646	5.84812	24.3	-0.00403376	-4.27957	H31_BOVIN	KSTGGKAPR	[1] (K) Me3	sp|P68432|H31_BOVIN Histone H3.1 OS=Bos taurus OX=9913 PE=1 SV=2	9
ArgC	1762	330.193	27.6809	1.15715	658.372	2	5.79139	Arg	GRX	2.9703e-08	965.511	1022.31	1213.13	1217.1	1378.66	1159.34	12.8331								0
ArgC	1763	503.293	24.1116	0.662983	1004.57	2	20.4188	Arg	GRX	8.81384e-10	8565.22	7038.26	8948.32	7323.18	8797.86	8134.57	9.75412								0
ArgC	1764	841.92	8.87718	0.427717	1681.83	2	74.8365	Arg	GRX	7.31073e-06	8253.34	6274.35	6387.33	7261.89	9424.33	7520.25	15.8071								0
ArgC	1765	639.976	22.749	0.74695	3194.84	5	27.3639	GRX	Arg	1.89738e-10	245.363	298.107	182.207	246.252	240.447	242.475	15.1574								0
ArgC	1766	606.81	17.1414	0.764267	1211.61	2	1.19032	GRX	Arg	0.000578044	4328.91	4791.43	4505.86	4394.81	4393.25	4482.85	3.66851								0
ArgC	1767	708.409	21.5356	0.774283	1414.8	2	2.42886	GRX	Arg	2.5812e-07	1967.15	1864.64	2129.87	2238.98	2239.13	2087.96	7.16437								0
ArgC	1768	443.772	19.2935	0.476933	885.53	2	37.1704	Arg	GRX	1.24769e-05	3265.38	2513.97	2846.29	2829.15	2126.72	2716.3	13.9669								0
ArgC	1769	587.331	28.2057	0.577567	1172.65	2	1.38588	Arg	GRX	0.0538255	3398.46	3446.55	2457.38	2504.36	1884.32	2738.21	21.9142								0
ArgC	1770	877.488	36.1778	0.5023	1752.96	2	215.606	Arg	GRX	0.000109869	3139.32	3488.55	3319.77	2946.95	3298.9	3238.7	5.65325								0
ArgC	1771	770.405	9.14708	0.353433	1538.79	2	1028.2	Arg	GRX	8.6056e-06	7156.62	7886.34	7537.69	5844.74	7192.14	7123.5	9.71469								0
ArgC	1772	449.241	5.97603	0.361067	1792.94	4	3.6887	GRX	Arg	1.22161e-05	360.536	371.62	275.445	212.688	267.393	297.537	20.1954								0
ArgC	1773	422.257	20.5347	0.805583	842.5	2	1.24268	Arg	GRX	0.00976697	1682.28	1596.76	1599.84	1232.32	1549.96	1532.23	10.1742								0
ArgC	1774	746.412	17.2017	0.6433	1490.81	2	179.342	Arg	GRX	3.90297e-08	8405.73	9507.57	8384.88	8269.67	8329.71	8579.51	5.43651								0
ArgC	1775	343.235	17.1414	0.40655	342.227	1	1.03882	GRX	Arg	0.770748	1042	1187.55	1094.92	1100.29	1068.58	1098.67	4.46511								0
ArgC	1776	451.231	41.1389	0.71615	450.224	1	3.05115	Arg	GRX	1.2568e-05	1086.49	1226.15	1217.4	1872.73	1143.01	1309.15	21.8763								0
ArgC	1777	608.33	10.8846	0.690917	1214.65	2	4.36877	GRX	Arg	3.67592e-06	1445.5	2240.87	1387.3	1678.5	1471.86	1644.81	19.0786								0
ArgC	1778	688.322	29.6039	0.865083	1374.63	2	2.71485	Arg	GRX	0.000191223	2483.88	1871.73	1727.22	1259.2	1214.64	1711.33	27.0812								0
ArgC	1779	1290.64	5.24407	0.3906	1289.64	1	23.3419	Arg	GRX	3.38115e-07	8321.1	9800.97	9992.15	9885.03	10306.6	9661.16	7.15848	---	-0.00012961	-0.100501	H4_BOVIN	DAVTYTEHAKR		sp|P62803|H4_BOVIN Histone H4 OS=Bos taurus OX=9913 PE=1 SV=2	11
ArgC	1780	610.833	15.5343	0.56355	1219.65	2	1.46567	GRX	Arg	0.000444641	1606.63	1933.45	1832.92	1601.38	1556.99	1706.27	8.72692								0
ArgC	1781	415.879	23.2131	0.599833	1244.62	3	5.95643	GRX	Arg	0.374554	162.023	137.885	118.426	115.062	209.36	148.551	23.3621								0
ArgC	1782	580.32	4.83478	0.5997	579.313	1	1.83188	Arg	GRX	0.00132936	1183.98	1138.96	1038.77	924.985	980.631	1053.47	9.14149								0
ArgC	1783	897.056	39.973	0.74985	4480.24	5	21.4448	GRX	Arg	1.63989e-08	342.682	270.039	417.081	611.334	454.911	419.209	27.4688	46.01	-0.00320003	-0.714253	H2B1_BOVIN	KESYSVYVYKVLKQVHPDTGISSKAMGIMNSFVNDIFER	[39] (R) Cit	sp|P62808|H2B1_BOVIN Histone H2B type 1 OS=Bos taurus OX=9913 PE=1 SV=2	39
ArgC	1784	854.459	29.8297	0.435767	2560.35	3	1030.51	GRX	Arg	9.58816e-06	24.9081	0	7.19257	0	0	6.42012	150.38	---	-0.0423542	-16.542	H12_BOVIN	SGVSLAALKKALAAAGYDVEKNNSR	[9] (KR) Me2	sp|P02253|H12_BOVIN Histone H1.2 OS=Bos taurus OX=9913 GN=HIST1H1C PE=1 SV=2	25
ArgC	1785	495.662	29.551	0.39205	2473.28	5	754.352	GRX	Arg	3.15028e-09	16.0146	10.6478	4.38562	5.17202	6.50672	8.54535	50.4825								0
ArgC	1786	987.603	4.79322	0.388233	986.596	1	12.1211	GRX	Arg	2.05734e-06	72.4641	199.715	155.51	107.708	131.334	133.346	32.2801								0
ArgC	1787	1127.56	54.5488	0.486	3379.67	3	2.90118	GRX	Arg	0.076162	22643.4	13907.2	5233.82	930.64	896.359	8722.29	96.5784								0
ArgC	1788	528.04	3.39772	1.3673	527.033	1	7.46564	Arg	GRX	4.46706e-05	13808.9	11921	9559.73	10359.6	9137.57	10957.4	15.6389								0
ArgC	1789	1022.53	15.1289	0.59675	1021.52	1	2.14969	GRX	Arg	0.0024397	1795.83	1060.47	2026.25	2419.9	1782.39	1816.97	24.3813								0
ArgC	1790	717.916	33.5109	1.17835	4301.45	6	8.10928	GRX	Arg	1.03114e-07	1451.31	1223.79	1077.9	906.969	1213.41	1174.68	15.2985								0
ArgC	1791	754.099	32.0781	1.19755	4518.55	6	16.0331	GRX	Arg	1.62315e-08	800.837	631.797	477.256	585.322	581.647	615.372	17.1645								0
ArgC	1792	940.558	16.8346	0.483567	939.551	1	1.08216	Arg	GRX	0.741695	2237.78	1714.73	2961.62	2761.39	3850.81	2705.27	26.5574								0
ArgC	1793	648.602	28.976	0.824567	2590.38	4	11.9813	GRX	Arg	1.29074e-08	888.849	1014.22	755.387	637.583	565.853	772.379	21.1291								0
ArgC	1794	497.246	23.2131	0.738333	1488.72	3	1.31991	GRX	Arg	0.732789	979.843	889.001	1171.79	1206.14	1213.91	1092.14	12.1504								0
ArgC	1795	650.834	15.165	0.7232	1299.65	2	1.57191	GRX	Arg	0.0054909	3433.59	2889.87	2772.94	2761.78	2362.14	2844.06	12.1162								0
ArgC	1796	649.346	7.47433	0.657917	1296.68	2	280.302	Arg	GRX	7.05639e-05	7855.42	7193.96	6743.44	7455.99	7628.78	7375.52	5.19274								0
ArgC	1797	431.245	13.2569	0.564567	1290.71	3	2.2578	GRX	Arg	5.55838e-06	1068.81	838.784	962.51	910.309	886.006	933.284	8.42537								0
ArgC	1798	483.759	26.0809	1.68245	1931.01	4	1.66209	GRX	Arg	0.0948758	3599.6	2889.12	1446.85	986.133	860.045	1956.35	55.8688								0
ArgC	1799	709.195	30.7355	0.919167	3540.94	5	4.61742	GRX	Arg	4.39753e-07	1154.69	723.03	945.047	907.727	1199.94	986.088	17.6341								0
ArgC	1800	573.322	22.6877	0.565467	2289.26	4	12.6898	GRX	Arg	6.62046e-09	296.564	202.376	292.145	225.552	312.353	265.798	16.3563								0
ArgC	1801	476.511	31.3092	0.759883	1902.02	4	1.06419	GRX	Arg	0.699577	1659.01	1149.15	917.113	835.159	844.687	1081.02	28.7176								0
ArgC	1802	984.587	14.7537	0.712917	983.58	1	2.03236	GRX	Arg	0.00637334	1236.21	1071.18	2678.1	2287.12	2356.06	1925.74	33.5533								0
ArgC	1803	643.45	9.94007	0.4189	642.443	1	214.935	Arg	GRX	5.67157e-07	4283.02	4704.6	3988.74	3724.4	3659.55	4072.06	9.46399								0
ArgC	1804	625.983	10.8491	0.469517	1249.95	2	20.6385	GRX	Arg	1.62814e-06	86.9426	181.007	72.4045	53.9733	107.429	100.351	43.817								0
ArgC	1805	520.269	21.1593	0.71765	1038.52	2	1.15886	Arg	GRX	0.0458322	3628.8	4181.24	3555.36	4568.04	4310.25	4048.74	9.72645								0
ArgC	1806	624.336	6.21608	0.459667	623.329	1	2.12758	Arg	GRX	0.00120571	2103.41	2110.11	2484.33	2051.15	1508.28	2051.45	15.2374								0
ArgC	1807	516.3	21.8009	1.09843	1545.88	3	1.60303	Arg	GRX	3.25177e-06	3064.08	2975.82	3022.52	3025.32	3128.85	3043.32	1.6793								0
ArgC	1808	652.984	3.47668	1.31427	651.977	1	36.9027	GRX	Arg	2.06649e-06	106.417	25.5195	114.048	102.021	138.297	97.2605	39.068								0
ArgC	1809	903.945	49.7358	0.480783	3611.75	4	5.43759	GRX	Arg	0.372892	0	188.542	27.5246	4592.73	939.987	1149.76	152.657	46.02	-0.0231613	-6.41272	H32_BOVIN	FQSSAVMALQEASEAYLVGLFEDTNLCAIHAKR		sp|P84227|H32_BOVIN Histone H3.2 OS=Bos taurus OX=9913 PE=1 SV=2	33
ArgC	1810	1048.5	15.1289	0.631717	1047.49	1	2.29734	GRX	Arg	0.00182993	1966.62	1063.99	2030.28	2481.76	1736.7	1855.87	24.9925								0
ArgC	1811	864.902	43.5242	0.53265	1727.79	2	41.7372	Arg	GRX	9.85555e-07	17522.6	17574.6	16972.4	9622.43	14366.1	15211.6	19.935								0
ArgC	1812	636.596	28.3147	0.6411	2542.36	4	37.0789	GRX	Arg	1.53244e-07	534.934	461.447	210.309	204.658	212.733	324.816	44.1722								0
ArgC	1813	702.87	18.6149	0.61755	701.862	1	6.99819	GRX	Arg	9.29586e-09	386.181	504.786	471.723	557.961	446.95	473.52	12.1114								0
ArgC	1814	804.412	6.4867	0.43405	803.405	1	24.5645	Arg	GRX	6.12825e-06	3182.59	1793.25	2193.76	3898.54	2657.49	2745.13	26.9642								0
ArgC	1815	1092.68	41.2698	0.57315	1091.67	1	Infinity	Arg	GRX	5.95035e-12	2876.93	2813.49	4687.31	6028.72	4441.6	4169.61	28.9954								0
ArgC	1816	530.822	9.40052	0.401483	1059.63	2	2.10715	Arg	GRX	0.00010316	3087.28	3807.23	2400.33	2419.56	2356.95	2814.27	20.0805								0
ArgC	1817	648.327	36.3352	0.661833	1941.96	3	29.5223	Arg	GRX	1.46097e-06	3309.86	4378.84	3535.15	2986.91	3227.8	3487.71	13.7288								0
ArgC	1818	884.303	34.5073	0.693533	4416.48	5	41.7627	GRX	Arg	7.60027e-07	113.067	127.205	338.718	485.163	251.745	263.18	52.6874	27.86	0.0286453	6.48605	H2A2C_BOVIN	NDEELNKLLGKVTIAQGGVLPNIQAVLLPKKTESHKAKSK	[32] (ST) Pho|[40] (KR) Me2	sp|A1A4R1|H2A2C_BOVIN Histone H2A type 2-C OS=Bos taurus OX=9913 GN=HIST2H2AC PE=2 SV=1	40
ArgC	1819	636.224	32.3449	1.08202	4446.51	7	12.5152	GRX	Arg	1.51738e-09	632.292	721.877	511.505	556.075	493.488	583.047	14.4652								0
ArgC	1820	629.221	35.2743	0.570867	4397.5	7	5.48511	GRX	Arg	8.21656e-05	1358.02	1213.24	1242.22	567.491	904.303	1057.06	27.1647								0
ArgC	1821	963.561	21.8009	0.957733	962.554	1	1.01103	Arg	GRX	0.965183	2029.98	1591.52	2757.21	2756.16	2650.67	2357.11	19.8868								0
ArgC	1822	474.764	20.9894	0.484383	947.514	2	1.9404	GRX	Arg	0.00319202	1429.8	1359.78	1393.69	1391.5	1395.48	1394.05	1.59151								0
ArgC	1823	606.637	31.6032	1.63872	1816.89	3	100.671	Arg	GRX	8.25507e-05	2635.22	5089.24	27408	36319.1	37005.7	21691.5	68.9962								0
ArgC	1824	438.232	23.2131	0.557917	874.45	2	3.90048	GRX	Arg	0.0136421	153.561	194.907	218.414	244.648	374.523	237.211	31.5755								0
ArgC	1825	656.368	44.7797	0.602633	1310.72	2	1.29364	GRX	Arg	0.116098	1908.8	1691.73	1458.29	1713.4	1989.85	1752.42	10.6005								0
ArgC	1826	486.11	13.3982	0.886583	7761.64	16	192.549	GRX	Arg	1.3433e-10	105.334	115.249	73.278	62.8967	109.967	93.3451	22.6224								0
ArgC	1827	603.823	35.2743	0.47225	2411.26	4	1.07275	Arg	GRX	0.774584	3985.72	3655.98	3985.95	1531.07	2294.13	3090.57	32.321								0
ArgC	1828	884.915	41.1782	0.8204	1767.81	2	59.5341	Arg	GRX	7.00798e-09	10132.6	11553.2	12596.7	20579.6	11247.1	13221.8	28.4514								0
ArgC	1829	462.229	11.9994	0.4005	922.443	2	307.652	Arg	GRX	2.92983e-05	2861.31	2299.75	2645.91	2088.13	2476.36	2474.29	10.8269								0
ArgC	1830	814.475	4.79322	0.401	813.467	1	6.86729	Arg	GRX	2.90278e-07	2400.24	1936.78	2391.76	2070.21	1759.46	2111.69	11.9441								0
ArgC	1831	323.681	4.95403	0.430517	645.347	2	1.25542	Arg	GRX	0.0512932	292.733	214.066	264.443	260.832	246.655	255.746	10.0292								0
ArgC	1832	438.234	27.6809	1.36782	874.453	2	1.8769	Arg	GRX	0.000192643	2205.5	2076.75	2307.43	2523.75	2590.72	2340.83	8.219								0
ArgC	1833	606.793	15.3605	0.5877	4240.5	7	119.024	GRX	Arg	1.99866e-11	103.563	72.4047	82.3737	72.8066	61.002	78.43	18.2009								0
ArgC	1834	400.228	18.765	0.645133	798.441	2	1.10772	Arg	GRX	0.00966001	3213.26	3568.12	3229.48	3389.61	3340.3	3348.15	3.83523								0
ArgC	1835	650.67	34.057	0.563133	1948.99	3	9.58392	Arg	GRX	2.05259e-09	10463.2	9208.68	8504.59	8701.68	7183.41	8812.3	12.055								0
ArgC	1836	590.502	30.1945	0.62075	3536.97	6	4.6753	GRX	Arg	0.00917908	955.236	904.435	1036.83	589.688	56.4111	708.52	50.7476								0
ArgC	1837	547.081	14.3087	0.621333	4368.59	8	55.0561	GRX	Arg	1.10423e-09	258.714	342.097	250.944	320.883	273.519	289.231	12.409								0
ArgC	1838	644.371	8.09278	0.539617	643.364	1	1.045	Arg	GRX	0.623209	1976.46	1586.24	2082.84	2164.82	1901.78	1942.43	10.2667								0
ArgC	1839	494.939	21.1018	0.421467	1481.79	3	16.7773	Arg	GRX	1.44458e-08	4623.95	5459.4	5598.7	7506.84	6550.85	5947.95	16.6559								0
ArgC	1840	806.368	15.1289	0.6018	805.361	1	1.59635	GRX	Arg	0.00607646	1880.93	1350.74	1464.85	1678.57	1386.35	1552.29	12.8763								0
ArgC	1841	431.856	25.5721	0.6523	2154.24	5	5.12118	GRX	Arg	9.07256e-06	408.647	263.923	218.219	185.01	166.481	248.456	34.884								0
ArgC	1842	908.943	59.4621	0.432767	3631.74	4	5.24925	GRX	Arg	0.160717	5362.07	1966.68	39.28	0	0	1473.61	141.579								0
ArgC	1843	566.297	16.0654	0.400433	1695.87	3	32.0903	Arg	GRX	3.31814e-09	5137.26	5401.62	7153.93	6666.85	5036.32	5879.2	14.6995								0
ArgC	1844	504.776	26.0809	1.42692	1007.54	2	1.18052	GRX	Arg	0.511252	2728.24	2515.88	991.567	788.695	743.313	1553.54	56.5811								0
ArgC	1845	483.604	26.6849	0.63675	1447.79	3	6.67406	Arg	GRX	2.77554e-09	2119.89	2051.16	2444.2	2313.15	2312.83	2248.25	6.35604								0
ArgC	1846	952.51	11.7237	0.3644	1903.01	2	3865.47	Arg	GRX	5.41428e-07	9048.22	8128.37	10171.7	10725.1	8940.47	9402.76	9.86632								0
ArgC	1847	529.322	15.2998	0.47545	4226.52	8	26.3926	GRX	Arg	2.49576e-07	203.156	494.837	194.894	158.801	326.461	275.63	44.746								0
ArgC	1848	585.813	25.1034	0.480833	2339.22	4	9.14034	GRX	Arg	4.96108e-06	513.206	595.908	320.133	379.834	233.036	408.424	32.0181								0
ArgC	1849	605.865	13.2261	0.6892	1209.71	2	2.74512	GRX	Arg	8.17102e-07	1410.06	1447.89	1239.59	1191.39	1184.23	1294.63	8.64888								0
ArgC	1850	451.256	2.37943	1.50825	900.497	2	1.33229	GRX	Arg	3.25629e-05	5661.5	5915.19	6154.05	5828.26	5141.15	5740.03	5.90643	23.42	0.00441764	4.9058	H2B1_BOVIN	LAHYNKR		sp|P62808|H2B1_BOVIN Histone H2B type 1 OS=Bos taurus OX=9913 PE=1 SV=2	7
ArgC	1851	390	19.8098	1.07358	388.993	1	1.03621	Arg	GRX	0.867855	10.5137	0.751415	22.7019	100.013	11.8954	29.1751	123.722								0
ArgC	1852	703.391	27.1869	0.995983	2809.53	4	1.9626	Arg	GRX	2.32861e-06	3367.22	4682.65	3769.41	3718.43	3948.88	3897.32	11.1771								0
ArgC	1853	927.427	6.4867	0.3969	1852.84	2	3960.77	Arg	GRX	1.93693e-07	7595.58	5200.05	5109.43	8773.02	6591.02	6653.82	21.1267								0
ArgC	1854	679.342	41.1389	0.760467	678.335	1	2.9167	Arg	GRX	8.12115e-06	1727.76	1903.54	2105.52	3102.4	1978.54	2163.55	22.421								0
ArgC	1855	769.437	32.3002	1.22965	2305.29	3	15.0141	GRX	Arg	2.72278e-10	966.162	894.817	744.799	867.842	697.939	834.312	11.8388								0
ArgC	1856	383.359	1.97142	0.861117	3058.81	8	639.884	GRX	Arg	5.0373e-06	0	25.8216	10.2457	6.30931	4.02222	9.27976	96.0399	24.65	0.00431851	1.41183	H2B1_BOVIN	PEPAKSAPAPKKGSKKAVTKAQKKDGKKR		sp|P62808|H2B1_BOVIN Histone H2B type 1 OS=Bos taurus OX=9913 PE=1 SV=2	29
ArgC	1857	941.008	32.3449	1.37185	1880	2	26.3858	GRX	Arg	2.42363e-06	995.171	521.462	274.487	262.121	199.047	450.457	65.2079								0
ArgC	1858	441.258	10.0064	0.4856	1761	4	2.74673	GRX	Arg	2.04183e-08	2067.98	1861.54	1804.32	1740.36	1632.31	1821.3	7.95762								0
ArgC	1859	810.923	44.0598	0.87455	3239.66	4	323.987	GRX	Arg	9.62155e-10	14.216	15.3052	26.349	26.3255	15.8852	19.6162	28.1087								0
ArgC	1860	544.287	26.6076	0.408383	1629.84	3	2.5694	Arg	GRX	0.0283147	4741.9	3603.68	1502.72	1286.34	1261.81	2479.29	57.7292								0
ArgC	1861	563.783	41.0957	0.5993	1125.55	2	8.77293	Arg	GRX	1.40371e-06	2190.72	2324.01	2380.85	4410.83	2081.43	2677.57	32.5999								0
ArgC	1862	662.34	29.0144	0.921333	1322.66	2	2.92432	GRX	Arg	6.28226e-06	2216.3	2378.39	1878.13	1948.72	1315.7	1947.45	18.6831								0
ArgC	1863	400.898	16.8346	0.502467	1199.67	3	1.7116	Arg	GRX	3.82606e-05	1892.81	1731.22	1694.18	1762.51	2227.25	1861.59	10.4581								0
ArgC	1864	735.077	29.06	0.782967	2202.21	3	10.1067	GRX	Arg	2.47297e-06	294.894	374.14	699.948	839.507	662.05	574.108	35.8627								0
ArgC	1865	428.74	18.7973	0.551767	427.732	1	1.12523	Arg	GRX	0.00266574	2486.82	2670.57	2506.33	2664.46	2518.54	2569.34	3.14536								0
ArgC	1866	551.616	26.0295	0.898583	3303.65	6	1.35981	GRX	Arg	0.314043	2427.4	1897.87	443.178	255.416	204.932	1045.76	88.9847								0
ArgC	1867	397.253	8.72643	0.414767	1188.74	3	5.12103	GRX	Arg	2.16968e-07	510.342	451.092	368.651	453.757	356.862	428.141	13.4417								0
ArgC	1868	571.792	12.9153	0.725683	1141.57	2	1.18549	GRX	Arg	0.189733	2398.88	2109.79	2794.79	3207.1	3955.53	2893.22	22.3723								0
ArgC	1869	729.414	15.5626	0.499083	728.407	1	8.17036	Arg	GRX	5.13576e-08	1787.07	2199.15	2173.26	2010.46	2027.36	2039.46	7.20937								0
ArgC	1870	516.801	7.77137	0.39975	1031.59	2	1.94475	Arg	GRX	0.0216701	2829.13	2289.64	2047.29	1252.74	1668	2017.36	26.6083								0
ArgC	1871	566.768	11.0468	0.463217	1131.52	2	1.62619	Arg	GRX	0.000359869	3267.9	3358.72	3557.79	3786.7	3293.96	3453.02	5.65694								0
ArgC	1872	631.372	10.0713	0.358433	1260.73	2	49.4757	Arg	GRX	1.48245e-05	6108.1	7012.32	6083.86	4671.27	5187.49	5812.61	13.9631								0
ArgC	1873	540.975	21.8009	1.39868	1619.9	3	1.4663	Arg	GRX	5.00633e-05	4785.62	4533.97	4818.12	4961.87	4543.28	4728.57	3.51214								0
ArgC	1874	647.392	5.97603	0.495	2585.54	4	7.24283	GRX	Arg	5.39554e-09	476.236	354.287	407.867	398.781	484.479	424.33	11.6133								0
ArgC	1875	544.299	13.6731	0.629967	543.292	1	12.5939	Arg	GRX	2.70492e-07	4603.03	4194.82	4632.38	4089.37	4342.74	4372.47	4.94019								0
ArgC	1876	682.41	8.30405	0.357933	1362.81	2	16.4643	GRX	Arg	9.22966e-08	419.429	647.118	508.978	290.816	387.638	450.796	26.7107								0
ArgC	1877	477.613	10.8094	0.48435	1429.82	3	19.2044	Arg	GRX	9.15196e-09	3130.7	2900.49	3575.06	2231.01	3206.88	3008.83	14.7996								0
ArgC	1878	793.39	39.8734	1.09782	792.383	1	5.10119	GRX	Arg	3.90702e-07	1039.95	1357.4	1672.26	1918.91	1669.21	1531.55	19.8217								0
ArgC	1879	593.399	15.165	0.735183	1184.78	2	1.53464	Arg	GRX	0.0335222	1739.01	2588.91	1383.56	1310.29	1542.07	1712.77	26.9814								0
ArgC	1880	593.826	18.4031	0.502067	1185.64	2	8.2955	GRX	Arg	1.05269e-06	193.241	380.01	195.076	258.11	331.483	271.584	27.3156								0
ArgC	1881	684.83	14.5403	0.411133	1367.65	2	11.2951	GRX	Arg	6.78428e-05	342.813	622.049	501.957	817.623	633.209	583.53	26.9166								0
ArgC	1882	895.956	51.7016	0.469167	3579.8	4	6.72442	GRX	Arg	8.81544e-05	1550.32	2893.23	3110.54	3593.69	2210.63	2671.68	26.7919								0
ArgC	1883	801.614	42.4945	0.534117	4003.03	5	493.638	GRX	Arg	6.43685e-08	21.6729	12.6338	33.3021	5.55536	7.11087	16.055	64.1858								0
ArgC	1884	615.641	36.95	0.3846	1843.9	3	3.80681	Arg	GRX	0.00139874	254.898	296.096	189.081	259.032	622.279	324.277	47.1622								0
ArgC	1885	965.136	42.5522	0.44405	2892.39	3	4.73439	GRX	Arg	2.29611e-06	1412.75	872.801	972.53	1115.21	660.509	1006.76	24.9547								0
ArgC	1886	629.1	29.0144	0.692	2512.37	4	7.58835	GRX	Arg	3.52176e-07	339.158	364.386	449.986	661.269	333.468	429.653	28.6495								0
ArgC	1887	435.76	20.5347	0.844183	869.505	2	1.1883	Arg	GRX	0.00315383	1497.15	1302.79	1437.98	1243.88	1294.26	1355.21	7.06654								0
ArgC	1888	689.622	14.0411	0.520517	2754.46	4	395.146	Arg	GRX	4.20846e-05	9783.55	9391.11	9048.2	9051.27	10327.1	9520.25	5.1024								0
ArgC	1889	1008.51	10.8846	0.6131	1007.5	1	179.532	Arg	GRX	3.82182e-08	3733.41	4111.98	5543.59	7057.94	4722.45	5033.87	23.4962								0
ArgC	1890	968.54	4.95403	0.501617	967.533	1	5.00282	Arg	GRX	3.50332e-05	1949.63	3609.52	3628.84	3170.25	3635.07	3198.66	20.2858								0
ArgC	1891	786.484	45.0575	0.258667	2356.43	3	4293.66	Arg	GRX	3.73324e-07	9432.91	8046.45	8101.94	9071.12	10118.2	8954.13	8.86172								0
ArgC	1892	550.975	21.8009	1.52783	1649.9	3	1.43427	Arg	GRX	5.55145e-05	6998.45	6286.4	6192.43	6309	5994.5	6356.15	5.34559								0
ArgC	1893	573.003	26.4706	0.44025	1715.99	3	2.28034	Arg	GRX	0.000205941	2020.19	3460.71	2260.58	1982.07	2769.03	2498.51	22.2923								0
ArgC	1894	778.423	13.0744	0.78795	1554.83	2	11.1474	Arg	GRX	2.63997e-08	3193.84	3899.56	3519.17	3260.3	3479.84	3470.54	7.14299								0
ArgC	1895	528.151	19.6516	0.6047	3162.86	6	23.5664	GRX	Arg	1.81293e-08	184.549	194.659	155.338	130.314	197.642	172.501	14.9886								0
ArgC	1896	723.915	26.8753	0.523933	2891.63	4	319.748	Arg	GRX	1.66141e-08	5831.58	4725.41	4878.76	5326.6	5545.23	5261.52	7.8069								0
ArgC	1897	634.349	23.2131	0.582017	1900.02	3	2.25637	GRX	Arg	0.0188921	901.879	1171.37	1242.02	1402.18	2055.76	1354.64	28.4967								0
ArgC	1898	518.828	11.9442	0.226167	1035.64	2	81.5652	Arg	GRX	2.29097e-06	3253.27	2897.43	3333.81	2629.59	2937.12	3010.24	8.49194								0
ArgC	1899	579.806	27.6809	0.5702	1157.6	2	1.09606	Arg	GRX	0.465275	989.692	1368.14	1381.33	1385.68	1679	1360.77	16.1027								0
ArgC	1900	542.968	17.4737	0.48845	1625.88	3	1.07719	GRX	Arg	0.0451187	4185.91	3951.25	3772.21	4109.98	4062.1	4016.29	3.58143								0
ArgC	1901	646.848	29.0144	0.776967	3875.04	6	1.72437	GRX	Arg	0.0066334	502.136	1000.15	937.285	1039.06	1205.37	936.8	25.0584								0
ArgC	1902	904.699	55.4842	0.510467	3614.77	4	7.98555	GRX	Arg	0.0246748	3570.83	1413.97	111.02	10.4662	0	1021.26	135.31								0
ArgC	1903	490.932	27.8147	0.604567	1469.78	3	19.2599	GRX	Arg	1.49298e-10	111.173	87.9402	81.6844	94.6002	95.2864	94.1369	10.4648								0
ArgC	1904	1071.6	20.5347	0.805583	1070.59	1	1.24921	GRX	Arg	0.156565	2127.38	1429.56	2704.72	2249.21	2608.99	2223.97	20.3131								0
ArgC	1905	335.193	50.6892	0.563533	334.186	1	Infinity	GRX	Arg	2.60183e-11	0	0	0	0	0	0	0								0
ArgC	1906	605.346	33.9034	0.578883	4230.37	7	57.9229	GRX	Arg	4.3761e-05	52.313	64.5084	136.37	15.4286	5.39983	54.804	84.5859								0
ArgC	1907	532.557	21.3503	0.270883	2126.2	4	810.674	GRX	Arg	1.25832e-06	2.41164	13.4056	1.02596	0.489826	0.205694	3.50774	142.735								0
ArgC	1908	432.752	18.454	0.408717	863.49	2	3.85847	GRX	Arg	3.74232e-05	140.741	365.114	227.841	230.27	231.58	239.109	30.0509								0
ArgC	1909	967.04	34.8563	0.604283	1932.07	2	Infinity	Arg	GRX	7.10543e-15	16906	14679.8	14615.1	15188.3	10918.1	14461.4	13.5261								0
ArgC	1910	387.706	29.6039	0.981267	773.398	2	12.5023	Arg	GRX	1.21175e-05	537.246	457.901	756.301	623.779	605.699	596.185	16.6192								0
ArgC	1911	450.758	27.3135	0.816117	2698.51	6	179.485	GRX	Arg	6.07177e-07	6.78918	15.2645	54.6527	9.52968	32.1992	23.6871	75.2422								0
ArgC	1912	442.714	23.3118	0.357417	883.414	2	18.0527	Arg	GRX	0.000137676	5347.17	3826.94	4105.97	3416.36	2583.02	3855.89	23.4865								0
ArgC	1913	839.435	43.9182	0.9058	3353.71	4	23.8895	GRX	Arg	3.01812e-07	210.459	222.884	503.401	377.513	366.155	336.082	32.3797								0
ArgC	1914	587.329	11.5946	0.632967	1758.97	3	106.142	Arg	GRX	1.87312e-10	7048.38	7738.78	6847.32	5930.13	6572.55	6827.43	8.66489								0
ArgC	1915	941.886	27.8147	1.3157	1881.76	2	16.7902	GRX	Arg	0.0626362	0	155.134	9.62503	59.8463	727.002	190.321	143.925								0
ArgC	1916	429.59	25.5721	0.551017	1285.75	3	8.92888	GRX	Arg	2.26032e-08	97.7898	130.045	77.4715	93.8338	93.8334	98.5948	17.4577								0
ArgC	1917	573.82	23.7921	0.532183	3436.88	6	6.91289	GRX	Arg	1.40763e-05	1268.33	1407.37	617.038	2029.16	830.416	1230.46	39.9297								0
ArgC	1918	481.264	27.2276	1.05583	1921.03	4	6.41372	GRX	Arg	5.5227e-08	304.585	456.647	319.887	351.057	445.253	375.486	16.9149								0
ArgC	1919	741.912	30.8764	0.9219	1481.81	2	1.81666	Arg	GRX	1.80158e-06	4297.47	3981.43	3801.66	3897.55	4503.91	4096.4	6.42287								0
ArgC	1920	529.385	5.83428	0.46695	528.377	1	241.163	Arg	GRX	1.93285e-10	4770.21	5486.57	5145.21	5055.59	4244.78	4940.47	8.42557								0
ArgC	1921	574.294	8.85148	0.516733	1719.86	3	138.772	Arg	GRX	0.000301225	7365.05	7528.12	5350.91	6594.19	6148.32	6597.32	12.1468								0
ArgC	1922	434.259	10.221	1.15537	866.504	2	1.19	Arg	GRX	0.0124956	7023.87	6509.18	5908.6	6217.52	6069.26	6345.68	6.18636								0
ArgC	1923	567.086	23.516	0.560067	2264.32	4	14.0841	GRX	Arg	5.83609e-08	181.885	284.306	261.278	252.865	384.606	272.988	23.9809								0
ArgC	1924	529.319	20.951	0.576167	3169.87	6	15.2869	GRX	Arg	1.80345e-10	366.291	352.237	464.922	403.223	415.656	400.466	9.9175								0
ArgC	1925	524.794	19.2935	0.420033	1047.57	2	4.55987	Arg	GRX	2.76727e-06	3151.31	2103.46	2562.92	2496.75	2821.5	2627.19	13.272								0
ArgC	1926	600.329	26.718	0.7878	1797.96	3	4.37874	Arg	GRX	5.6955e-07	3371.62	4164.95	4005.13	3861.55	4413.14	3963.28	8.77833								0
ArgC	1927	540.64	19.8753	0.527633	1618.9	3	1.30362	GRX	Arg	0.00210408	3454.03	3093.86	3305.86	2586.88	3212.54	3130.63	9.46508								0
ArgC	1928	713.75	24.8871	0.761117	2138.23	3	1.14226	GRX	Arg	0.351701	2725.88	3867.44	1782.53	1844.31	1344.55	2312.94	38.7947								0
ArgC	1929	831.467	21.476	1.41862	830.46	1	29.5092	GRX	Arg	4.33643e-09	172.609	166.449	167.424	240.286	257.559	200.865	19.7506								0
ArgC	1930	407.71	15.1289	0.572883	813.405	2	1.26134	GRX	Arg	0.163175	959.157	838.013	811.239	870.42	715.425	838.851	9.45715								0
ArgC	1931	486.272	30.8276	0.521667	1455.79	3	1.77655	Arg	GRX	1.72955e-05	1503.44	1467.64	1669.29	1511.38	1551.72	1540.69	4.51948								0
ArgC	1932	715.385	23.7666	0.5616	2857.51	4	4.85452	GRX	Arg	4.06201e-07	1175.12	991.178	1175.31	1071.67	1023.27	1087.31	7.00932								0
ArgC	1933	625.928	20.1838	0.536583	3124.6	5	25.9991	GRX	Arg	1.14318e-09	239.212	326.451	211.65	321.74	289.39	277.688	16.3422								0
ArgC	1934	685.897	20.5347	0.844183	1369.78	2	1.0808	Arg	GRX	0.216346	3564.06	3377.99	3633.72	3126.2	3620.85	3464.56	5.55085								0
ArgC	1935	924.439	40.2969	0.42305	1846.86	2	455.179	Arg	GRX	3.05887e-05	3525.55	3005.86	3319.75	3529.95	5006.84	3677.59	18.804								0
ArgC	1936	887.098	3.33882	1.02673	886.09	1	146315	GRX	Arg	3.96927e-12	0.690525	0.0335679	0	0	0	0.144819	188.624								0
ArgC	1937	197.165	8.25517	0.416267	196.158	1	1.33987	Arg	GRX	0.0176496	1222.18	1078.37	1190.5	868.014	902.035	1052.22	13.784								0
ArgC	1938	743.765	32.3002	1.08802	2228.27	3	680.868	GRX	Arg	1.90519e-07	11.5381	12.5428	2.37528	3.98541	1.40466	6.36924	74.0126								0
ArgC	1939	1006.5	53.7291	0.354383	3016.47	3	1.21277	GRX	Arg	0.0479389	7032.22	9048	9207.22	9300.14	8981.82	8713.88	9.73565								0
ArgC	1940	1052.57	58.7323	0.481267	2103.12	2	1.23141	Arg	GRX	0.213312	2560.75	2495.29	3047.48	3974.38	4224.07	3260.4	21.9408								0
ArgC	1941	894.675	52.9055	0.411367	3574.67	4	6.92864	GRX	Arg	0.136192	32.9151	305.874	604.605	5236.57	3894.3	2014.85	105.866								0
ArgC	1942	946.564	36.7221	0.406167	1891.11	2	10679.6	Arg	GRX	5.45151e-08	14133.1	11864.8	12682.7	13149.5	12935.9	12953.2	5.6613								0
ArgC	1943	510.284	29.06	0.7516	2546.38	5	9.31034	GRX	Arg	1.52144e-08	391.684	589.77	568.168	505.773	383.732	487.826	17.6931								0
ArgC	1944	765.753	19.7478	0.56825	2294.24	3	1.16911	GRX	Arg	0.229536	3574.57	3112.65	3334.27	2774.06	2961.41	3151.39	8.89054								0
ArgC	1945	594.596	41.0957	0.6718	1780.77	3	32.2537	Arg	GRX	2.45475e-06	3419.47	3997.71	3531.56	3293.46	3279.43	3504.32	7.51118								0
ArgC	1946	497.945	12.356	0.418017	1490.81	3	93.205	Arg	GRX	1.09204e-05	3373.84	4209.12	3810.75	4143	4156.25	3938.59	8.00994								0
ArgC	1947	427.299	4.79322	0.4253	426.291	1	8.57889	Arg	GRX	3.25505e-08	927.508	925.434	978.614	917.936	793.863	908.671	6.74723								0
ArgC	1948	937.699	49.7358	0.484917	3746.77	4	8.33665	GRX	Arg	0.246616	0	156.263	0	2932.4	735.868	764.906	146.043								0
ArgC	1949	807.258	35.7112	0.45835	4031.25	5	3.4557	GRX	Arg	0.0124325	2194.13	720.698	537.202	191.055	92.3002	747.077	101.529								0
ArgC	1950	661.366	21.5356	0.7293	1981.08	3	16.3825	GRX	Arg	9.17202e-07	107.879	150.186	70.4417	155.823	249.458	146.758	40.8575								0
ArgC	1951	514.313	17.6467	0.7181	1539.92	3	2.31248	GRX	Arg	5.66125e-06	2280.84	3064.19	2080.97	2275.64	2555.75	2451.48	13.9363								0
ArgC	1952	360.173	10.8491	0.5773	718.331	2	5.07508	GRX	Arg	3.18239e-06	322.956	450.458	375.668	362.725	319.57	366.276	12.9477								0
ArgC	1953	757.053	43.9592	1.18347	4536.27	6	35.2434	GRX	Arg	5.63996e-07	564.009	443.788	184.622	260.56	315.163	353.628	38.1691	72.62	-0.00859037	-1.8937	H2B1N_BOVIN	KESYSVYVYKVLKQVHPDTGISSKAMGNMNSFVNDIFER	[13] (KR) Me2|[24] (KR) Me2	sp|Q32L48|H2B1N_BOVIN Histone H2B type 1-N OS=Bos taurus OX=9913 GN=HIST1H2BN PE=1 SV=3	39
ArgC	1954	655.854	31.0226	0.919167	1309.69	2	2.62471	Arg	GRX	4.12602e-05	5082.92	2582.71	3781.45	3687.96	4116.69	3850.34	20.8687								0
ArgC	1955	793.392	42.5522	0.905583	792.385	1	5.80183	GRX	Arg	1.12638e-06	1302.67	834.514	921.153	559.061	835.978	890.675	26.8887								0
ArgC	1956	330.193	23.2131	0.599833	658.372	2	10.6543	GRX	Arg	0.398061	19.0121	26.0526	26.0709	42.9265	98.9744	42.6073	68.6805								0
ArgC	1957	875.453	26.0295	0.741467	874.446	1	1.44173	GRX	Arg	0.327309	2962.57	2583.37	968.995	445.195	390.885	1470.2	74.093								0
ArgC	1958	748.42	30.4698	0.691483	3737.07	5	8.23497	GRX	Arg	1.29304e-07	313.426	475.82	610.597	523.04	579.48	500.473	20.8558								0
ArgC	1959	587.349	21.476	0.7293	1172.68	2	10.6262	GRX	Arg	1.06979e-09	228.636	259.122	220.6	289.438	230.814	245.722	10.3531								0
ArgC	1960	523.283	11.9235	0.627	522.276	1	1.71639	Arg	GRX	0.00165391	2343.71	3179.81	2693.62	2158.15	2471.91	2569.44	13.6783								0
ArgC	1961	446.605	20.5347	0.805583	1336.79	3	1.14703	Arg	GRX	0.0871671	1643.1	1513.12	1590.97	1141.6	1478.99	1473.56	11.9223								0
ArgC	1962	627.663	32.2623	1.00612	1879.97	3	2.05578	GRX	Arg	0.0177221	5623.88	3885.2	1575.17	1475.36	1388.98	2789.72	60.8268								0
ArgC	1963	624.815	10.9248	0.7126	1247.61	2	2.03102	Arg	GRX	0.000416245	4635.15	5912.94	4143.17	5167.06	3723	4716.27	16.3054								0
ArgC	1964	728.103	42.5522	0.403317	2908.38	4	238.743	GRX	Arg	2.52478e-05	6.31269	0	6.22622	17.7021	30.827	12.2136	89.4229								0
ArgC	1965	549.711	32.1254	0.637933	2743.52	5	29.7236	GRX	Arg	5.87949e-08	52.6587	59.2344	69.4326	76.2266	137.442	78.9988	38.3916								0
ArgC	1966	491.262	4.75143	0.514417	980.51	2	3.09728	Arg	GRX	1.39231e-06	1714.48	1643.99	1547.79	1494.27	1518.63	1583.83	5.22619								0
ArgC	1967	816.454	58.5452	0.61335	2446.34	3	6.75166	GRX	Arg	2.84477e-05	529.133	819.547	974.995	390.894	647.301	672.374	30.7413								0
ArgC	1968	713.907	33.9992	0.559067	2138.7	3	34.4861	GRX	Arg	5.48801e-07	31.1471	102.622	42.445	64.3689	118.855	71.8876	47.1063								0
ArgC	1969	888.901	40.1238	1.3613	1775.79	2	361.127	Arg	GRX	1.84219e-07	12029.1	12884.8	14134	16713	16848.4	14521.8	13.5144								0
ArgC	1970	552.637	24.9465	0.36545	1654.89	3	7.14859	GRX	Arg	1.3837e-06	279.361	335.778	249.868	166.767	155.815	237.518	28.7032								0
ArgC	1971	743.925	33.9034	0.634417	4457.51	6	19.39	GRX	Arg	3.03131e-10	307.835	204.959	221.569	213.996	270.938	243.86	16.1217								0
ArgC	1972	941.381	41.9716	1.27487	1880.75	2	9.27666	Arg	GRX	0.357315	0	654.717	5698.99	7586.31	7130.66	4214.14	76.9008								0
ArgC	1973	327	3.49292	0.727183	325.993	1	4904.33	GRX	Arg	1.01041e-09	1.30044	3.62115	1.38274	0.987944	0.40346	1.53915	71.2302								0
ArgC	1974	258.117	50.6892	0.422	257.11	1	Infinity	GRX	Arg	5.20867e-11	0	0	0	0	0	0	0								0
ArgC	1975	567.777	12.6344	0.392133	2267.08	4	9.63595	GRX	Arg	0.00111493	2223.59	711.501	670.495	139.555	262.13	801.454	92.9822								0
ArgC	1976	793.386	45.23	1.01802	792.379	1	21.5753	GRX	Arg	1.2009e-10	515.476	408.178	489.838	447.511	527.402	477.681	9.26305								0
ArgC	1977	854.148	58.5013	0.532833	2559.42	3	6.97621	GRX	Arg	5.74997e-05	407.617	728.865	1081.6	352.096	688.726	651.781	40.0955								0
ArgC	1978	249.053	2.96272	0.8156	248.045	1	Infinity	GRX	Arg	5.39568e-14	0	0	0	0	0	0	0								0
ArgC	1979	584.851	14.8111	0.628217	1167.69	2	13.6337	Arg	GRX	1.02382e-09	2700.94	3431.02	3199.58	3052.27	2858.1	3048.38	8.37906								0
ArgC	1980	472.278	25.0967	0.549817	1885.08	4	3.16868	GRX	Arg	0.000845995	922.838	895.404	461.662	464.007	330.14	614.81	39.8977								0
ArgC	1981	383.266	23.2131	0.612983	382.259	1	10.5879	GRX	Arg	0.222945	0	13.2959	9.35242	69.1603	150.353	48.4323	116.525								0
ArgC	1982	504.508	7.67383	0.265683	503.501	1	Infinity	Arg	GRX	5.66214e-15	4057.28	4685.74	4486.22	3385.84	3608.16	4044.65	12.2662								0
ArgC	1983	679.344	44.1079	1.46362	678.337	1	8.09278	GRX	Arg	2.97312e-08	511.399	606.185	756.731	565.909	723.181	632.681	14.7339								0
ArgC	1984	800.496	41.9716	0.554	2398.47	3	9775.88	Arg	GRX	1.36883e-07	17405.5	17754.6	19068.5	20811.3	20613.6	19130.7	7.35435								0
ArgC	1985	774.47	36.2285	0.4969	2320.39	3	3.10769	GRX	Arg	3.33595e-07	1204.76	1080.21	1014.31	999.066	1066.83	1073.04	6.76694								0
ArgC	1986	532.041	19.7478	0.5833	2124.13	4	1.00708	GRX	Arg	0.957479	2115.9	2225.17	2169.9	1734.25	1932.42	2035.53	8.83965								0
ArgC	1987	366.223	4.83478	0.276467	730.432	2	1.60956	GRX	Arg	0.0424273	111.207	240.08	321.281	177.431	166.243	203.248	35.3396								0
ArgC	1988	593.366	9.21682	0.342583	1777.07	3	2.10581	Arg	GRX	0.000164526	2673.66	2199.03	2487.04	1617.08	2142.37	2223.84	16.176								0
ArgC	1989	801.425	58.7323	0.4576	800.418	1	1.17116	Arg	GRX	0.153609	1191.25	1380.46	1648.41	1580.49	1712.85	1502.69	12.7447								0
ArgC	1990	400.898	20.5347	0.799383	1199.67	3	1.2648	Arg	GRX	0.0124991	1530.84	1277.38	1588.03	1166.18	1584.29	1429.34	12.1918								0
ArgC	1991	849.99	21.476	0.719117	1697.97	2	24.8701	GRX	Arg	0.000438059	58.9944	13.058	430.349	184.7	405.649	218.55	78.9065								0
ArgC	1992	923.232	43.9592	0.80945	1844.45	2	1875.24	GRX	Arg	4.0482e-07	7.4371	0	0	0	0	1.48742	200								0
ArgC	1993	471.765	24.1116	0.535583	1883.03	4	1.03562	GRX	Arg	0.712137	1859.43	1621.75	2242.49	1750.09	2135.41	1921.83	12.1335								0
ArgC	1994	732.956	36.0997	0.484433	3659.74	5	1.91632	Arg	GRX	0.624915	192.07	1032.56	5161.72	6215.8	5980.2	3716.47	69.2146								0
ArgC	1995	283.041	7.68875	0.52375	282.034	1	Infinity	GRX	Arg	2.67442e-12	0	0	0	0	0	0	0								0
ArgC	1996	387.707	23.2131	0.599833	773.399	2	18.0618	GRX	Arg	0.00462866	2.65936	11.1673	7.84802	20.9834	104.714	29.4743	129.237								0
ArgC	1997	684.002	27.6297	0.82515	2048.98	3	9.35751	Arg	GRX	0.00413952	755.333	3483	8009.11	8919.77	9307.91	6095.02	55.5417								0
[truncated: 39,963 more rows]

## Sheet: Pivot_Charge
Sum of Average	Column Labels
Row Labels	ArgC	GRX	PropTryp	Grand Total
1	0.226039	0.191337	0.468282	0.305789
2	0.487441	0.287758	0.346791	0.373854
3	0.193663	0.131454	0.147722	0.157484
4	0.0578017	0.141491	0.0223279	0.0701824
5	0.0211721	0.0896891	0.011954	0.038704
6	0.00786503	0.131868	0.00209677	0.0436663
7	0.004385	0.0208268	0.00076562	0.00806705
8	0.00163305	0.00557664	6.11311e-05	0.00225364
Grand Total	1	1	1	1

## Sheet: Pivot_Mass_Abundance
Sum of Average	Column Labels
Row Labels	ArgC	GRX	Grand Total
90-390	0.0082018	0.0188507	0.013417
390-690	0.0704771	0.0760536	0.0732081
690-990	0.29834	0.176034	0.238443
990-1290	0.103712	0.0871698	0.0956109
1290-1590	0.156523	0.13451	0.145742
1590-1890	0.160884	0.0535001	0.108294
1890-2190	0.071402	0.0660846	0.0687978
2190-2490	0.0456151	0.030142	0.0380373
2490-2790	0.0227308	0.107129	0.0640639
2790-3090	0.00596759	0.0107898	0.00832919
3090-3390	0.0069036	0.01975	0.013195
3390-3690	0.0153323	0.03898	0.0269134
3690-3990	0.0036141	0.0147532	0.00906933
3990-4290	0.00159976	0.0152813	0.0083001
4290-4590	0.00445714	0.117925	0.0600265
4590-4890	0.000160579	0.000316892	0.000237131
4890-5190	0.000203574	0.000911896	0.000550465
>5190	0.0238755	0.0318175	0.027765
Grand Total	1	1	1

## Sheet: NoPropTryp_Export_All
							Normalized abundance					Raw abundance					Intensity					Sample retention time (min)													Best peptide spectral counts
							GRX					GRX					GRX					GRX						Best peptide match							GRX					Tags
#	m/z	Retention time (min)	Retention time window (min)	Mass	Charge	Maximum CV	180601_GRX_A	180601_GRX_B	180601_GRX_C	180601_GRX_D	180601_GRX_E	180601_GRX_A	180601_GRX_B	180601_GRX_C	180601_GRX_D	180601_GRX_E	180601_GRX_A	180601_GRX_B	180601_GRX_C	180601_GRX_D	180601_GRX_E	180601_GRX_A	180601_GRX_B	180601_GRX_C	180601_GRX_D	180601_GRX_E	Notes	Score	Mass error (u)	Mass error (ppm)	Protein	Sequence	Variable modifications ([position] description)	Description	180601_GRX_A	180601_GRX_B	180601_GRX_C	180601_GRX_D	180601_GRX_E	VYVY_Search	FQSAAI	VYVY	KSAPAT	KQLATKAAR	KTVTAM	LLLPGELAK	NDEELNK	Edited	EIAQD
1	532.308	21.7584	1.52235	1593.9	3	8.81307	780971	769299	818081	798753	948653	770885	730808	816945	798753	931343	1794740	1890185	1899612	2132906	2373810	21.7391	21.8891	21.6827	21.7584	21.8453		100.81	0.0103492	6.49303	H4_BOVIN	KTVTAMDVVYALKR		sp|P62803|H4_BOVIN Histone H4 OS=Bos taurus OX=9913 PE=1 SV=2	3	3	3	3	3	x					x
2	634.1	28.8733	0.841483	2532.37	4	5.74868	842715	902784	850015	912820	968925	831832	857615	848836	912820	951245	1532040	1723650	1685976	1687972	1765137	28.8347	28.9176	28.9239	28.8733	28.9545		76.12	0.00647229	2.55583	H12_BOVIN	SGVSLAALKKALAAAGYDVEKNNSR		sp|P02253|H12_BOVIN Histone H1.2 OS=Bos taurus OX=9913 GN=HIST1H1C PE=1 SV=2	2	2	2	2	2	x
3	455.595	27.1132	2.44243	2727.53	6	11.5617	1.05097e+06	1.17721e+06	1.17362e+06	1.25825e+06	1.43307e+06	1.0374e+06	1.11831e+06	1.17199e+06	1.25825e+06	1.40692e+06	1369977	1548365	1438887	1662741	2091894	27.0789	27.072	27.2109	27.1132	27.147		63.4	0.00990726	3.63234	H2B1_BOVIN	LLLPGELAKHAVSEGTKAVTKYTSSK		sp|P62808|H2B1_BOVIN Histone H2B type 1 OS=Bos taurus OX=9913 PE=1 SV=2	3	4	3	4	4	x						x
4	535.562	21.4871	1.61517	2138.22	4	7.03666	721674	823996	768356	792825	869811	712354	782768	767290	792825	853939	1705846	1973286	1915576	1850430	1867216	21.4704	21.5697	21.4289	21.4871	21.5275		63.44	0.0143899	6.7299	H12_BOVIN	KASGPPVSELITKAVAASKER		sp|P02253|H12_BOVIN Histone H1.2 OS=Bos taurus OX=9913 GN=HIST1H1C PE=1 SV=2	3	3	3	3	2	x
5	663.386	13.3058	0.833367	1324.76	2	12.8473	1.10296e+06	1.43517e+06	1.11869e+06	1.33088e+06	1.09649e+06	1.08872e+06	1.36336e+06	1.11714e+06	1.33088e+06	1.07648e+06	1210705	1250905	1183547	1238531	1230603	13.3023	13.3532	13.3167	13.3058	13.3156		60.73	0.0106827	8.06398	H4_BOVIN	DNIQGITKPAIR		sp|P62803|H4_BOVIN Histone H4 OS=Bos taurus OX=9913 PE=1 SV=2	2	2	2	2	3	x
6	714.35	20.9423	1.10065	713.343	1	16.0956	408158	573601	436628	462803	386661	402887	544901	436022	462803	379605	1148968	1173997	1177293	1162232	1271083	20.8369	20.9327	20.9899	20.9423	20.9105									0	0	0	0	0
7	590.82	17.1373	0.939	1179.62	2	4.49769	1.18711e+06	1.09642e+06	1.17094e+06	1.19671e+06	1.24208e+06	1.17178e+06	1.04157e+06	1.16931e+06	1.19671e+06	1.21941e+06	1179305	1134470	1181654	991079	1091996	17.1561	17.1791	17.1931	17.1373	17.164		65.28	0.0114491	9.70578	H4_BOVIN	ISGLIYEETR		sp|P62803|H4_BOVIN Histone H4 OS=Bos taurus OX=9913 PE=1 SV=2	2	2	2	2	3	x
8	668.352	15.0916	1.01075	1334.69	2	24.2733	656960	611401	396927	515548	379203	648475	580810	396377	515548	372283	853549	1377042	1118337	1003443	1103029	15.1291	15.1339	15.1442	15.0916	15.1129		64.61	0.00560481	4.19936	H32_BOVIN	EIAQDFKTDLR		sp|P84227|H32_BOVIN Histone H3.2 OS=Bos taurus OX=9913 PE=1 SV=2	4	4	3	3	4	x									x
9	425.773	10.2765	1.02447	849.531	2	4.71385	1.34546e+06	1.25293e+06	1.41177e+06	1.36856e+06	1.40457e+06	1.32808e+06	1.19025e+06	1.40982e+06	1.36856e+06	1.37894e+06	1075421	1137601	1078670	1040162	947928	10.2484	10.2972	10.2817	10.2765	10.2936		44.23	0.0125712	14.7981	H2A2C_BOVIN	HLQLAIR		sp|A1A4R1|H2A2C_BOVIN Histone H2A type 2-C OS=Bos taurus OX=9913 GN=HIST2H2AC PE=2 SV=1	3	3	3	3	3	x
10	462.275	20.7462	0.91725	1383.8	3	4.08571	391287	382787	413976	421283	392849	386234	363635	413402	421283	385681	1455038	1042988	1623095	1090313	1570150	20.5613	20.7396	20.845	20.7462	20.6154		49.71	0.0111571	8.06269	H32_BOVIN	VTIMPKDIQLAR		sp|P84227|H32_BOVIN Histone H3.2 OS=Bos taurus OX=9913 PE=1 SV=2	1	1	1	1	1	x
11	721.407	30.8361	0.682983	1440.8	2	10.0833	244861	280569	226938	240937	285340	241699	266531	226623	240937	280133	969631	1111249	952051	1190026	1392947	30.8372	30.8141	30.8026	30.8361	30.8675									0	0	0	0	0
12	472.775	18.7987	1.28998	943.536	2	6.57369	1.45147e+06	1.4079e+06	1.37516e+06	1.32123e+06	1.22047e+06	1.43272e+06	1.33746e+06	1.37325e+06	1.32123e+06	1.1982e+06	1001686	948579	1072733	1052695	977420	18.7919	18.7938	18.8009	18.7987	18.7848		74.11	0.011678	12.377	H2A2C_BOVIN	AGLQFPVGR		sp|A1A4R1|H2A2C_BOVIN Histone H2A type 2-C OS=Bos taurus OX=9913 GN=HIST2H2AC PE=2 SV=1	3	3	3	3	3	x
13	650.85	18.4572	0.595883	1299.69	2	19.623	308254	318638	222017	253951	202865	304273	302695	221709	253951	199163	1003600	925497	954222	897281	986452	18.4125	18.4407	18.3913	18.4572	18.3692		95.82	-0.017974	-13.8293	H2A2C_BOVIN	NDEELNKLLGK	[11] Dimethyl KR (KR)	sp|A1A4R1|H2A2C_BOVIN Histone H2A type 2-C OS=Bos taurus OX=9913 GN=HIST2H2AC PE=2 SV=1	1	0	1	1	0
14	498.342	5.5974	0.81335	497.335	1	18.38	362267	211681	323072	307643	321258	357588	201090	322624	307643	315396	738929	635352	829199	1010066	1081998	5.60472	5.59792	5.6034	5.5974	5.597									0	0	0	0	0
15	546.512	27.1132	1.19067	2727.53	5	10.8357	539202	632665	626595	652345	732443	532238	601011	625726	652345	719078	706241	868500	816265	860803	914530	27.0789	27.072	27.2109	27.1132	27.147		97.68	0.00804766	2.95054	H2B1_BOVIN	LLLPGELAKHAVSEGTKAVTKYTSSK		sp|P62808|H2B1_BOVIN Histone H2B type 1 OS=Bos taurus OX=9913 PE=1 SV=2	1	1	1	3	2	x						x
16	417.578	10.8211	0.940283	1249.71	3	21.5458	517584	329400	352686	390052	519509	510899	312919	352197	390052	510029	577798	630583	1057398	1210812	640585	10.843	10.8865	10.8075	10.8211	10.8376		87.6	0.0100799	8.06582	H32_BOVIN	YQKSTELLIR		sp|P84227|H32_BOVIN Histone H3.2 OS=Bos taurus OX=9913 PE=1 SV=2	2	2	2	2	3	x
17	625.861	10.8211	0.95895	1249.71	2	21.8788	578142	501587	374807	432140	652675	570676	476491	374287	432140	640765	584078	708571	875876	918264	753938	10.843	10.8865	10.8075	10.8211	10.8376		70.11	0.0040107	3.20933	H32_BOVIN	YQKSTELLIR		sp|P84227|H32_BOVIN Histone H3.2 OS=Bos taurus OX=9913 PE=1 SV=2	2	2	2	1	1	x
18	747.552	43.9284	2.9281	4479.27	6	19.2404	1.08468e+06	685367	1.05385e+06	1.1916e+06	964997	1.07067e+06	651076	1.05239e+06	1.1916e+06	947388	876346	482797	956484	940935	580028	43.7337	43.858	43.913	43.9284	43.8611		74.37	0.00568609	1.26943	H2B1_BOVIN	KESYSVYVYKVLKQVHPDTGISSKAMGIMNSFVNDIFER		sp|P62808|H2B1_BOVIN Histone H2B type 1 OS=Bos taurus OX=9913 PE=1 SV=2	6	5	4	5	4	x		x
19	816.459	6.29698	0.940917	815.452	1	24.5241	241718	336070	197201	202818	206773	238596	319255	196928	202818	202999	697616	658717	879173	862285	750696	6.23412	6.32018	6.31385	6.29698	6.27568		---	0.00181551	2.22639	H2B1_BOVIN	EIQTAVR		sp|P62808|H2B1_BOVIN Histone H2B type 1 OS=Bos taurus OX=9913 PE=1 SV=2	0	0	0	0	0	x
20	693.929	32.8539	1.49372	1385.84	2	5.94475	482378	478045	459449	434474	510149	476148	454127	458811	434474	500840	833620	794612	825072	819214	875756	32.7821	32.9186	32.8594	32.8539	32.8108		78.15	0.0044316	3.19777	H4_BOVIN	GVLKVFLENVIR		sp|P62803|H4_BOVIN Histone H4 OS=Bos taurus OX=9913 PE=1 SV=2	5	4	4	7	5	x
21	394.746	8.34265	0.909767	787.478	2	8.33781	528489	585045	552075	653824	560043	521664	555773	551309	653824	549823	666045	629206	730090	768118	780168	8.33732	8.37157	8.34333	8.34265	8.37167		24.16	0.00721725	9.16511	H32_BOVIN	KLPFQR		sp|P84227|H32_BOVIN Histone H3.2 OS=Bos taurus OX=9913 PE=1 SV=2	1	1	0	1	1	x
22	663.877	14.7931	0.699267	1325.74	2	12.3699	367765	493933	377852	406362	392057	363016	469220	377327	406362	384903	701903	720001	688815	675920	663203	14.7384	14.8161	14.8457	14.7931	14.8268		54.28	0.00880474	6.64142	H4_BOVIN	DNIQGITKPAIR	[4] Deamidated (NQ)	sp|P62803|H4_BOVIN Histone H4 OS=Bos taurus OX=9913 PE=1 SV=2	2	2	1	2	2	x
23	452.929	27.7114	1.45445	2711.53	6	10.259	254971	266716	280195	292489	330886	251678	253372	279806	292489	324848	751990	710618	786526	737519	783428	27.7107	27.6199	27.8413	27.7114	27.7522		44.77	0.00866876	3.19701	H2B1K_BOVIN	LLLPGELAKHAVSEGTKAVTKYTSAK		sp|Q2M2T1|H2B1K_BOVIN Histone H2B type 1-K OS=Bos taurus OX=9913 GN=HIST1H2BK PE=1 SV=3	1	0	1	1	1	x						x
24	539.065	22.0874	1.71335	2152.23	4	3.19861	401148	398395	419834	386963	413341	395967	378462	419251	386963	405798	843573	918822	945094	895800	928175	22.0601	22.2589	21.9328	22.0874	22.2144		83.72	0.00749627	3.48304	H12_BOVIN	KASGPPVSELITKAVAASKER	[1] Methyl (K)	sp|P02253|H12_BOVIN Histone H1.2 OS=Bos taurus OX=9913 GN=HIST1H1C PE=1 SV=2	1	2	2	2	2	x
25	445.905	15.0916	1.02978	1334.69	3	21.158	321415	227374	212627	253931	188500	317264	215998	212332	253931	185061	458107	582112	674144	412916	911884	15.1291	15.1339	15.1442	15.0916	15.1129		43.67	0.00946333	7.09032	H32_BOVIN	EIAQDFKTDLR		sp|P84227|H32_BOVIN Histone H3.2 OS=Bos taurus OX=9913 PE=1 SV=2	3	1	3	2	3	x									x
26	332.191	50.6619	1.20985	331.184	1	39.4229	202065	351706	370218	628350	391767	199455	334109	369704	628350	384619	407896	551197	568818	776585	571700	50.6574	50.6302	50.6663	50.6619	50.6741									0	0	0	0	0
27	426.261	11.9603	0.57965	850.507	2	6.34596	241235	216431	211471	206168	227597	238119	205602	211177	206168	223444	550698	484088	559132	554459	483715	11.9295	12.0189	11.968	11.9603	11.9869		36.37	0.00434669	5.11074	H2A2C_BOVIN	HLQLAIR	[3] Deamidated (NQ)	sp|A1A4R1|H2A2C_BOVIN Histone H2A type 2-C OS=Bos taurus OX=9913 GN=HIST2H2AC PE=2 SV=1	2	2	1	1	1	x
28	473.264	20.1226	0.725	944.513	2	10.859	225254	230910	196127	266295	229667	222345	219357	195855	266295	225476	497757	514250	543160	544542	484979	20.1032	20.111	20.1496	20.1226	20.1326		74.64	0.00478699	5.06824	H2A2C_BOVIN	AGLQFPVGR	[4] Deamidated (NQ)	sp|A1A4R1|H2A2C_BOVIN Histone H2A type 2-C OS=Bos taurus OX=9913 GN=HIST2H2AC PE=2 SV=1	1	1	1	1	1	x
29	736.925	32.176	1.3701	4415.5	6	6.28552	819431	904021	852844	864009	963818	808848	858790	851660	864009	946231	444799	505433	567411	598322	635095	32.2563	32.2587	32.1694	32.176	32.0988		54.74	0.00271358	0.614557	H2A1_BOVIN	NDEELNKLLGKVTIAQGGVLPNIQAVLLPKKTESHHKAKGK		sp|P0C0S9|H2A1_BOVIN Histone H2A type 1 OS=Bos taurus OX=9913 PE=1 SV=2	2	3	3	2	2	x							x
30	713.432	6.79908	0.8763	712.425	1	20.5318	138562	96826.3	81477.1	113119	127026	136772	91981.7	81364.1	113119	124708	469650	364285	563441	604065	635341	6.84495	6.88732	6.80078	6.79908	6.83395		---	0.00134496	1.88787	H32_BOVIN	PGTVALR		sp|P84227|H32_BOVIN Histone H3.2 OS=Bos taurus OX=9913 PE=1 SV=2	0	0	0	0	0	x
31	505.511	23.2378	0.785533	2018.01	4	67.3387	11861.9	182938	71467.5	224205	144022	11708.7	173785	71368.3	224205	141394	7144	644336	222508	841152	558218	23.298	23.2559	23.3871	23.2378	23.317									0	0	0	0	0
32	944.533	18.7987	1.03153	943.526	1	8.32796	702238	788788	666020	676351	637258	693169	749322	665096	676351	625630	409108	461740	388842	555503	494073	18.7919	18.7938	18.8009	18.7987	18.7848		---	0.00150895	1.59927	H2A2C_BOVIN	AGLQFPVGR		sp|A1A4R1|H2A2C_BOVIN Histone H2A type 2-C OS=Bos taurus OX=9913 GN=HIST2H2AC PE=2 SV=1	0	0	0	0	0	x
33	1044.57	58.8232	0.500167	2087.13	2	27.5656	296530	198916	167954	150907	208842	292700	188964	167721	150907	205031	442194	579448	512841	465497	365125	58.7008	58.766	58.7681	58.8232	58.8954									0	0	0	0	0
34	641.099	30.5801	0.821533	2560.37	4	8.69566	111995	125970	124648	121918	142209	110548	119667	124475	121918	139614	382782	417664	490757	474615	491603	30.5093	30.599	30.5696	30.5801	30.6019		31.14	-0.0300207	-11.725	H12_BOVIN	SGVSLAALKKALAAAGYDVEKNNSR	[10] Dimethyl KR (KR)	sp|P02253|H12_BOVIN Histone H1.2 OS=Bos taurus OX=9913 GN=HIST1H1C PE=1 SV=2	0	1	0	1	1	x
35	692.904	20.7108	0.84455	1383.79	2	11.8532	184151	239355	187640	194039	184675	181773	227380	187380	194039	181305	374430	541040	495422	577206	616619	20.528	20.6887	20.8141	20.7108	20.576		57.93	0.00273359	1.97544	H32_BOVIN	VTIMPKDIQLAR		sp|P84227|H32_BOVIN Histone H3.2 OS=Bos taurus OX=9913 PE=1 SV=2	2	2	2	2	2	x
36	633.377	22.7006	0.92905	3161.85	5	9.0476	287879	286747	299307	279956	347187	284161	272400	298891	279956	340851	403158	390224	472020	466156	539520	22.5736	22.766	22.8074	22.7006	22.815									0	0	0	0	0
37	850.527	10.2827	0.83115	849.519	1	23.3088	487269	340300	530002	503397	671400	480976	323274	529267	503397	659148	330087	247758	342724	392374	522145	10.2552	10.3027	10.2883	10.2827	10.299		---	0.000839667	0.988403	H2A2C_BOVIN	HLQLAIR		sp|A1A4R1|H2A2C_BOVIN Histone H2A type 2-C OS=Bos taurus OX=9913 GN=HIST2H2AC PE=2 SV=1	0	0	0	0	0	x
38	357.223	6.79908	0.689433	712.431	2	19.4539	73130.9	66013.9	46557.4	59547.5	48147.9	72186.4	62711	46492.8	59547.5	47269.3	358808	369766	461679	419833	269690	6.84495	6.88732	6.80078	6.79908	6.83395		56.9	0.00791834	11.1147	H32_BOVIN	PGTVALR		sp|P84227|H32_BOVIN Histone H3.2 OS=Bos taurus OX=9913 PE=1 SV=2	2	2	2	2	2	x
39	401.288	5.2593	0.892033	400.281	1	12.5116	32003.9	27909.7	26876.5	23334.8	24526.3	31590.6	26513.3	26839.3	23334.8	24078.7	574920	515871	639958	487237	467837	5.39443	5.34292	5.28488	5.2593	5.23683									0	0	0	0	0
40	582.338	26.5045	1.22935	1743.99	3	22.2811	102377	135805	100256	151779	91799.6	101054	129011	100117	151779	90124.5	326849	449006	350941	430982	441405	26.4726	26.4165	26.5232	26.5045	26.5027									0	0	0	0	0
41	439.901	15.0608	0.978583	1316.68	3	22.3783	170389	117068	110716	134311	97277.3	168188	111211	110563	134311	95502.2	289544	354787	415063	280123	416551	15.0889	15.1071	15.1096	15.0608	15.0884									0	0	0	0	0
42	788.479	8.33005	0.72775	787.471	1	24.236	257258	181092	279765	330752	355200	253935	172031	279377	330752	348718	312352	166580	364737	343994	420357	8.32383	8.35583	8.33038	8.33005	8.35462		---	0.000900902	1.14405	H32_BOVIN	KLPFQR		sp|P84227|H32_BOVIN Histone H3.2 OS=Bos taurus OX=9913 PE=1 SV=2	0	0	0	0	0	x
43	547.288	15.0916	0.95915	1092.56	2	23.2894	183351	127932	114781	141144	102401	180983	121531	114622	141144	100533	304070	287095	337201	295053	463877	15.1291	15.1339	15.1442	15.0916	15.1129									0	0	0	0	0
44	462.956	32.9432	1.49372	1385.84	3	5.28964	169230	149887	156157	152313	165466	167044	142387	155941	152313	162447	267580	317378	328620	365036	397314	32.8496	33.012	32.9527	32.9432	32.9038		91.48	0.00548172	3.95552	H4_BOVIN	GVLKVFLENVIR		sp|P62803|H4_BOVIN Histone H4 OS=Bos taurus OX=9913 PE=1 SV=2	4	4	4	4	4	x
45	664.364	4.93373	0.592417	663.356	1	15.477	38213.5	30595.5	41047.4	28275.4	37652.1	37720	29064.7	40990.4	28275.4	36965	413804	307503	472627	374339	409156	5.04107	4.99687	4.98292	4.93373	4.92165		---	0.00113962	1.71796	H2B1_BOVIN	STITSR		sp|P62808|H2B1_BOVIN Histone H2B type 1 OS=Bos taurus OX=9913 PE=1 SV=2	0	0	0	0	0	x
46	631.794	32.176	1.48233	4415.51	7	7.55072	429372	460127	437338	473318	517760	423827	437105	436731	473318	508312	255887	281367	292679	357406	387466	32.2563	32.2587	32.1694	32.176	32.0988		47.73	0.00568685	1.28793	H2A1_BOVIN	NDEELNKLLGKVTIAQGGVLPNIQAVLLPKKTESHHKAKGK		sp|P0C0S9|H2A1_BOVIN Histone H2A type 1 OS=Bos taurus OX=9913 PE=1 SV=2	1	1	1	1	1	x							x
47	634.347	29.9791	1.43673	2533.36	4	12.8133	150620	184262	154178	174365	204578	148675	175043	153964	174365	200845	302427	316876	274015	344811	406805	29.8568	30.0237	30.0044	29.9791	29.9484		99.86	0.00878057	3.46599	H12_BOVIN	SGVSLAALKKALAAAGYDVEKNNSR	[22] Deamidated (NQ)	sp|P02253|H12_BOVIN Histone H1.2 OS=Bos taurus OX=9913 GN=HIST1H1C PE=1 SV=2	1	2	1	2	1	x
48	475.76	26.0362	1.18758	1899.01	4	55.2743	183808	41901.2	149787	56211.8	114371	181434	39804.7	149579	56211.8	112284	444488	120880	384085	191931	333082	25.9337	25.9485	25.9803	26.0362	26.0771									0	0	0	0	0
49	537.637	17.5216	0.610933	1609.89	3	8.38524	176681	165528	178354	206749	185821	174399	157246	178107	206749	182430	240111	249856	289841	298745	280424	17.506	17.5577	17.5769	17.5216	17.5513		68.11	0.00385638	2.39544	H4_BOVIN	KTVTAMDVVYALKR	[6] Oxidation (M)	sp|P62803|H4_BOVIN Histone H4 OS=Bos taurus OX=9913 PE=1 SV=2	1	1	1	2	1	x					x
50	543.399	4.79743	0.417	542.392	1	17.7727	25413.9	21646.4	34087.6	25333.3	30324.3	25085.7	20563.4	34040.3	25333.3	29771	410258	272493	404159	327914	293713	4.87263	4.8509	4.8503	4.79743	4.79122									0	0	0	0	0
51	501.278	27.0734	1.66227	2501.36	5	11.3555	191526	209202	208988	224240	257494	189052	198735	208698	224240	252795	219304	260386	254187	241014	277566	27.0373	27.0338	27.1695	27.0734	27.1069									0	0	0	0	0
52	467.604	16.853	0.548717	1399.79	3	8.03702	105981	97688.1	98589.4	84735.2	94146.2	104612	92800.4	98452.6	84735.2	92428.2	229296	238064	264807	258937	231503	16.8561	16.9139	16.8856	16.853	16.9139		50.22	0.00379974	2.71452	H32_BOVIN	VTIMPKDIQLAR	[4] Oxidation (M)	sp|P84227|H32_BOVIN Histone H3.2 OS=Bos taurus OX=9913 PE=1 SV=2	1	1	1	2	1	x
53	896.86	43.9284	2.03073	4479.27	5	9.16313	465890	459855	436189	470797	551256	459873	436847	435584	470797	541197	219203	232943	238764	232639	287613	43.7337	43.858	43.913	43.9284	43.8611		73.24	0.0043635	0.974156	H2B1_BOVIN	KESYSVYVYKVLKQVHPDTGISSKAMGIMNSFVNDIFER		sp|P62808|H2B1_BOVIN Histone H2B type 1 OS=Bos taurus OX=9913 PE=1 SV=2	3	3	3	4	4	x		x
54	675.358	15.5322	1.22607	1348.7	2	21.0997	90384	148764	102252	109195	96401.1	89216.7	141321	102110	109195	94642	203090	251014	226429	245960	249131	15.5353	15.56	15.5669	15.5322	15.5811		60.15	0.00296156	2.19586	H32_BOVIN	EIAQDFKTDLR	[7] Methyl (K)	sp|P84227|H32_BOVIN Histone H3.2 OS=Bos taurus OX=9913 PE=1 SV=2	1	1	1	1	1	x									x
55	682.887	27.1132	1.21502	2727.52	4	9.64255	207244	239341	233894	252156	269902	204567	227366	233570	252156	264977	201312	217410	224697	235220	273669	27.0789	27.072	27.2109	27.1132	27.147		54.4	0.00330363	1.21122	H2B1_BOVIN	LLLPGELAKHAVSEGTKAVTKYTSSK		sp|P62808|H2B1_BOVIN Histone H2B type 1 OS=Bos taurus OX=9913 PE=1 SV=2	2	2	2	2	2	x						x
56	467.604	20.7108	1.05363	1399.79	3	5.07474	94603.8	93761.6	102443	105520	99651.6	93382	89070.3	102301	105520	97833.2	274085	222543	344816	294381	307490	20.528	20.6887	20.8141	20.7108	20.576		60.19	0.00488908	3.49274	H32_BOVIN	VTIMPKDIQLAR	[4] Oxidation (M)	sp|P84227|H32_BOVIN Histone H3.2 OS=Bos taurus OX=9913 PE=1 SV=2	1	1	2	2	2	x
57	543.313	27.7114	1.4981	2711.53	5	6.96219	132106	146665	148970	151228	160588	130400	139327	148764	151228	157658	259083	239465	276845	292747	285343	27.7107	27.6199	27.8413	27.7114	27.7522		70.58	0.00446927	1.64825	H2B1K_BOVIN	LLLPGELAKHAVSEGTKAVTKYTSAK		sp|Q2M2T1|H2B1K_BOVIN Histone H2B type 1-K OS=Bos taurus OX=9913 GN=HIST1H2BK PE=1 SV=3	1	1	1	1	1	x						x
58	537.638	21.7157	1.92547	1609.89	3	10.6614	114824	113279	124149	120498	146027	113341	107611	123977	120498	143363	220575	225616	247386	269470	298074	21.6938	21.836	21.6382	21.7157	21.79		87	0.00478482	2.97215	H4_BOVIN	KTVTAMDVVYALKR	[6] Oxidation (M)	sp|P62803|H4_BOVIN Histone H4 OS=Bos taurus OX=9913 PE=1 SV=2	3	1	2	1	3	x					x
59	592.847	20.7108	0.79715	1183.68	2	2.87536	93829.9	100199	99940.7	100229	96907.7	92618.1	95185.2	99802	100229	95139.4	239777	224427	282909	314643	327548	20.528	20.6887	20.8141	20.7108	20.576									0	0	0	0	0
60	598.08	27.1132	2.72522	2388.29	4	8.5413	216092	248004	237717	244978	274078	213301	235595	237387	244978	269076	218970	238979	221566	209024	246605	27.0789	27.072	27.2109	27.1132	27.147									0	0	0	0	0
61	643.37	20.7108	0.820933	1284.73	2	3.3089	93299.7	101624	99023.1	97016.8	95378.1	92094.7	96539.1	98885.7	97016.8	93637.7	225063	244109	283513	223742	239263	20.528	20.6887	20.8141	20.7108	20.576									0	0	0	0	0
62	408.735	6.29698	0.71215	815.455	2	44.7462	42115.5	71971.5	31362.2	31347.6	27290.1	41571.6	68370.5	31318.7	31347.6	26792.1	221738	201888	240003	230084	167282	6.23412	6.32018	6.31385	6.29698	6.27568		38.62	0.00446364	5.47383	H2B1_BOVIN	EIQTAVR		sp|P62808|H2B1_BOVIN Histone H2B type 1 OS=Bos taurus OX=9913 PE=1 SV=2	1	2	1	2	1	x
63	547.3	8.33005	0.66345	546.293	1	12.4889	98593.7	137090	116748	130346	115016	97320.3	130231	116586	130346	112917	171428	187828	224933	172727	184346	8.32383	8.35583	8.33038	8.33005	8.35462									0	0	0	0	0
64	462.601	21.5369	0.722533	1384.78	3	5.58627	33909.6	38160.5	37141.8	38368.6	39317.6	33471.7	36251.2	37090.3	38368.6	38600.2	206012	217539	229687	216065	255935	21.5218	21.6211	21.4754	21.5369	21.5876		51.99	0.00737959	5.32909	H32_BOVIN	VTIMPKDIQLAR	[9] Deamidated (NQ)	sp|P84227|H32_BOVIN Histone H3.2 OS=Bos taurus OX=9913 PE=1 SV=2	1	1	0	1	1	x
65	387.273	4.88643	0.440717	386.266	1	12.9775	14269.5	11674	15206.4	12133.7	15616.5	14085.2	11089.9	15185.3	12133.7	15331.5	216100	181051	276635	227776	277681	4.98247	4.9512	4.92823	4.88643	4.87823									0	0	0	0	0
66	727.808	58.5326	0.755133	3634	5	33.1061	170393	99913.5	114197	86948.6	78336.2	168192	94914.5	114039	86948.6	76906.7	157512	191385	178146	214246	150420	58.4664	58.4946	58.5448	58.5326	58.5288		23.86	0.00335458	0.923111	H2AV_BOVIN	VGATAAVYSAAILEYLTAEVLELAGNASKDLKVKR		sp|Q32LA7|H2AV_BOVIN Histone H2A.V OS=Bos taurus OX=9913 GN=H2AFV PE=2 SV=3	1	0	1	0	0	x
67	1180.62	17.1134	0.721	1179.62	1	13.79	205822	233220	217207	276170	277901	203164	221551	216906	276170	272830	118860	179232	154915	205121	215185	17.1293	17.1513	17.1608	17.1134	17.1457		---	0.00203283	1.7233	H4_BOVIN	ISGLIYEETR		sp|P62803|H4_BOVIN Histone H4 OS=Bos taurus OX=9913 PE=1 SV=2	0	0	0	0	0	x
68	575.332	18.7987	1.1892	574.324	1	7.67291	139693	150876	143093	122866	133066	137889	143327	142894	122866	130638	163949	159910	181245	139553	145427	18.7919	18.7938	18.8009	18.7987	18.7848									0	0	0	0	0
69	428.263	18.7987	1.00047	427.256	1	3.81055	96058.5	93437.7	99475.3	89745	93547.8	94817.9	88762.7	99337.3	89745	91840.7	150658	144676	187512	152964	142568	18.7919	18.7938	18.8009	18.7987	18.7848									0	0	0	0	0
70	703.374	4.93373	0.485833	702.367	1	15.4478	28114.5	22192.5	27230.5	20872.5	30089.2	27751.4	21082.1	27192.7	20872.5	29540.2	230883	182655	244941	252544	304791	5.04107	4.99687	4.98292	4.93373	4.92165		---	0.00101727	1.44835	H2B1_BOVIN	IAGEASR		sp|P62808|H2B1_BOVIN Histone H2B type 1 OS=Bos taurus OX=9913 PE=1 SV=2	0	0	0	0	0	x
71	668.842	16.5886	0.589933	1335.67	2	12.9191	112660	135996	97279.7	107660	123785	111205	129192	97144.7	107660	121526	151863	185926	167565	170125	179904	16.5374	16.5969	16.6022	16.5886	16.6001		73.69	0.00330072	2.47122	H32_BOVIN	EIAQDFKTDLR	[4] Deamidated (NQ)	sp|P84227|H32_BOVIN Histone H3.2 OS=Bos taurus OX=9913 PE=1 SV=2	1	2	2	1	1	x									x
72	478.662	27.1548	1.2994	2388.27	5	10.8854	112432	123796	119659	125694	148900	110980	117602	119493	125694	146183	146082	159902	145159	143085	161436	27.1227	27.1122	27.2529	27.1548	27.1893									0	0	0	0	0
73	711.074	33.9183	0.95845	4260.4	6	5.62927	121403	133293	132620	132045	142408	119835	126624	132436	132045	139809	139253	134165	136275	154928	151967	33.8571	33.9295	33.8977	33.9183	33.9492									0	0	0	0	0
74	537.638	17.0539	0.625167	1609.89	3	9.38252	89189.7	76441.9	89778.8	94684.9	77782.2	88037.8	72617.3	89654.2	94684.9	76362.9	143562	143211	150948	155140	141210	17.0438	17.0595	17.0934	17.0539	17.0692		65.38	0.00533564	3.3143	H4_BOVIN	KTVTAMDVVYALKR	[6] Oxidation (M)	sp|P62803|H4_BOVIN Histone H4 OS=Bos taurus OX=9913 PE=1 SV=2	1	1	1	1	1	x					x
75	376.261	58.1913	0.9592	375.254	1	7.05114	37412.5	35337.1	40427.1	39274.6	42490.3	36929.4	33569	40371	39274.6	41715	135335	159688	152273	141631	129475	58.2194	58.2111	58.1992	58.1913	58.1504									0	0	0	0	0
76	479.061	19.4318	0.66315	1912.21	4	28.9191	56726.5	31751.6	37488.5	30593.3	32287.6	55993.9	30162.9	37436.5	30593.3	31698.4	156678	162127	182655	156980	143322	19.4394	19.5086	19.465	19.4318	19.4971									0	0	0	0	0
77	645.827	5.2593	0.6468	1289.64	2	18.3104	43490.1	41859.8	34368.7	28859.8	30671.9	42928.4	39765.4	34321	28859.8	30112.2	239354	208230	209851	204998	185675	5.39443	5.34292	5.28488	5.2593	5.23683		52.91	0.00239021	1.8534	H4_BOVIN	DAVTYTEHAKR		sp|P62803|H4_BOVIN Histone H4 OS=Bos taurus OX=9913 PE=1 SV=2	1	1	1	1	1	x
78	725.581	38.3541	1.13433	3622.87	5	11.0708	117569	144424	117069	144074	144406	116051	137198	116907	144074	141771	123769	138994	117513	170456	172433	38.3101	38.3416	38.3286	38.3541	38.3147									0	0	0	0	0
79	504.826	18.1577	0.862717	2015.28	4	5.8609	90984.6	81369.1	86185.5	95211.2	89149.6	89809.5	77297.9	86065.9	95211.2	87522.8	111161	108759	135702	138418	131117	18.1618	18.1856	18.1928	18.1577	18.1842									0	0	0	0	0
80	634.009	25.9899	1.1899	1899.01	3	45.6348	123862	40894.5	110275	46288.7	86178.2	122262	38848.4	110122	46288.7	84605.6	173160	72005	155173	93774	177886	25.8821	25.9127	25.9381	25.9899	26.0346									0	0	0	0	0
81	450.575	15.5322	0.47695	1348.7	3	9.30315	35957.7	39770.8	41814.6	44866.9	36584.5	35493.3	37781	41756.6	44866.9	35916.9	125473	94691	128048	143979	109036	15.5353	15.56	15.5669	15.5322	15.5811		26.63	0.00483509	3.585	H32_BOVIN	EIAQDFKTDLR	[7] Methyl (K)	sp|P84227|H32_BOVIN Histone H3.2 OS=Bos taurus OX=9913 PE=1 SV=2	1	1	0	0	0	x									x
82	626.353	12.1508	0.5595	1250.69	2	19.9529	53713.8	79156.7	60960.4	50075.2	74350	53020	75196.2	60875.8	50075.2	72993.3	105522	134655	112106	122294	128666	12.1749	12.2324	12.2038	12.1508	12.2104		54.89	0.00356754	2.85246	H32_BOVIN	YQKSTELLIR	[2] Deamidated (NQ)	sp|P84227|H32_BOVIN Histone H3.2 OS=Bos taurus OX=9913 PE=1 SV=2	1	1	1	0	1	x
83	633.673	31.2077	1.1142	3796	6	44.4068	27828.9	105907	62539.6	111236	109531	27469.5	100608	62452.8	111236	107532	6862	148962	76844	179646	173400	31.2211	31.2154	31.2418	31.2077	31.2725		---	0.0460178	12.1229	H2A2C_BOVIN	KGNYAERVGAGAPVYMAAVLEYLTAEILELAGNAAR	[3] Deamidated (NQ)|[7] Dimethyl KR (KR)|[16] Oxidation (M)	sp|A1A4R1|H2A2C_BOVIN Histone H2A type 2-C OS=Bos taurus OX=9913 GN=HIST2H2AC PE=2 SV=1	0	0	0	0	0
84	748.05	45.1805	1.16165	4482.25	6	8.74512	187662	159324	191892	198932	198897	185239	151353	191626	198932	195268	142203	103839	129342	127401	111306	45.0989	45.135	45.2179	45.1805	45.1283		54.18	0.0665261	14.8423	H2B1N_BOVIN	KESYSVYVYKVLKQVHPDTGISSKAMGNMNSFVNDIFER	[28] Deamidated (NQ)|[30] Deamidated (NQ)	sp|Q32L48|H2B1N_BOVIN Histone H2B type 1-N OS=Bos taurus OX=9913 GN=HIST1H2BN PE=1 SV=3	0	0	0	1	0	x		x
85	945.517	20.1122	0.6588	944.509	1	12.8147	95435.6	91529.3	79925.8	113578	100514	94203	86949.8	79814.9	113578	98679.5	117126	106221	105918	108018	124852	20.0918	20.1047	20.1434	20.1122	20.1169		---	0.0014795	1.56643	H2A2C_BOVIN	AGLQFPVGR	[4] Deamidated (NQ)	sp|A1A4R1|H2A2C_BOVIN Histone H2A type 2-C OS=Bos taurus OX=9913 GN=HIST2H2AC PE=2 SV=1	0	0	0	0	0	x
86	539.568	25.6129	0.635383	2154.24	4	12.9178	32019.6	35148.7	28271.4	36095	40055.5	31606.1	33390.1	28232.2	36095	39324.6	130189	148968	131838	169394	209651	25.4395	25.5684	25.4356	25.6129	25.6158									0	0	0	0	0
87	846.474	23.4052	0.635483	845.466	1	60.8456	67538.2	24241.7	34078.3	18426.3	21204.3	66666	23028.8	34031.1	18426.3	20817.4	131130	117519	97846	99709	125999	23.4276	23.4163	23.4524	23.4052	23.4593									0	0	0	0	0
88	737.089	34.3192	4.05807	4416.49	6	6.15874	244265	244571	243357	251522	279962	241110	232334	243019	251522	274853	94993	95721	107995	105801	124779	34.3037	34.3354	34.3318	34.3192	34.3743		59.11	0.00407496	0.92267	H2A1_BOVIN	NDEELNKLLGKVTIAQGGVLPNIQAVLLPKKTESHHKAKGK	[1] Deamidated (NQ)	sp|P0C0S9|H2A1_BOVIN Histone H2A type 1 OS=Bos taurus OX=9913 PE=1 SV=2	1	2	1	1	1	x							x
89	387.75	11.7593	0.5278	773.486	2	43.3239	59359.8	19136.4	57335.9	26899.5	44887.7	58593.2	18178.9	57256.4	26899.5	44068.6	167776	38245	178796	58385	87370	11.6773	11.8075	11.7213	11.7593	11.7865									0	0	0	0	0
90	621.876	16.9592	0.445317	1241.74	2	16.405	42979	47400.9	37071.5	36704.2	30743.5	42423.9	45029.2	37020.1	36704.2	30182.5	92881	131376	106157	106894	102238	16.9369	16.9953	16.9811	16.9592	16.9848									0	0	0	0	0
91	615.406	46.9422	0.541083	614.398	1	141.192	3771.25	65145.4	0	249.803	117945	3722.55	61885.9	0	249.803	115792	2569	321416	0	478	237759	46.9179	47.0088	47.0136	46.9422	46.989									0	0	0	0	0
92	451.256	4.84763	0.68315	900.498	2	12.9868	17131.1	16278.1	21975	16749.2	19420.1	16909.9	15463.6	21944.5	16749.2	19065.7	117774	111588	136271	173637	133653	4.93487	4.89958	4.8873	4.84763	4.84025		30.94	0.00542513	6.02462	H2B1_BOVIN	LAHYNKR		sp|P62808|H2B1_BOVIN Histone H2B type 1 OS=Bos taurus OX=9913 PE=1 SV=2	0	0	0	0	1	x
93	599.065	3.23695	1.42542	598.057	1	14.7607	117825	161292	178604	167608	156442	116304	153222	178356	167608	153587	79154	126373	119932	112254	103431	3.24265	3.24305	3.22985	3.23695	3.26827									0	0	0	0	0
94	706.072	33.8109	0.91795	4230.39	6	2.70718	86644.2	91790.8	91480.7	91351.7	93082.9	85525.2	87198.1	91353.7	91351.7	91384.3	106379	105758	103347	96994	100663	33.7566	33.8374	33.8031	33.8109	33.8426									0	0	0	0	0
95	907.945	57.6463	0.898033	3627.75	4	99.3613	209211	15012.3	128847	18357.7	49299.9	206509	14261.2	128668	18357.7	48400.3	332286	5340	302143	16458	56374	57.5555	57.6341	57.7131	57.6463	57.6172		57.36	0.000198175	0.0546275	H31_BOVIN	FQSSAVMALQEACEAYLVGLFEDTNLCAIHAKR		sp|P68432|H31_BOVIN Histone H3.1 OS=Bos taurus OX=9913 PE=1 SV=2	2	0	2	1	1	x	x
96	933.891	30.2207	0.81205	1865.77	2	86.2785	80.957	88298.2	12280.3	88099	50347.5	79.9114	83880.3	12263.2	88099	49428.7	638.409	188884	22222	200944	104174	30.1699	30.2439	30.2324	30.2207	30.2045									0	0	0	0	0
97	446.231	16.6014	0.647533	1335.67	3	13.2695	54262.1	42156.8	47403.9	53895.8	59832.7	53561.3	40047.5	47338.1	53895.8	58740.9	107561	82318	117507	116235	96494	16.56	16.6134	16.6294	16.6014	16.6196		55.53	0.00483386	3.61906	H32_BOVIN	EIAQDFKTDLR	[4] Deamidated (NQ)	sp|P84227|H32_BOVIN Histone H3.2 OS=Bos taurus OX=9913 PE=1 SV=2	1	1	1	1	1	x									x
98	577.083	3.23695	1.5255	576.076	1	18.5351	101202	143849	169173	163518	142243	99895.1	136652	168939	163518	139647	62449	110915	116507	114406	94163	3.24265	3.24305	3.22985	3.23695	3.26827									0	0	0	0	0
99	713.468	10.2147	0.846533	712.46	1	8.84963	115243	117140	141573	132322	133401	113754	111279	141377	132322	130967	84062	90555	109288	114216	120606	10.1953	10.2585	10.228	10.2147	10.2523									0	0	0	0	0
100	465.87	26.8345	0.518467	2324.32	5	19.5468	25422.1	37581.3	24125.9	30762.3	35796.2	25093.8	35700.9	24092.5	30762.3	35143	92926	112083	91787	99186	169035	26.7817	26.8091	26.9148	26.8345	26.8647									0	0	0	0	0
101	703.389	18.7987	1.00047	702.382	1	5.07233	119048	118836	121020	106364	114293	117511	112890	120852	106364	112208	93777	88195	104990	90071	102559	18.7919	18.7938	18.8009	18.7987	18.7848									0	0	0	0	0
102	308.227	43.9723	0.710467	307.219	1	139.376	18.8998	29721.3	0	0	21987.9	18.6557	28234.2	0	0	21586.7	836	280138	0	0	171250	43.7834	43.91	43.9517	43.9723	43.9101									0	0	0	0	0
103	471.505	26.0362	1.18758	1881.99	4	53.6333	73429.8	18093.9	58541.8	22632.6	46500.8	72481.5	17188.6	58460.6	22632.6	45652.2	155634	44235	123758	59878	131632	25.9337	25.9485	25.9803	26.0362	26.0771									0	0	0	0	0
104	395.236	9.32653	0.606433	788.458	2	6.46483	32254.7	34386.5	36382.4	38395.7	35782	31838.1	32666	36331.9	38395.7	35129.1	99094	75933	119585	95653	99843	9.28783	9.40192	9.31587	9.32653	9.37167									0	0	0	0	0
105	797.954	21.7584	1.21068	1593.89	2	9.15524	63103.6	77105.7	66658.9	66166.9	76312.7	62288.6	73247.9	66566.4	66166.9	74920.1	84698	133801	106331	111157	104246	21.7391	21.8891	21.6827	21.7584	21.8453		101.75	0.00205126	1.28695	H4_BOVIN	KTVTAMDVVYALKR		sp|P62803|H4_BOVIN Histone H4 OS=Bos taurus OX=9913 PE=1 SV=2	4	3	4	2	2	x					x
106	470.784	20.7108	0.820767	939.554	2	2.5542	31275.6	32901.2	33043.8	32903.9	31653.1	30871.7	31255	32998	32903.9	31075.5	98431	102516	110572	124706	131234	20.528	20.6887	20.8141	20.7108	20.576									0	0	0	0	0
107	640.852	26.8758	0.796883	2559.38	4	5.87803	37762.2	44191.3	41356.5	42719.6	40475.1	37274.5	41980.3	41299.1	42719.6	39736.5	119933	97805	106868	103502	86528	26.8279	26.8554	26.9507	26.8758	26.9034									0	0	0	0	0
108	536.304	20.7108	0.949417	1070.59	2	3.46382	35658.3	38930.5	38184.3	38222.1	36885.6	35197.8	36982.6	38131.4	38222.1	36212.5	94474	100284	110834	123542	128097	20.528	20.6887	20.8141	20.7108	20.576									0	0	0	0	0
109	555.101	3.23695	1.5255	554.094	1	19.5614	114785	167619	201721	186601	168877	113302	159232	201441	186601	165795	41471	96427	102854	99253	82969	3.24265	3.24305	3.22985	3.23695	3.26827									0	0	0	0	0
110	632.408	24.1243	0.594183	1894.2	3	4.08679	25375	27193.6	24542.5	26526.5	26567.3	25047.3	25833	24508.4	26526.5	26082.5	99308	112592	90713	85398	100089	24.0407	24.0694	24.0866	24.1243	24.0602									0	0	0	0	0
111	749.887	44.4516	2.45018	4493.28	6	15.887	309862	205596	282503	317820	279337	305860	195309	282111	317820	274240	117921	63071	87600	99919	81834	44.3503	44.4698	44.399	44.4516	44.4385		74.58	-0.000332161	-0.0739239	H2B1_BOVIN	KESYSVYVYKVLKQVHPDTGISSKAMGIMNSFVNDIFER	[24] Methyl (K)	sp|P62808|H2B1_BOVIN Histone H2B type 1 OS=Bos taurus OX=9913 PE=1 SV=2	2	2	4	3	3	x		x
112	845.129	28.8733	0.9927	2532.37	3	6.20955	101128	112399	100896	106342	115760	99821.5	106775	100756	106342	113648	79708	77320	83542	89888	80440	28.8347	28.9176	28.9239	28.8733	28.9545		83.91	0.000762593	0.301138	H12_BOVIN	SGVSLAALKKALAAAGYDVEKNNSR		sp|P02253|H12_BOVIN Histone H1.2 OS=Bos taurus OX=9913 GN=HIST1H1C PE=1 SV=2	2	2	2	2	2	x
113	615.884	32.898	1.326	1229.75	2	5.38756	67525.1	62515.3	62676.9	60589.2	68560	66653.1	59387.4	62589.9	60589.2	67309	90356	92771	96235	96645	101772	32.8143	32.9643	32.9056	32.898	32.8586									0	0	0	0	0
114	903.951	52.5663	0.9808	3611.77	4	45.6744	119452	53084.9	140045	52680.2	72622.4	117909	50428.9	139851	52680.2	71297.2	133109	23553	161263	35272	68247	52.4708	52.5504	52.5625	52.5663	52.5672		34.75	-0.000424337	-0.117487	H32_BOVIN	FQSSAVMALQEASEAYLVGLFEDTNLCAIHAKR		sp|P84227|H32_BOVIN Histone H3.2 OS=Bos taurus OX=9913 PE=1 SV=2	2	2	2	2	1	x	x
115	498.079	27.7114	1.66437	2485.36	5	8.9154	44419.8	47807.1	48839.3	50992.8	56379.8	43846.1	45415.1	48771.6	50992.8	55351	98787	89338	98905	98014	97231	27.7107	27.6199	27.8413	27.7114	27.7522									0	0	0	0	0
116	615.445	43.9723	0.553567	614.438	1	149.959	0.605094	58148.8	0	0	28262.5	0.59728	55239.4	0	0	27746.8	175.613	288547	0	0	107712	43.7834	43.91	43.9517	43.9723	43.9101									0	0	0	0	0
117	907.443	47.0127	0.618767	3625.74	4	60.0973	202.278	197637	175557	171781	117414	199.666	187749	175313	171781	115271	438	216168	55814	178068	77799	46.9868	47.1192	47.105	47.0127	47.056		29.22	-0.0488417	-13.4706	H32_BOVIN	FQSSAVMALQEASEAYLVGLFEDTNLCAIHAKR	[32] Methyl (K)	sp|P84227|H32_BOVIN Histone H3.2 OS=Bos taurus OX=9913 PE=1 SV=2	0	1	0	0	0	x	x
118	643.029	3.3842	1.44747	642.021	1	10.3398	142188	145245	180095	172178	165007	140352	137978	179845	172178	161996	87295	83369	90559	82901	69067	3.32192	3.402	3.40465	3.3842	3.36192									0	0	0	0	0
119	631.935	34.3747	3.29127	4416.49	7	8.72427	123605	121906	127779	134002	150263	122008	115806	127602	134002	147521	60756	70245	77999	77048	86268	34.3631	34.3963	34.3869	34.3747	34.4268		50.85	0.00690389	1.56321	H2A1_BOVIN	NDEELNKLLGKVTIAQGGVLPNIQAVLLPKKTESHHKAKGK	[1] Deamidated (NQ)	sp|P0C0S9|H2A1_BOVIN Histone H2A type 1 OS=Bos taurus OX=9913 PE=1 SV=2	1	1	1	1	1	x							x
120	795.413	42.5553	1.0679	3972.03	5	13.6631	102575	127481	112223	132712	145552	101250	121103	112068	132712	142896	97323	97403	92346	113633	141722	42.6583	42.6438	42.4391	42.5553	42.5019									0	0	0	0	0
121	478.302	17.0891	0.393817	954.59	2	8.15617	25026	21582	26771.4	26191.4	24430.4	24702.8	20502.1	26734.3	26191.4	23984.6	62270	65613	72865	78991	88010	17.0859	17.1314	17.1334	17.0891	17.1124									0	0	0	0	0
122	523.895	27.0734	1.44545	2614.44	5	11.0812	74286.3	81967.2	82237	88884	99566.3	73326.9	77866.1	82122.9	88884	97749.4	60656	73283	76294	75212	86278	27.0373	27.0338	27.1695	27.0734	27.1069									0	0	0	0	0
123	697.316	17.1242	0.679167	696.309	1	6.98446	53982.6	49613.6	57046.7	52228.1	59192.4	53285.4	47131.2	56967.6	52228.1	58112.3	69671	68090	81291	61944	79564	17.1432	17.1636	17.1759	17.1242	17.1559									0	0	0	0	0
124	511.769	15.0608	0.709983	1021.52	2	22.9285	40146.4	27707.8	25576.3	31565	22636	39627.9	26321.5	25540.8	31565	22222.9	60617	65446	73292	76898	80696	15.0889	15.1071	15.1096	15.0608	15.0884									0	0	0	0	0
125	641.099	29.7566	0.725517	2560.37	4	8.39839	58437.4	51734.7	49583	60841.9	55241.6	57682.6	49146.3	49514.2	60841.9	54233.6	77197	85006	80692	86743	103765	29.6949	29.8026	29.8102	29.7566	29.7229		39.21	-0.0310053	-12.1096	H12_BOVIN	SGVSLAALKKALAAAGYDVEKNNSR	[10] Dimethyl KR (KR)	sp|P02253|H12_BOVIN Histone H1.2 OS=Bos taurus OX=9913 GN=HIST1H1C PE=1 SV=2	0	1	1	0	1	x
126	417.905	12.1508	0.68465	1250.69	3	11.9574	27089.5	27788.1	32249.6	26000.6	34087.8	26739.7	26397.7	32204.8	26000.6	33465.8	70496	58784	80074	84328	60606	12.1749	12.2324	12.2038	12.1508	12.2104		60.3	0.00502507	4.01784	H32_BOVIN	YQKSTELLIR	[2] Deamidated (NQ)	sp|P84227|H32_BOVIN Histone H3.2 OS=Bos taurus OX=9913 PE=1 SV=2	1	1	1	1	1	x
127	621.047	3.28062	1.39105	620.039	1	11.6176	110505	129948	151765	143174	137118	109078	123446	151555	143174	134615	56622	68583	73836	72499	79020	3.26245	3.28062	3.28202	3.28062	3.29848									0	0	0	0	0
128	600.384	10.2147	0.846533	599.377	1	9.65396	67870.6	87945.7	81667.8	75189.7	81512.7	66994.1	83545.4	81554.4	75189.7	80025.3	60760	86776	81957	72915	82859	10.1953	10.2585	10.228	10.2147	10.2523									0	0	0	0	0
129	651.341	23.7371	0.775583	1300.67	2	22.2034	33548.7	37977.5	28686.2	41705.6	23220.6	33115.4	36077.4	28646.4	41705.6	22796.8	67760	79938	66221	68973	84214	23.7623	23.7279	23.7941	23.7371	23.7671		76.05	0.0156958	12.0677	H2A2C_BOVIN	NDEELNKLLGK	[1] Deamidated (NQ)|[11] Formyl (K)	sp|A1A4R1|H2A2C_BOVIN Histone H2A type 2-C OS=Bos taurus OX=9913 GN=HIST2H2AC PE=2 SV=1	1	1	1	1	1
130	529.551	23.6556	0.81515	2114.17	4	14.83	48052.7	55027.1	52212.4	58606.6	39092.2	47432.1	52273.9	52139.9	58606.6	38378.8	79132	68436	78790	75479	82781	23.6746	23.6355	23.6832	23.6556	23.6464									0	0	0	0	0
131	700.901	16.853	0.539367	1399.79	2	12.8421	49292.5	52643.8	42826.7	37570.7	44708.6	48655.9	50009.8	42767.3	37570.7	43892.8	67435	75050	66486	60260	64802	16.8561	16.9139	16.8856	16.853	16.9139		59.82	0.00235988	1.68588	H32_BOVIN	VTIMPKDIQLAR	[4] Oxidation (M)	sp|P84227|H32_BOVIN Histone H3.2 OS=Bos taurus OX=9913 PE=1 SV=2	2	1	0	0	0	x
132	359.241	4.74097	0.382217	358.234	1	13.3396	7868.33	6828.65	9830.03	7912.56	8276.73	7766.71	6486.99	9816.39	7912.56	8125.7	71824	51731	85643	71280	93637	4.80143	4.77257	4.80303	4.74097	4.73453									0	0	0	0	0
133	336.246	8.60308	0.498833	670.477	2	11.2235	18208.7	23416.5	18601.3	21260.9	22596.7	17973.5	22244.9	18575.5	21260.9	22184.3	63735	52649	78767	70886	69673	8.58918	8.63888	8.60892	8.60308	8.64582		21.57	0.00338793	5.05303	H13_BOVIN	IKLGLK		sp|A7MAZ5|H13_BOVIN Histone H1.3 OS=Bos taurus OX=9913 GN=HIST1H1D PE=1 SV=1	1	0	0	1	0
134	594.076	27.7567	1.67658	2372.27	4	7.77197	46625.8	54454.9	50359	48929.9	56339.1	46023.6	51730.4	50289.1	48929.9	55311	75186	85705	82981	69394	70717	27.7574	27.6613	27.8946	27.7567	27.7974									0	0	0	0	0
135	654.881	26.0941	0.838167	1307.75	2	28.6214	21059.8	42649.5	23586	28911.8	29688.6	20787.8	40515.6	23553.3	28911.8	29146.8	43863	102149	46739	62836	60528	25.9932	26.0012	26.0318	26.0941	26.1261									0	0	0	0	0
136	387.778	7.07093	0.441867	773.541	2	17.3522	10428.8	10085.9	9779.74	7319.35	7253.92	10294.1	9581.25	9766.17	7319.35	7121.56	59233	56751	71436	66053	41135	7.04643	7.11458	7.08683	7.07093	7.10942									0	0	0	0	0
137	425.945	10.2678	0.71135	849.876	2	10.3613	48606.9	42442.7	56787.8	51208.8	49792.1	47979.1	40319.1	56709	51208.8	48883.5	59165	63668	72095	63595	51538	10.2406	10.2906	10.2726	10.2678	10.2879									0	0	0	0	0
138	563.796	19.0197	0.522117	1125.58	2	15.9612	34359.1	48717	38022.5	43775.7	50509.9	33915.3	46279.5	37969.8	43775.7	49588.2	39920	53872	50625	60348	82069	18.9826	19.0462	19.0248	19.0197	19.0396									0	0	0	0	0
139	442.591	13.2774	0.5949	1324.75	3	14.6187	35105.2	32266.7	38133.7	45472.8	32901.9	34651.8	30652.2	38080.7	45472.8	32301.5	55172	40861	61304	72427	62209	13.2794	13.3318	13.2712	13.2774	13.2953		31.69	0.00523242	3.94975	H4_BOVIN	DNIQGITKPAIR		sp|P62803|H4_BOVIN Histone H4 OS=Bos taurus OX=9913 PE=1 SV=2	1	0	1	1	2	x
140	493.807	4.79743	0.43185	985.6	2	14.5702	10457.7	9538.77	13457.3	9845.98	11685.7	10322.7	9061.51	13438.6	9845.98	11472.5	61643	54511	78753	64405	58919	4.87263	4.8509	4.8503	4.79743	4.79122		21.59	-0.00295133	-2.99444	H32_BOVIN	KQLATKAAR		sp|P84227|H32_BOVIN Histone H3.2 OS=Bos taurus OX=9913 PE=1 SV=2	0	1	0	0	0	x				x
141	602.961	23.1938	0.708433	1805.86	3	67.2889	2116.05	33970.2	12536.2	38943.9	25458	2088.72	32270.5	12518.8	38943.9	24993.5	1146	80286	22820	98277	75781	23.2434	23.2138	23.3432	23.1938	23.2721									0	0	0	0	0
142	574.333	6.29698	0.616467	573.325	1	51.4989	13824.6	27256.3	10855.6	10199.8	9630.6	13646.1	25892.6	10840.5	10199.8	9454.86	53772	64391	66711	66627	42880	6.23412	6.32018	6.31385	6.29698	6.27568									0	0	0	0	0
143	616.38	6.79908	0.491483	615.373	1	21.7234	15545	17844.3	10430.5	13164.9	11686	15344.2	16951.4	10416	13164.9	11472.8	51269	61483	62465	67746	58096	6.84495	6.88732	6.80078	6.79908	6.83395									0	0	0	0	0
144	513.289	25.9899	1.368	1024.56	2	52.3679	33738.5	8994.51	27257.1	10578.3	20889.2	33302.8	8544.48	27219.3	10578.3	20508	86908	27113	79641	36666	79085	25.8821	25.9127	25.9381	25.9899	26.0346									0	0	0	0	0
145	514.815	5.14915	0.382533	1027.62	2	10.8308	9764.23	9931.05	9005.68	7460.3	9336.37	9638.13	9434.16	8993.18	7460.3	9166	72153	58280	73611	73450	80167	5.30535	5.2191	5.17578	5.14915	5.12747		39.22	0.00234292	2.27997	H32_BOVIN	KQLATKAAR	[6] Acetyl (K)	sp|P84227|H32_BOVIN Histone H3.2 OS=Bos taurus OX=9913 PE=1 SV=2	1	1	1	0	1	x				x
146	633.773	25.3944	0.808817	3163.83	5	6.97186	29367.5	32018.6	34556	34717.7	31371.9	28988.2	30416.6	34508.1	34717.7	30799.5	63800	56630	61886	72015	61985	25.2273	25.3829	25.2537	25.3944	25.4144									0	0	0	0	0
147	659.345	15.0916	1.07817	1316.68	2	26.315	63659.7	62788.3	39180.7	45034.1	36361.2	62837.5	59646.8	39126.3	45034.1	35697.7	50159	60995	53760	51767	55505	15.1291	15.1339	15.1442	15.0916	15.1129									0	0	0	0	0
148	547.779	16.5713	0.671033	1093.54	2	10.1207	32433.8	28678.2	29168	32407.7	36723	32014.9	27243.3	29127.6	32407.7	36052.9	57062	46656	64485	51822	60280	16.5251	16.5859	16.593	16.5713	16.5807									0	0	0	0	0
149	447.739	15.0608	0.689017	893.464	2	23.9096	25673.7	17329.1	16220.1	20438.7	14138.3	25342.1	16462	16197.5	20438.7	13880.3	43700	45477	50663	56354	61436	15.0889	15.1071	15.1096	15.0608	15.0884									0	0	0	0	0
150	851.511	11.9499	0.549617	850.504	1	19.9129	58914.6	39918.3	46706.7	45562.7	64452.2	58153.8	37921.1	46641.9	45562.7	63276	56875	31851	54968	53136	62712	11.9177	12.01	11.9608	11.9499	11.9652		---	0.00129086	1.51777	H2A2C_BOVIN	HLQLAIR	[3] Deamidated (NQ)	sp|A1A4R1|H2A2C_BOVIN Histone H2A type 2-C OS=Bos taurus OX=9913 GN=HIST2H2AC PE=2 SV=1	0	0	0	0	0	x
151	872.415	41.3284	0.569783	1742.82	2	7.36006	30096	34187.4	30036.5	28017.3	30275.9	29707.3	32476.9	29994.8	28017.3	29723.4	62886	79185	69978	65556	77152	41.2854	41.4077	41.3969	41.3284	41.5033		87.87	0.00399669	2.29324	H2B1_BOVIN	AMGIMNSFVNDIFER		sp|P62808|H2B1_BOVIN Histone H2B type 1 OS=Bos taurus OX=9913 PE=1 SV=2	2	1	2	2	3
152	399.725	25.9899	1.18758	797.436	2	57.296	20610.8	4499.9	15811	5753.39	12526.1	20344.6	4274.76	15789.1	5753.39	12297.6	81170	23833	70577	31512	68037	25.8821	25.9127	25.9381	25.9899	26.0346									0	0	0	0	0
153	719.082	33.7234	0.892267	4308.45	6	4.71427	47001.2	48392.3	45506	48512.5	51639.9	46394.2	45971	45442.9	48512.5	50697.6	44047	47081	45986	49643	55074	33.6632	33.75	33.702	33.7234	33.7354		37.34	-0.00231618	-0.53759	H2A2C_BOVIN	NDEELNKLLGKVTIAQGGVLPNIQAVLLPKKTESHKAKSK		sp|A1A4R1|H2A2C_BOVIN Histone H2A type 2-C OS=Bos taurus OX=9913 GN=HIST2H2AC PE=2 SV=1	1	1	1	1	1	x							x
154	750.217	41.3284	3.6644	4495.26	6	6.42379	118003	132104	128743	140411	125324	116479	125494	128564	140411	123037	48179	56964	58435	58453	55879	41.2854	41.4077	41.3969	41.3284	41.5033		68.22	0.00271439	0.603834	H2B1_BOVIN	KESYSVYVYKVLKQVHPDTGISSKAMGIMNSFVNDIFER	[29] Oxidation (M)	sp|P62808|H2B1_BOVIN Histone H2B type 1 OS=Bos taurus OX=9913 PE=1 SV=2	5	4	3	5	3	x		x
155	933.702	49.7572	0.6324	3730.78	4	72.2564	958.361	136613	58970.8	107358	56847.1	945.984	129778	58889	107358	55809.8	722	94947	12926	107362	35430	49.7116	49.7133	49.765	49.7572	49.7733									0	0	0	0	0
156	875.416	8.42495	0.561167	874.408	1	23.4348	42979.6	49293.7	44855.4	64358.8	72038	42424.5	46827.3	44793.2	64358.8	70723.5	40726	35158	54799	60938	59727	8.42892	8.44903	8.4332	8.42495	8.46323									0	0	0	0	0
157	495.294	24.2095	0.7787	988.573	2	10.7281	11206.2	11750.4	9550.42	12285	9918.07	11061.5	11162.4	9537.17	12285	9737.09	60765	60636	55018	72561	60523	24.1239	24.1861	24.1594	24.2095	24.1253		57.95	0.00206467	2.08854	H4_BOVIN	VFLENVIR		sp|P62803|H4_BOVIN Histone H4 OS=Bos taurus OX=9913 PE=1 SV=2	1	0	1	1	1
158	492.633	4.79743	0.3903	1474.88	3	18.2058	11161.6	10120.2	15721.6	11516	13854	11017.4	9613.83	15699.8	11516	13601.2	64276	41497	72070	57976	54991	4.87263	4.8509	4.8503	4.79743	4.79122		39.2	0.00256583	1.7397	H32_BOVIN	KSAPATGGVKKPHR	[1] Trimethyl K (K)	sp|P84227|H32_BOVIN Histone H3.2 OS=Bos taurus OX=9913 PE=1 SV=2	1	0	1	1	1	x			x
159	737.59	33.6394	0.675933	4419.5	6	7.33098	29574.5	27772.3	25382.9	27310.7	30699.4	29192.6	26382.7	25347.7	27310.7	30139.2	46024	48425	53153	49922	54390	33.5671	33.6712	33.6111	33.6394	33.6492									0	0	0	0	0
160	487.307	10.0528	0.428717	972.599	2	30.9696	8368.05	15484.3	9250.79	7388.21	11265.7	8259.98	14709.6	9237.95	7388.21	11060.1	48689	45572	56751	63780	58513	10.0998	10.094	10.0782	10.0528	10.0813		48.8	0.00186899	1.92165	H13_BOVIN	SGVSLAALKK		sp|A7MAZ5|H13_BOVIN Histone H1.3 OS=Bos taurus OX=9913 GN=HIST1H1D PE=1 SV=1	0	0	0	1	1
161	457.281	32.8539	1.38922	1368.82	3	5.15675	36321	32547.2	33492.6	32968.1	36006.7	35851.9	30918.7	33446.1	32968.1	35349.7	46735	49022	50780	65231	65816	32.7821	32.9186	32.8594	32.8539	32.8108									0	0	0	0	0
162	810.4	17.1242	0.643217	809.393	1	10.817	47516.9	40767	51513.2	50459.7	54833.4	46903.2	38727.3	51441.7	50459.7	53832.8	44791	38950	51450	50247	56450	17.1432	17.1636	17.1759	17.1242	17.1559									0	0	0	0	0
163	430.887	5.2593	0.6107	1289.64	3	18.0706	12280.7	11008.8	9774.34	8120.65	8258.61	12122.1	10458	9760.77	8120.65	8107.91	81856	66647	82050	68548	57577	5.39443	5.34292	5.28488	5.2593	5.23683		51.52	0.00334526	2.59396	H4_BOVIN	DAVTYTEHAKR		sp|P62803|H4_BOVIN Histone H4 OS=Bos taurus OX=9913 PE=1 SV=2	1	1	1	1	1	x
164	544.329	10.8211	0.717017	1086.64	2	23.8297	44235.3	27645.7	28351.8	31419.6	44205.1	43664	26262.5	28312.4	31419.6	43398.4	45764	34444	58778	55583	44349	10.843	10.8865	10.8075	10.8211	10.8376									0	0	0	0	0
165	472.958	18.7987	0.694583	943.902	2	6.24531	41035.5	38823.8	41211.7	38096.7	35288.5	40505.5	36881.3	41154.5	38096.7	34644.6	49386	44249	55246	46528	42367	18.7919	18.7938	18.8009	18.7987	18.7848									0	0	0	0	0
166	475.462	27.7114	0.746917	2372.27	5	8.2828	26386.5	25640.9	27617.3	26583.7	31404.8	26045.7	24358	27579	26583.7	30831.7	55960	47606	57481	59510	62128	27.7107	27.6199	27.8413	27.7114	27.7522									0	0	0	0	0
167	726.411	52.6194	0.645433	2901.62	4	46.6497	16611.5	56350.8	27182.1	42502.9	25781.4	16396.9	53531.4	27144.3	42502.9	25311	34258	54981	65493	53267	43041	52.5149	52.6285	52.5986	52.6194	52.633									0	0	0	0	0
168	472.288	4.72035	0.637067	942.562	2	9.92374	36688.9	36344.3	40028.9	30851.3	33215.9	36215	34525.9	39973.3	30851.3	32609.7	83856	44055	64985	37867	36963	4.75117	4.73382	4.753	4.72035	4.72273									0	0	0	0	0
169	626.345	27.1132	1.47375	2501.35	4	9.49369	54601.6	64586.8	59511.2	60959.4	70360.5	53896.5	61355.3	59428.6	60959.4	69076.5	39752	48999	48734	45425	49925	27.0789	27.072	27.2109	27.1132	27.147									0	0	0	0	0
170	671.482	8.60308	0.4669	670.475	1	26.5294	23300.9	17640.7	21992.5	26896.7	35330.7	23000	16758.1	21962	26896.7	34686	49968	22784	50905	46700	59776	8.58918	8.63888	8.60892	8.60308	8.64582		---	0.000841893	1.25567	H13_BOVIN	IKLGLK		sp|A7MAZ5|H13_BOVIN Histone H1.3 OS=Bos taurus OX=9913 GN=HIST1H1D PE=1 SV=1	0	0	0	0	0
171	678.888	27.7114	1.46702	2711.52	4	7.35331	37528.8	43874.4	41876.8	43662.1	45789.6	37044.1	41679.2	41818.7	43662.1	44954	51726	53444	61587	65370	63377	27.7107	27.6199	27.8413	27.7114	27.7522		23.97	0.00149655	0.551924	H2B1K_BOVIN	LLLPGELAKHAVSEGTKAVTKYTSAK		sp|Q2M2T1|H2B1K_BOVIN Histone H2B type 1-K OS=Bos taurus OX=9913 GN=HIST1H2BK PE=1 SV=3	1	0	0	0	1	x						x
172	417.246	4.67435	0.60765	416.239	1	11.5094	25557.8	21206.8	26012.7	19937.7	22728.4	25227.7	20145.8	25976.6	19937.7	22313.7	57034	47227	62387	44323	44393	4.68892	4.68537	4.69087	4.67435	4.67968									0	0	0	0	0
173	591.026	17.1242	0.460883	1180.04	2	7.79328	27067.6	23801.2	29092	27930.8	28803.5	26718	22610.3	29051.6	27930.8	28277.9	41590	41755	49328	47196	48330	17.1432	17.1636	17.1759	17.1242	17.1559									0	0	0	0	0
174	501.314	32.9432	1.43147	500.306	1	6.14887	22374.2	20456.7	20689.5	19554.7	22570.4	22085.2	19433.2	20660.8	19554.7	22158.6	46185	48885	46368	48711	53137	32.8496	33.012	32.9527	32.9432	32.9038									0	0	0	0	0
175	653.472	13.055	0.363433	652.465	1	20.9431	23361.4	19041.7	21313.4	13005.6	22524.7	23059.7	18088.9	21283.8	13005.6	22113.6	55905	37954	56069	45157	50198	13.0537	13.1406	13.0487	13.055	13.0981									0	0	0	0	0
176	517.278	18.7987	1.12223	516.271	1	3.77628	45330.4	43370	45612.3	42045.6	42371.3	44744.9	41200	45549	42045.6	41598.1	41067	39292	51218	42104	44486	18.7919	18.7938	18.8009	18.7987	18.7848									0	0	0	0	0
177	507.481	28.8733	0.81115	2532.37	5	10.2729	31655.6	31035.7	33519	38271.1	38401.4	31246.8	29482.9	33472.5	38271.1	37700.6	39970	37993	47600	49125	53954	28.8347	28.9176	28.9239	28.8733	28.9545		77.88	0.00432576	1.70819	H12_BOVIN	SGVSLAALKKALAAAGYDVEKNNSR		sp|P02253|H12_BOVIN Histone H1.2 OS=Bos taurus OX=9913 GN=HIST1H1C PE=1 SV=2	2	2	2	2	2	x
178	513.249	29.4337	0.6026	1536.72	3	81.3523	73031.2	12515.4	39878.2	15959.7	16222.8	72088	11889.2	39822.9	15959.7	15926.8	95637	13168	65108	17835	26729	29.3741	29.4489	29.4548	29.4337	29.4891									0	0	0	0	0
179	685.121	24.8703	0.603367	2736.45	4	15.4528	27971	19107.5	23319	20168.6	21709.7	27609.8	18151.5	23286.6	20168.6	21313.5	66314	53362	54035	52971	57910	24.7403	24.7804	24.844	24.8703	24.7306									0	0	0	0	0
180	554.295	15.5322	0.460717	1106.58	2	11.0044	15651.8	20318.9	19304.4	19867.2	16912.2	15449.6	19302.3	19277.6	19867.2	16603.6	40216	35755	47148	46577	50192	15.5353	15.56	15.5669	15.5322	15.5811									0	0	0	0	0
181	700.901	20.7108	1.20588	1399.79	2	11.004	31704.1	41242.7	32755.9	34854.5	33028.8	31294.6	39179.2	32710.5	34854.5	32426.1	40214	61715	49151	48729	52960	20.528	20.6887	20.8141	20.7108	20.576		66.38	0.00221532	1.58262	H32_BOVIN	VTIMPKDIQLAR	[4] Oxidation (M)	sp|P84227|H32_BOVIN Histone H3.2 OS=Bos taurus OX=9913 PE=1 SV=2	1	1	1	3	2	x
182	444.571	15.5128	0.427033	1330.69	3	9.95464	14319.1	16931.1	17155.8	18382.4	15161.1	14134.1	16083.9	17132	18382.4	14884.5	44601	33450	46050	45172	43226	15.5128	15.5415	15.5404	15.5128	15.5561									0	0	0	0	0
183	909.506	58.5985	0.661233	3633.99	4	33.343	66352.4	39131.6	42486.9	33949.9	30333.9	65495.5	37173.7	42427.9	33949.9	29780.4	37732	48776	47449	59842	37460	58.5247	58.5472	58.6147	58.5985	58.5868		37.65	-0.00421332	-1.15942	H2AV_BOVIN	VGATAAVYSAAILEYLTAEVLELAGNASKDLKVKR		sp|Q32LA7|H2AV_BOVIN Histone H2A.V OS=Bos taurus OX=9913 GN=H2AFV PE=2 SV=3	2	1	0	0	1	x
184	408.741	18.7987	0.752517	815.468	2	4.29609	41516.3	38792.7	41724.2	38096.2	38743.3	40980.1	36851.7	41666.3	38096.2	38036.3	36492	32912	46323	44178	48463	18.7919	18.7938	18.8009	18.7987	18.7848									0	0	0	0	0
185	563.294	25.9899	1.41238	1686.86	3	51.3837	46344	12439.3	38207.2	15116.4	29868.7	45745.5	11816.9	38154.1	15116.4	29323.6	69840	20816	56775	28483	58347	25.8821	25.9127	25.9381	25.9899	26.0346									0	0	0	0	0
186	440.228	16.5886	0.701333	1317.66	3	12.9297	25533.9	20547.2	22656.4	25970.9	28834.4	25204.2	19519.2	22624.9	25970.9	28308.2	41017	34699	44652	44095	50273	16.5374	16.5969	16.6022	16.5886	16.6001									0	0	0	0	0
187	418.76	8.02287	0.478817	835.506	2	7.48497	11499.8	11376.4	9906.77	11128.7	12214.1	11351.3	10807.2	9893.03	11128.7	11991.2	64343	33982	79457	56330	58090	8.01522	8.02935	8.071	8.02287	7.98662									0	0	0	0	0
188	673.678	23.1938	0.999333	2018.01	3	70.0382	2316.46	36191.2	10991.2	37063.6	22721.8	2286.54	34380.4	10975.9	37063.6	22307.2	1046	70111	13619	75498	48321	23.2434	23.2138	23.3432	23.1938	23.2721									0	0	0	0	0
189	775.457	32.176	1.38073	2323.35	3	9.69352	74640.9	86624.3	74686.4	68942.8	85067.7	73676.9	82290.2	74582.7	68942.8	83515.3	37825	48276	51245	40291	47409	32.2563	32.2587	32.1694	32.176	32.0988									0	0	0	0	0
190	370.21	18.7987	0.752517	369.202	1	5.02391	31712.4	29927.2	30642	28618.2	28017.4	31302.9	28429.8	30599.5	28618.2	27506.1	38342	35903	43288	44154	43115	18.7919	18.7938	18.8009	18.7987	18.7848									0	0	0	0	0
191	456.267	25.9899	0.88125	910.519	2	53.8219	20113.1	4963.72	16027.3	6057.58	13028	19853.3	4715.37	16005.1	6057.58	12790.3	63704	18969	54481	25297	59292	25.8821	25.9127	25.9381	25.9899	26.0346									0	0	0	0	0
192	532.505	21.8074	0.800983	1594.49	3	9.22786	14825	14091.3	15336.1	16091.2	17870.7	14633.5	13386.2	15314.9	16091.2	17544.6	54836	54605	61908	55595	65830	21.786	21.9527	21.7183	21.8074	21.9047									0	0	0	0	0
193	399.729	6.29698	0.6455	797.443	2	44.0959	9536.07	16219.5	7194.99	7147.73	6190.28	9412.91	15408	7185.01	7147.73	6077.32	41189	42107	45125	52566	27869	6.23412	6.32018	6.31385	6.29698	6.27568									0	0	0	0	0
194	737.588	34.9755	3.1942	4419.49	6	3.09611	106256	103745	106733	112393	105106	104884	98554.5	106585	112393	103188	38240	43792	43190	42101	60816	34.9431	34.9443	34.904	34.9755	35.0721		27.08	0.0493354	11.1633	H2A1_BOVIN	NDEELNKLLGKVTIAQGGVLPNIQAVLLPKKTESHHKAKGK	[1] Deamidated (NQ)|[16] Deamidated (NQ)|[22] Deamidated (NQ)|[24] Deamidated (NQ)	sp|P0C0S9|H2A1_BOVIN Histone H2A type 1 OS=Bos taurus OX=9913 PE=1 SV=2	1	0	0	1	0	x							x
195	385.257	5.5974	0.3077	384.249	1	18.2847	11432.2	11666.8	9195.34	7616.94	11996.2	11284.5	11083.1	9182.58	7616.94	11777.3	29699	43457	33115	32696	74380	5.60472	5.59792	5.6034	5.5974	5.597									0	0	0	0	0
196	940.559	20.7108	0.765467	939.552	1	15.5189	19735.6	20633	22245.7	28659.9	24820	19480.7	19600.6	22214.8	28659.9	24367.1	39241	39405	50972	60671	62893	20.528	20.6887	20.8141	20.7108	20.576									0	0	0	0	0
197	637.847	28.9096	0.9686	2547.36	4	5.18294	51334.8	55862.3	52321	55695.5	58280.9	50671.8	53067.3	52248.4	55695.5	57217.4	35348	42569	41078	36228	39473	28.8738	28.9577	28.9564	28.9096	28.9892		44.01	-0.00855231	-3.35732	H12_BOVIN	SGVSLAALKKALAAAGYDVEKNNSR	[10] Methyl (K)|[22] Deamidated (NQ)	sp|P02253|H12_BOVIN Histone H1.2 OS=Bos taurus OX=9913 GN=HIST1H1C PE=1 SV=2	1	1	1	1	1	x
198	396.089	5.03997	1.65945	395.081	1	15.7274	12633.4	9513.9	13943.9	10383.6	10769.6	12470.2	9037.89	13924.6	10383.6	10573.1	47056	31120	51049	51011	44642	5.1733	5.11652	5.0663	5.03997	5.01558									0	0	0	0	0
199	633.773	24.1243	1.3873	3163.83	5	9.61225	40528	43505.4	43481.6	51642.2	47898.7	40004.5	41328.7	43421.2	51642.2	47024.6	40554	46217	39036	49311	49658	24.0407	24.0694	24.0866	24.1243	24.0602									0	0	0	0	0
200	438.266	4.84763	0.607833	1311.78	3	15.9391	7439.55	5478.1	7739.27	5543.81	6856.14	7343.47	5204.01	7728.53	5543.81	6731.03	58465	41045	51104	43914	34501	4.93487	4.89958	4.8873	4.84763	4.84025		35.14	0.00309143	2.35668	H4_BOVIN	GKGGKGLGKGGAKR	[13] Acetyl (K)	sp|P62803|H4_BOVIN Histone H4 OS=Bos taurus OX=9913 PE=1 SV=2	1	1	1	1	1	x
201	352.199	18.7987	0.737983	702.384	2	4.12416	30768.9	28829	31248.2	28718.3	28843.5	30371.5	27386.5	31204.9	28718.3	28317.2	35336	31892	41888	35682	40257	18.7919	18.7938	18.8009	18.7987	18.7848									0	0	0	0	0
202	809.168	39.9827	0.602067	3232.64	4	9.66437	36650.6	41819.1	35522.8	32470	34525.8	36177.2	39726.7	35473.5	32470	33895.8	37529	43299	39434	38753	42445	39.949	39.9869	39.9858	39.9827	39.993		85.09	0.00423124	1.30891	H2B1_BOVIN	VLKQVHPDTGISSKAMGIMNSFVNDIFER		sp|P62808|H2B1_BOVIN Histone H2B type 1 OS=Bos taurus OX=9913 PE=1 SV=2	1	2	1	1	1
203	665.352	17.0319	0.542567	664.345	1	8.94003	13891.9	14540.7	12029.2	15084.8	15036.4	13712.5	13813.1	12012.5	15084.8	14762	28739	44850	27481	32367	48006	17.0131	17.0417	17.0727	17.0319	17.0457									0	0	0	0	0
204	446.274	6.29698	0.616467	445.266	1	45.7894	7141.74	12950.6	5747.11	5445.35	4847.01	7049.5	12302.6	5739.13	5445.35	4758.56	36345	39639	48749	42340	28691	6.23412	6.32018	6.31385	6.29698	6.27568									0	0	0	0	0
205	643.029	4.3956	0.78475	642.021	1	16.3574	60245.6	52764.3	76426.3	58424.4	52206.2	59467.5	50124.3	76320.2	58424.4	51253.6	37706	27468	46412	38985	32395	4.41217	4.38408	4.41212	4.3956	4.39822									0	0	0	0	0
206	401.288	10.8062	0.618783	400.281	1	26.2675	17721	10176.8	10925.5	12633.9	17613.9	17492.2	9667.65	10910.4	12633.9	17292.4	41588	26816	38276	35875	31368	10.8063	10.879	10.8003	10.8062	10.8159									0	0	0	0	0
207	487.961	4.79743	0.4481	1460.86	3	20.7794	7095.02	6995.08	11004.9	7762.84	9709.32	7003.39	6645.09	10989.6	7762.84	9532.14	43761	26446	47200	46924	37382	4.87263	4.8509	4.8503	4.79743	4.79122		62.69	0.00267557	1.83151	H32_BOVIN	KSAPATGGVKKPHR	[1] Dimethyl KR (KR)	sp|P84227|H32_BOVIN Histone H3.2 OS=Bos taurus OX=9913 PE=1 SV=2	1	1	1	1	1	x			x
208	884.953	51.1512	0.7639	3535.78	4	25.6435	47420.5	45993.7	74736.8	60478.8	40481.5	46808.1	43692.4	74633.1	60478.8	39742.8	64038	15940	90630	21316	44831	51.0937	51.1559	51.0194	51.1512	51.1322		51.13	0.00496645	1.40463	H33_BOVIN	FQSAAIGALQEASEAYLVGLFEDTNLCAIHAKR		sp|Q5E9F8|H33_BOVIN Histone H3.3 OS=Bos taurus OX=9913 GN=H3F3A PE=1 SV=3	1	0	2	0	1	x	x
209	467.274	19.6758	0.718667	1865.07	4	21.3827	16180.7	11067.2	16696.4	12359.1	10633.3	15971.7	10513.5	16673.2	12359.1	10439.3	30364	32446	37663	41544	49598	19.7042	19.7162	19.7423	19.6758	19.7384									0	0	0	0	0
210	897.458	45.1805	1.72848	4482.25	5	3.69541	113355	106089	113514	104747	109029	111891	100781	113357	104747	107039	40202	44699	44548	38700	37250	45.0989	45.135	45.2179	45.1805	45.1283		61.76	0.0660005	14.7251	H2B1N_BOVIN	KESYSVYVYKVLKQVHPDTGISSKAMGNMNSFVNDIFER	[28] Deamidated (NQ)|[30] Deamidated (NQ)	sp|Q32L48|H2B1N_BOVIN Histone H2B type 1-N OS=Bos taurus OX=9913 GN=HIST1H2BN PE=1 SV=3	0	0	0	1	1	x		x
211	581.845	22.7504	0.90555	2323.35	4	9.8293	31666.1	30998.1	30132.1	26386	34791.2	31257.1	29447.1	30090.3	26386	34156.4	38553	39851	38049	36677	44462	22.641	22.8111	22.8632	22.7504	22.8606									0	0	0	0	0
212	227.176	27.1548	1.41655	226.169	1	10.6162	7451.94	8544.95	8342.85	8621.41	9992.79	7355.7	8117.41	8331.27	8621.41	9810.44	32156	36450	35546	34720	39599	27.1227	27.1122	27.2529	27.1548	27.1893									0	0	0	0	0
213	365.194	15.0608	0.625917	1092.56	3	24.9471	15598.3	10077	9766.45	12081.6	8420.28	15396.8	9572.78	9752.9	12081.6	8266.63	31835	32248	40576	35809	34401	15.0889	15.1071	15.1096	15.0608	15.0884									0	0	0	0	0
214	581.332	52.6194	0.58945	2901.62	5	47.8757	10408.8	33869.2	14781.8	25405.4	15172	10274.4	32174.6	14761.2	25405.4	14895.2	33059	41202	40225	34228	36040	52.5149	52.6285	52.5986	52.6194	52.633									0	0	0	0	0
215	647.536	39.9235	0.562533	3232.64	5	5.8566	26917	31416.2	28216.4	28229.1	29397.7	26569.3	29844.3	28177.3	28229.1	28861.3	36778	38382	41963	38065	40232	39.9085	39.9387	39.9226	39.9235	39.9348		57.78	0.00500472	1.54819	H2B1_BOVIN	VLKQVHPDTGISSKAMGIMNSFVNDIFER		sp|P62808|H2B1_BOVIN Histone H2B type 1 OS=Bos taurus OX=9913 PE=1 SV=2	1	1	1	1	1
216	1492.8	44.7204	0.52295	1491.8	1	29.9738	62354.9	42346.2	37726.9	30991.6	33909.8	61549.5	40227.5	37674.6	30991.6	33291	33837	41043	34967	40522	46106	44.7626	44.7508	44.6475	44.7204	44.7291									0	0	0	0	0
217	841.191	37.0489	0.61005	3360.74	4	19.701	56254.2	63295.9	46735.4	41350.7	40907.2	55527.7	60128.9	46670.5	41350.7	40160.7	36254	44749	33797	33523	42544	36.9678	37.0546	37.0714	37.0489	36.9795		88.16	0.0153792	4.57616	H2B1_BOVIN	VLKQVHPDTGISSKAMGIMNSFVNDIFER	[3] Butyryl (K)|[14] Trimethyl K (K)|[16] Oxidation (M)	sp|P62808|H2B1_BOVIN Histone H2B type 1 OS=Bos taurus OX=9913 PE=1 SV=2	1	0	1	1	1
218	456.269	20.7108	0.86105	1365.78	3	3.56661	27453.6	28125.4	29618	29860.8	28362.8	27099	26718.1	29576.9	29860.8	27845.2	40155	38301	46752	47551	50468	20.528	20.6887	20.8141	20.7108	20.576									0	0	0	0	0
219	901.504	4.79743	0.709533	900.497	1	20.8467	11778.6	8659.62	15311.8	10591.5	12380.8	11626.5	8226.35	15290.5	10591.5	12154.9	47027	28162	49911	38694	34785	4.87263	4.8509	4.8503	4.79743	4.79122									0	0	0	0	0
220	447.252	8.33633	0.62015	892.489	2	87.8563	64.8211	47726.8	8683.96	61392	28606.4	63.984	45338.9	8671.91	61392	28084.4	335	53296	10032	67058	36267	8.33212	8.36205	8.33848	8.33633	8.36482									0	0	0	0	0
221	744.715	43.8894	1.51613	4462.25	6	20.2581	94386.6	55657	93337.1	94991.7	78929.9	93167.6	52872.2	93207.6	94991.7	77489.6	41192	25401	41311	40261	30230	43.6937	43.8095	43.8689	43.8894	43.8157									0	0	0	0	0
222	664.864	24.3268	0.491733	1327.71	2	10.8224	29091	32553.2	28186.3	26625.4	24335.9	28715.3	30924.4	28147.2	26625.4	23891.8	34714	35176	28603	35607	44807	24.2853	24.3242	24.3237	24.3268	24.3784									0	0	0	0	0
223	631.934	33.6878	0.675933	4416.49	7	7.49401	29728	26813.5	26743.3	28578.2	31881.1	29344.1	25471.9	26706.2	28578.2	31299.3	31399	27285	38449	33764	35989	33.6165	33.7142	33.6611	33.6878	33.6945									0	0	0	0	0
224	428.263	20.1226	0.652367	427.255	1	10.8648	12181.3	13150.7	11017.8	14815.5	12945.3	12024	12492.7	11002.5	14815.5	12709.1	32206	33627	34438	32205	32011	20.1032	20.111	20.1496	20.1226	20.1326									0	0	0	0	0
225	493.315	19.3301	0.588333	1969.23	4	8.19943	13410.6	10637.8	12279	12448.3	12081.5	13237.4	10105.6	12261.9	12448.3	11861	34320	36987	42235	41405	32760	19.2793	19.4155	19.3654	19.3301	19.388									0	0	0	0	0
226	660.384	8.33633	0.69125	659.377	1	11.3255	28099.3	35966.2	34148.8	38458.6	33200.3	27736.4	34166.7	34101.5	38458.6	32594.5	29767	27383	37168	33347	31441	8.33212	8.36205	8.33848	8.33633	8.36482		---	0.00109522	1.661	H32_BOVIN	LPFQR		sp|P84227|H32_BOVIN Histone H3.2 OS=Bos taurus OX=9913 PE=1 SV=2	0	0	0	0	0
227	467.933	21.5369	0.667217	1400.78	3	9.16565	6944.93	7707.45	7993.36	8628.45	8747.9	6855.24	7321.82	7982.27	8628.45	8588.27	36887	35877	38270	45507	39052	21.5218	21.6211	21.4754	21.5369	21.5876		40.88	0.00723861	5.16759	H32_BOVIN	VTIMPKDIQLAR	[4] Oxidation (M)|[9] Deamidated (NQ)	sp|P84227|H32_BOVIN Histone H3.2 OS=Bos taurus OX=9913 PE=1 SV=2	0	0	1	1	1	x
228	527.98	22.7504	0.8308	3161.84	6	10.1065	28770	25055.7	30952.5	27681.8	32639.9	28398.4	23802.1	30909.5	27681.8	32044.3	33369	28823	39360	39780	41788	22.641	22.8111	22.8632	22.7504	22.8606									0	0	0	0	0
229	874.389	38.9223	1.49692	1746.76	2	36.5264	59642	29216.4	53885.7	24110.5	42567.4	58871.7	27754.6	53811	24110.5	41790.6	39801	18950	47357	19745	37518	38.9133	38.9116	38.9269	38.9223	38.9952									0	0	0	0	0
230	623.855	30.4793	0.615417	3737.08	6	11.5713	23911	17873.7	19365.9	20346.5	22422.6	23602.2	16979.4	19339.1	20346.5	22013.4	29881	29883	35168	29615	34081	30.4044	30.5042	30.482	30.4793	30.4928									0	0	0	0	0	x
231	686.423	32.898	1.44193	1370.83	2	6.95931	45027.4	46192.7	42795.6	39363.9	46973.8	44445.9	43881.6	42736.2	39363.9	46116.6	30362	33181	35231	35626	37156	32.8143	32.9643	32.9056	32.898	32.8586									0	0	0	0	0
232	910.179	27.1548	1.09413	2727.52	3	12.9121	45667.5	64767.8	57024.2	59018.5	62848.7	45077.7	61527.2	56945.1	59018.5	61701.9	25574	33127	30471	32566	33919	27.1227	27.1122	27.2529	27.1548	27.1893		60.06	-0.00044494	-0.16313	H2B1_BOVIN	LLLPGELAKHAVSEGTKAVTKYTSSK		sp|P62808|H2B1_BOVIN Histone H2B type 1 OS=Bos taurus OX=9913 PE=1 SV=2	2	2	2	2	2	x						x
233	536.819	27.2364	1.10645	2143.25	4	10.6431	15495.9	16259.4	16418.7	18148.9	20074.1	15295.7	15445.9	16395.9	18148.9	19707.8	37905	36349	37111	41420	38388	27.2042	27.1882	27.3397	27.2364	27.2687									0	0	0	0	0
234	855.542	13.2774	0.58035	854.535	1	16.8213	27548.4	26803.5	29460.5	38979.1	27676.1	27192.6	25462.5	29419.6	38979.1	27171.1	28720	23567	35274	35233	31487	13.2794	13.3318	13.2712	13.2774	13.2953									0	0	0	0	0
235	429.25	20.7108	0.811867	1284.73	3	3.15804	13488.1	13324.1	13909.5	14424.8	13597	13313.9	12657.5	13890.2	14424.8	13348.9	34403	31211	41062	38710	40358	20.528	20.6887	20.8141	20.7108	20.576									0	0	0	0	0
236	551.9	24.6556	0.662717	2754.46	5	10.019	22606.3	24640.1	26046.2	29678.4	25816.6	22314.3	23407.3	26010.1	29678.4	25345.5	28612	31783	39920	30956	33218	24.6084	24.6258	24.6679	24.6556	24.6431									0	0	0	0	0
237	1067.54	17.1242	0.608667	1066.53	1	16.04	41432.3	37150.5	48504	51825.4	55529.9	40897.2	35291.7	48436.7	51825.4	54516.6	24017	21935	29897	33721	39488	17.1432	17.1636	17.1759	17.1242	17.1559									0	0	0	0	0
238	411.903	10.8211	0.642017	1232.69	3	24.9641	25354.4	14889.8	15915.5	18375.3	24966.2	25027	14144.8	15893.4	18375.3	24510.7	30850	21134	36048	35706	24764	10.843	10.8865	10.8075	10.8211	10.8376									0	0	0	0	0
239	831.494	10.8062	0.706683	830.487	1	30.0373	36844.7	21264.9	22197.3	28447.4	41883.1	36368.8	20200.9	22166.5	28447.4	41118.9	27360	19159	32566	36710	32587	10.8063	10.879	10.8003	10.8062	10.8159									0	0	0	0	0
240	462.456	20.7462	0.655433	1384.35	3	5.60203	9506.48	9101.87	10201	10381.5	9420.24	9383.7	8646.47	10186.9	10381.5	9248.34	38695	33039	48717	41779	44257	20.5613	20.7396	20.845	20.7462	20.6154									0	0	0	0	0
241	632.364	34.9755	0.592217	4419.5	7	11.6159	17942	21105.5	20020.4	24646.1	21578.3	17710.2	20049.5	19992.6	24646.1	21184.6	25427	26682	29880	36861	38846	34.9431	34.9443	34.904	34.9755	35.0721		---	0.0597613	13.5224	H2A1_BOVIN	NDEELNKLLGKVTIAQGGVLPNIQAVLLPKKTESHHKAKGK	[1] Deamidated (NQ)|[16] Deamidated (NQ)|[22] Deamidated (NQ)|[24] Deamidated (NQ)	sp|P0C0S9|H2A1_BOVIN Histone H2A type 1 OS=Bos taurus OX=9913 PE=1 SV=2	0	0	0	0	0	x							x
242	559.341	18.2114	0.563467	1116.67	2	5.23921	16490.6	14601	14831.1	14626	14947.1	16277.7	13870.4	14810.6	14626	14674.4	27672	29225	30276	27593	32927	18.209	18.2489	18.2301	18.2114	18.2183									0	0	0	0	0
243	518.263	9.74617	0.655167	517.255	1	14.6501	13065.3	13960.9	15474	17305	18620.4	12896.5	13262.4	15452.6	17305	18280.6	23194	18954	31696	32494	40087	9.75987	9.80307	9.7556	9.74617	9.73275									0	0	0	0	0
244	599.065	4.43962	0.86325	598.057	1	13.8617	43670.6	45161.8	56958	43172.6	40709.4	43106.6	42902.2	56879	43172.6	39966.5	29099	25588	37488	33286	30422	4.45365	4.43338	4.46105	4.43962	4.4363									0	0	0	0	0
245	721.902	32.4868	1.79502	1441.79	2	9.56725	21593.7	23373	20028.9	20115.5	24868.3	21314.8	22203.5	20001.1	20115.5	24414.5	33491	39405	35653	32763	42916	32.485	32.5492	32.474	32.4868	32.4309									0	0	0	0	0
246	900.058	43.9723	1.36703	4495.26	5	7.54562	73949.9	70447.1	68635.3	72880.9	83031.5	72994.9	66922.4	68540	72880.9	81516.3	25803	26961	27482	32251	35511	43.7834	43.91	43.9517	43.9723	43.9101		79.08	-0.000293399	-0.0652686	H2B1_BOVIN	KESYSVYVYKVLKQVHPDTGISSKAMGIMNSFVNDIFER	[26] Oxidation (M)	sp|P62808|H2B1_BOVIN Histone H2B type 1 OS=Bos taurus OX=9913 PE=1 SV=2	1	1	0	0	0	x		x
247	663.874	16.522	0.71905	1325.73	2	12.8016	39680.1	33591	28187.1	31000.9	33879.7	39167.6	31910.3	28148	31000.9	33261.5	26300	28135	27221	30044	32945	16.4862	16.5581	16.5514	16.522	16.5422		67.78	0.00319606	2.41079	H4_BOVIN	DNIQGITKPAIR	[4] Deamidated (NQ)	sp|P62803|H4_BOVIN Histone H4 OS=Bos taurus OX=9913 PE=1 SV=2	1	1	2	1	2	x
248	1120.82	43.9723	1.29033	4479.26	4	49.1248	38855	93373.2	36529.6	45058.1	98066.2	38353.2	88701.4	36478.9	45058.1	96276.7	13851	51434	14246	20602	45873	43.7834	43.91	43.9517	43.9723	43.9101		80.34	0.000677428	0.151237	H2B1_BOVIN	KESYSVYVYKVLKQVHPDTGISSKAMGIMNSFVNDIFER		sp|P62808|H2B1_BOVIN Histone H2B type 1 OS=Bos taurus OX=9913 PE=1 SV=2	2	2	3	3	3	x		x
249	394.915	8.33005	0.4566	787.815	2	10.8724	13975.2	14919.5	16325.4	18180.1	14506.8	13794.7	14173.1	16302.8	18180.1	14242.1	29201	24636	36019	28299	28566	8.32383	8.35583	8.33038	8.33005	8.35462									0	0	0	0	0
250	420.928	23.5502	0.511367	1259.76	3	14.889	8601.32	7594.89	9362	6933.34	6561.1	8490.23	7214.89	9349	6933.34	6441.37	28838	24895	29742	31460	38441	23.6086	23.557	23.6035	23.5502	23.5678									0	0	0	0	0
251	756.129	38.9223	0.493533	3020.49	4	11.5687	18613.9	24544	21858.3	18890.1	20783.7	18373.5	23316	21828	18890.1	20404.4	26179	31709	28900	28803	33186	38.9133	38.9116	38.9269	38.9223	38.9952									0	0	0	0	0
252	789.898	8.7923	0.4595	1577.78	2	20.0151	19450.5	33361.2	23605.3	27673.1	29253.5	19199.2	31692.1	23572.6	27673.1	28719.7	29864	26987	33910	32035	32588	8.7813	8.83612	8.78933	8.7923	8.86162		68.15	0.00179407	1.13709	H13_BOVIN	ALAAAGYDVEKNNSR		sp|A7MAZ5|H13_BOVIN Histone H1.3 OS=Bos taurus OX=9913 GN=HIST1H1D PE=1 SV=1	1	1	1	1	1
253	911.844	41.1559	0.446483	2732.51	3	10.7732	37252.1	39189.1	34804.5	31805	42203.8	36771	37228.4	34756.2	31805	41433.7	34777	48341	34779	31368	35891	41.0543	41.1483	41.0607	41.1559	41.2332									0	0	0	0	0
254	747.715	38.9223	0.597067	4480.25	6	5.03727	27401.1	31601.8	29783.1	29829.6	29603.3	27047.2	30020.6	29741.8	29829.6	29063.1	26726	23863	30664	30583	29360	38.9133	38.9116	38.9269	38.9223	38.9952		57.45	0.00091689	0.204652	H2B1_BOVIN	KESYSVYVYKVLKQVHPDTGISSKAMGIMNSFVNDIFER	[30] Deamidated (NQ)	sp|P62808|H2B1_BOVIN Histone H2B type 1 OS=Bos taurus OX=9913 PE=1 SV=2	1	1	1	1	1	x		x
255	632.407	25.2721	0.626767	1894.2	3	17.682	12618.4	14055.8	16632.6	12476.1	10290.9	12455.4	13352.5	16609.5	12476.1	10103.1	35722	35453	35920	33591	34553	25.0996	25.2791	25.1656	25.2721	25.2658									0	0	0	0	0
256	575.33	20.1354	1.22138	574.323	1	10.2491	20258.5	23898.3	18373.7	22695.9	20550.6	19996.9	22702.6	18348.2	22695.9	20175.6	25666	31296	29074	26424	26028	20.1203	20.1329	20.1606	20.1354	20.1529									0	0	0	0	0
257	608.094	7.66188	0.661617	2428.35	4	20.2249	14749.3	18909.8	13333.5	17954.9	11551.5	14558.8	17963.7	13315	17954.9	11340.7	29833	27085	40411	30377	29265	7.6313	7.69183	7.63348	7.66188	7.57343									0	0	0	0	0
258	710.898	28.9096	0.50385	1419.78	2	6.37815	13628.8	15115.9	13194.2	13988.6	15239.6	13452.8	14359.6	13175.9	13988.6	14961.5	26561	32360	25766	32595	31008	28.8738	28.9577	28.9564	28.9096	28.9892									0	0	0	0	0
259	497.334	58.2022	0.731517	496.327	1	4.69238	12725.5	13960.5	12378.8	12675.3	13011.8	12561.2	13262	12361.6	12675.3	12774.4	22989	35786	25824	24608	24081	58.2315	58.2231	58.2137	58.2022	58.1683									0	0	0	0	0
260	542.631	21.7584	1.2135	1624.87	3	9.21358	32597.1	29887.2	33701.1	31208.5	37852.6	32176.1	28391.8	33654.4	31208.5	37161.9	25298	27753	29691	29675	39810	21.7391	21.8891	21.6827	21.7584	21.8453									0	0	0	0	0	x					x
261	884.11	32.176	1.22458	4415.51	5	7.80872	62784	75963.6	66851.5	63981.3	70123.2	61973.1	72162.8	66758.8	63981.3	68843.6	23445	36877	31748	29101	29927	32.2563	32.2587	32.1694	32.176	32.0988		43.37	0.0102717	2.32628	H2A1_BOVIN	NDEELNKLLGKVTIAQGGVLPNIQAVLLPKKTESHHKAKGK		sp|P0C0S9|H2A1_BOVIN Histone H2A type 1 OS=Bos taurus OX=9913 PE=1 SV=2	1	2	2	1	1	x							x
262	980.506	17.1134	0.643217	979.499	1	14.0415	35959.2	31096.3	40494.7	42247.6	44927.5	35494.8	29540.4	40438.5	42247.6	44107.7	23686	20448	28000	31406	33322	17.1293	17.1513	17.1608	17.1134	17.1457									0	0	0	0	0
263	434.225	15.0608	0.689017	1299.65	3	22.95	19362.4	13276.2	12705.9	15483	10755	19112.3	12612	12688.3	15483	10558.8	26497	24635	31817	25113	26281	15.0889	15.1071	15.1096	15.0608	15.0884									0	0	0	0	0
264	624.321	19.161	0.471617	1246.63	2	13.8998	10421.5	14172.8	14581.9	11739.8	12006.2	10286.9	13463.7	14561.7	11739.8	11787.2	23667	31557	30664	26291	29291	19.1171	19.1965	19.1912	19.161	19.2186									0	0	0	0	0
265	555.101	4.51893	0.783167	554.094	1	19.4148	26278.5	37384.7	46297.5	37554.2	35814.1	25939.1	35514.2	46233.3	37554.2	35160.6	18321	22573	36024	31736	27473	4.52112	4.51742	4.54337	4.51893	4.51812									0	0	0	0	0
266	555.552	25.805	0.886583	2218.18	4	15.6683	10308.7	13509	9746.93	13925.5	12424.8	10175.5	12833.1	9733.4	13925.5	12198.1	26536	24777	27078	27999	36832	25.6584	25.7944	25.6892	25.805	25.811		69.97	0.00620699	2.79824	H12_BOVIN	KASGPPVSELITKAVAASKER	[3] Phospho (ST)	sp|P02253|H12_BOVIN Histone H1.2 OS=Bos taurus OX=9913 GN=HIST1H1C PE=1 SV=2	1	1	0	1	1
267	290.049	3.23695	1.38303	289.042	1	17.8168	24269.7	32714.9	40417.8	35172.1	31846.1	23956.3	31078.1	40361.8	35172.1	31265	16854	29789	31812	26251	25777	3.24265	3.24305	3.22985	3.23695	3.26827									0	0	0	0	0
268	621.046	4.3956	0.86325	620.039	1	14.6171	46093.8	42638	57065.5	43058.8	39931.4	45498.5	40504.6	56986.3	43058.8	39202.8	25752	21319	31668	28189	24571	4.41217	4.38408	4.41212	4.3956	4.39822									0	0	0	0	0
269	443.775	32.9432	1.28177	885.536	2	5.80465	15504.5	13752.8	14417	13989.8	15581.1	15304.3	13064.7	14397	13989.8	15296.8	24744	27893	28945	29830	33165	32.8496	33.012	32.9527	32.9432	32.9038									0	0	0	0	0
270	417.751	10.8211	0.5167	1250.23	3	25.2095	14321.8	8028.28	9140.18	10416.1	13835.3	14136.8	7626.6	9127.49	10416.1	13582.8	24199	21044	34843	30066	18558	10.843	10.8865	10.8075	10.8211	10.8376									0	0	0	0	0
271	577.083	4.47332	0.833983	576.075	1	15.7685	29717.7	32938.1	44267.4	35138.6	33024.8	29333.9	31290.1	44205.9	35138.6	32422.2	20859	21534	31838	29106	26032	4.48402	4.47093	4.4923	4.47332	4.47227									0	0	0	0	0
272	899.664	44.4061	1.01363	4493.28	5	11.4039	47127.2	37772.6	36897.8	38218.4	44848.3	46518.5	35882.7	36846.6	38218.4	44029.9	31712	22635	22675	23883	27340	44.2822	44.4052	44.3568	44.4061	44.39		72.18	0.00484054	1.07729	H2B1_BOVIN	KESYSVYVYKVLKQVHPDTGISSKAMGIMNSFVNDIFER	[24] Methyl (K)	sp|P62808|H2B1_BOVIN Histone H2B type 1 OS=Bos taurus OX=9913 PE=1 SV=2	1	1	1	1	2	x		x
273	520.695	27.7114	1.32822	2598.44	5	11.1196	20689.3	21316.1	22722.4	23380	27236.5	20422.1	20249.6	22690.9	23380	26739.5	27130	27479	30534	33811	33256	27.7107	27.6199	27.8413	27.7114	27.7522									0	0	0	0	0
274	629.845	28.8733	0.939267	2515.35	4	6.51137	42885.9	49159	45003.1	47203.5	50430.1	42332	46699.4	44940.6	47203.5	49509.8	25203	29281	28056	25253	26472	28.8347	28.9176	28.9239	28.8733	28.9545									0	0	0	0	0
275	581.976	30.3789	0.8722	1742.91	3	86.5032	24625.3	5491.86	9799.19	3208.1	6382.07	24307.2	5217.08	9785.59	3208.1	6265.61	70964	13273	27097	6668	13470	30.3277	30.3931	30.3828	30.3789	30.3757									0	0	0	0	0
276	711.238	35.9473	3.69482	4261.38	6	16.9443	120119	93879.5	100982	108269	74917.8	118568	89182.3	100842	108269	73550.7	23216	24599	25471	28007	25360	35.903	35.8882	35.9069	35.9473	35.9364									0	0	0	0	0
277	752.884	43.9284	1.32637	4511.26	6	20.1291	80183.8	48517.3	77382.7	86139.3	69971.5	79148.2	46089.8	77275.3	86139.3	68694.7	28953	17487	32694	33457	23879	43.7337	43.858	43.913	43.9284	43.8611		73.03	0.00687856	1.52476	H2B1_BOVIN	KESYSVYVYKVLKQVHPDTGISSKAMGIMNSFVNDIFER	[26] Oxidation (M)|[29] Oxidation (M)	sp|P62808|H2B1_BOVIN Histone H2B type 1 OS=Bos taurus OX=9913 PE=1 SV=2	2	1	1	1	1	x		x
278	605.623	25.554	1.64635	6046.15	10	5.88703	34934.2	34600.5	32827.5	38227.8	36820	34483	32869.3	32782	38227.8	36148.1	31000	24999	25234	26420	25472	25.3879	25.5151	25.3844	25.554	25.5595									0	0	0	0	0
279	387.182	56.6894	0.745683	386.174	1	15.988	14321.1	16960.9	20121.6	18963.4	21995.4	14136.2	16112.3	20093.7	18963.4	21594	32877	26000	31473	25843	34712	56.5947	56.6431	56.6786	56.6894	56.7278									0	0	0	0	0
280	693.897	21.4871	0.667217	1385.78	2	11.3141	7680.57	9637.6	7531.36	7802.69	9047.24	7581.38	9155.39	7520.91	7802.69	8882.15	28244	36457	32493	30773	35460	21.4704	21.5697	21.4289	21.4871	21.5275									0	0	0	0	0
281	906.724	38.4051	0.7055	3622.87	4	11.1617	34915.9	42690.5	31965.6	35854.8	39134.4	34465	40554.5	31921.3	35854.8	38420.3	23862	24977	22823	27448	30236	38.3934	38.401	38.4046	38.4051	38.3456									0	0	0	0	0
282	503.261	5.2593	0.4904	1004.51	2	20.7222	7356.67	6429.18	5629.54	4485.5	4756.09	7261.66	6107.51	5621.73	4485.5	4669.3	48328	37683	43795	33476	31011	5.39443	5.34292	5.28488	5.2593	5.23683									0	0	0	0	0
283	425.871	10.2232	0.66625	849.728	2	7.97518	14301.6	12346.1	15385.8	14244	14724.4	14116.9	11728.4	15364.4	14244	14455.7	26002	27467	29760	26308	28403	10.2021	10.2674	10.2388	10.2232	10.2597									0	0	0	0	0
284	619.183	30.0272	1.15898	3709.06	6	6.85422	24237.3	24492.6	24318.5	25796.9	28343.6	23924.3	23267.2	24284.8	25796.9	27826.4	27654	27677	27823	29290	31753	29.9123	30.0685	30.0456	30.0272	29.9956		---	0.00445079	1.19998	H2AV_BOVIN	GDEELDSLIKATIAGGGVIPHIHKSLIGKKGQQKTA		sp|Q32LA7|H2AV_BOVIN Histone H2A.V OS=Bos taurus OX=9913 GN=H2AFV PE=2 SV=3	0	0	0	0	0	x
285	746.907	44.7204	0.876383	1491.8	2	20.3065	28300.9	24588.1	20437.3	18140.1	18068	27935.4	23357.9	20408.9	18140.1	17738.3	23591	34780	26385	27724	31937	44.7626	44.7508	44.6475	44.7204	44.7291									0	0	0	0	0
286	651.068	18.4572	0.407967	1300.12	2	18.8166	5455.1	6005.62	4183.76	4720.16	3781.07	5384.65	5705.14	4177.95	4720.16	3712.07	24520	25149	27285	26852	30403	18.4125	18.4407	18.3913	18.4572	18.3692									0	0	0	0	0
287	529.966	22.6078	0.4607	1586.88	3	14.9207	12385.7	10290.9	11336.1	8613.37	12630	12225.7	9776.01	11320.4	8613.37	12399.5	31105	30542	32362	31224	50641	22.5058	22.6837	22.6965	22.6078	22.7248									0	0	0	0	0
288	751.931	21.4409	1.35852	1501.85	2	7.9138	25186.1	24983.2	25261.6	23365	28870	24860.8	23733.2	25226.5	23365	28343.1	28728	26764	26997	24790	30146	21.4238	21.5156	21.3848	21.4409	21.4686									0	0	0	0	0
289	854.461	30.6322	0.71415	2560.36	3	7.94492	13786.5	15280.2	14887.4	14349.9	16934.4	13608.4	14515.6	14866.8	14349.9	16625.4	24566	22996	26693	22459	23029	30.5726	30.6413	30.6142	30.6322	30.6618		28.09	0.00136119	0.53164	H12_BOVIN	SGVSLAALKKALAAAGYDVEKNNSR	[10] Formyl (K)	sp|P02253|H12_BOVIN Histone H1.2 OS=Bos taurus OX=9913 GN=HIST1H1C PE=1 SV=2	0	0	0	0	1	x
290	464.259	18.7987	1.27233	926.503	2	4.64998	35269.6	33481.3	34505.1	31932.7	31737.2	34814.1	31806.1	34457.2	31932.7	31158	22139	21149	24914	24610	23707	18.7919	18.7938	18.8009	18.7987	18.7848									0	0	0	0	0
291	914.702	48.2859	0.582767	3654.78	4	81.0179	141.164	120270	31610.6	134157	65835.1	139.341	114252	31566.7	134157	64633.8	584	48569	6946	41599	17657	48.1803	48.2371	48.275	48.2859	48.3387									0	0	0	0	0	x	x
292	497.304	4.79743	0.338917	1488.89	3	19.3491	5738.28	5532.73	8508.75	5930.19	7360.76	5664.17	5255.91	8496.94	5930.19	7226.44	31472	23647	34458	26785	23745	4.87263	4.8509	4.8503	4.79743	4.79122		29.81	0.00192658	1.29397	H32_BOVIN	KSAPATGGVKKPHR	[1] Dimethyl KR (KR)|[10] Dimethyl KR (KR)	sp|P84227|H32_BOVIN Histone H3.2 OS=Bos taurus OX=9913 PE=1 SV=2	1	0	0	0	0	x			x
293	429.243	36.5247	0.6435	428.236	1	223.062	26.013	6.46409	6.55764	28895.9	17.4224	25.677	6.14067	6.54854	28895.9	17.1045	315	194	353	108092	259	36.4982	36.569	36.5289	36.5247	36.5926									0	0	0	0	0
294	587.037	5.48333	1.30498	586.029	1	58.6744	6310.36	23316.8	6966.73	25235.1	28519.8	6228.86	22150.2	6957.06	25235.1	27999.4	4799	22752	4335	61060	25479	5.50935	5.47912	5.47918	5.48333	5.49275									0	0	0	0	0
295	937.696	55.711	0.56325	3746.75	4	54.1142	2401.21	69562.3	57994.7	69487.2	66722.8	2370.19	66081.9	57914.3	69487.2	65505.3	1279	18013	19318	48720	31573	55.6713	55.7214	55.7421	55.711	55.7507									0	0	0	0	0
296	704.373	20.1122	0.467767	703.366	1	10.917	17299.1	19716.5	15482.1	20522.9	18704.5	17075.7	18730	15460.7	20522.9	18363.1	21043	24547	23214	21966	24638	20.0918	20.1047	20.1434	20.1122	20.1169									0	0	0	0	0
297	369.178	10.8211	0.604067	736.342	2	26.5036	12858.1	7314.48	7894.11	9093.78	12704.2	12692	6948.51	7883.16	9093.78	12472.4	21238	17581	26467	25380	22059	10.843	10.8865	10.8075	10.8211	10.8376									0	0	0	0	0
298	550.75	25.554	1.64635	6047.17	11	15.627	25975	21581.3	23676.3	31519.7	29821.9	25639.5	20501.5	23643.5	31519.7	29277.7	29117	19342	22764	24899	23392	25.3879	25.5151	25.3844	25.554	25.5595									0	0	0	0	0
299	1250.71	10.8062	0.693433	1249.71	1	55.5428	47639.8	20091	28762.6	37090	81807.6	47024.6	19085.8	28722.7	37090	80314.8	21046	12645	20998	21351	39099	10.8063	10.879	10.8003	10.8062	10.8159		---	0.00229207	1.83409	H32_BOVIN	YQKSTELLIR		sp|P84227|H32_BOVIN Histone H3.2 OS=Bos taurus OX=9913 PE=1 SV=2	0	0	0	0	0	x
300	621.324	25.9899	1.2272	1240.63	2	45.0786	25377.2	8394.04	21041.9	9652.23	16178.1	25049.5	7974.06	21012.7	9652.23	15882.9	38680	12614	31398	16081	30408	25.8821	25.9127	25.9381	25.9899	26.0346									0	0	0	0	0
301	268.067	5.14915	1.44207	267.059	1	18.1701	6693.67	9196.99	10655.6	8555.14	7425.15	6607.22	8736.83	10640.8	8555.14	7289.66	20108	25228	25858	25038	22484	5.30535	5.2191	5.17578	5.14915	5.12747									0	0	0	0	0
302	775.456	22.7504	0.8994	2323.35	3	9.08252	29891.1	29828.5	28640.8	25030.6	32275.5	29505	28336.1	28601	25030.6	31686.5	23822	28048	29950	23679	30491	22.641	22.8111	22.8632	22.7504	22.8606									0	0	0	0	0
303	873.002	26.5045	0.457083	1743.99	2	23.6488	16029.5	23208	16239	21532.2	12922	15822.5	22046.8	16216.5	21532.2	12686.2	21804	33349	25256	28351	25874	26.4726	26.4165	26.5232	26.5045	26.5027									0	0	0	0	0
304	437.252	18.7598	0.87285	872.489	2	4.79658	28024.2	26072.7	27749.5	25432.8	25370.4	27662.2	24768.2	27711	25432.8	24907.5	21311	18811	25710	22061	22545	18.7504	18.7488	18.7669	18.7598	18.758									0	0	0	0	0
305	682.365	15.5978	1.29882	1362.72	2	15.9809	20515.1	28908.8	20603.3	21448.3	21070.3	20250.1	27462.3	20574.8	21448.3	20685.8	20861	24297	22875	19801	23527	15.5817	15.6242	15.6463	15.5978	15.6526		45.88	0.00195166	1.43218	H32_BOVIN	EIAQDFKTDLR	[7] Dimethyl KR (KR)	sp|P84227|H32_BOVIN Histone H3.2 OS=Bos taurus OX=9913 PE=1 SV=2	2	0	0	0	1	x									x
306	630.359	32.9432	1.33677	629.352	1	6.96164	16233.6	15541.6	15356.9	14327.9	17284.3	16024	14764	15335.6	14327.9	16968.9	23073	22732	23427	24035	25949	32.8496	33.012	32.9527	32.9432	32.9038									0	0	0	0	0
307	718.415	22.0345	0.792967	2152.22	3	10.6014	28574.6	34681.3	29557.2	26294.3	28424.1	28205.6	32946	29516.2	26294.3	27905.4	28239	37041	39383	38015	38687	22.0079	22.2083	21.8891	22.0345	22.1591		82.53	0.000495802	0.230367	H12_BOVIN	KASGPPVSELITKAVAASKER	[1] Methyl (K)	sp|P02253|H12_BOVIN Histone H1.2 OS=Bos taurus OX=9913 GN=HIST1H1C PE=1 SV=2	2	3	3	3	3	x
308	728.779	38.4051	0.699167	3638.86	5	10.2715	25071.1	29951.4	24137.7	29526.5	29788.9	24747.3	28452.8	24104.2	29526.5	29245.3	20902	21710	19468	29035	27155	38.3934	38.401	38.4046	38.4051	38.3456									0	0	0	0	0
309	782.371	38.1313	0.4619	1562.73	2	56.3493	53698	16905.6	48497.8	17229	22423.5	53004.5	16059.8	48430.6	17229	22014.3	50985	6372	30452	7905	11899	38.0497	38.1288	38.1135	38.1313	38.1489									0	0	0	0	0
310	603.829	15.0608	0.667467	1205.64	2	23.9303	22133.3	16264.1	13499.6	16577.3	12092.8	21847.5	15450.3	13480.8	16577.3	11872.1	20063	21219	21938	22280	22414	15.0889	15.1071	15.1096	15.0608	15.0884									0	0	0	0	0
311	650.399	21.7584	1.95107	649.392	1	8.29676	14860.2	15121.6	14502.7	13498.4	16908.8	14668.3	14365	14482.6	13498.4	16600.2	23096	25011	23321	26825	26368	21.7391	21.8891	21.6827	21.7584	21.8453									0	0	0	0	0
312	390.226	15.0608	0.5981	778.437	2	26.4204	10266.7	6495.11	6258.47	7706.32	5334.54	10134.1	6170.14	6249.78	7706.32	5237.19	19907	17953	21446	22682	22475	15.0889	15.1071	15.1096	15.0608	15.0884									0	0	0	0	0
313	721.637	30.8875	0.353467	1441.26	2	13.2686	3311.84	4449.16	3410.06	3608.83	4209.19	3269.07	4226.55	3405.33	3608.83	4132.39	19638	26579	22159	23141	28256	30.8986	30.858	30.8523	30.8875	30.9244									0	0	0	0	0
314	581.845	32.1335	1.22458	2323.35	4	10.9279	30010.1	35043.7	28925	26458.1	32795.3	29622.5	33290.3	28884.9	26458.1	32196.8	24951	24419	23533	19372	24262	32.2255	32.2155	32.1286	32.1335	32.0552									0	0	0	0	0
315	543.294	31.2077	0.585783	3796.01	7	58.4032	1714.44	17788.7	9824.53	20580.2	20921.3	1692.3	16898.7	9810.89	20580.2	20539.5	1412	26562	12463	32598	29397	31.2211	31.2154	31.2418	31.2077	31.2725		---	0.0561226	14.7849	H2A2C_BOVIN	KGNYAERVGAGAPVYMAAVLEYLTAEILELAGNAAR	[3] Deamidated (NQ)|[7] Dimethyl KR (KR)|[16] Oxidation (M)	sp|A1A4R1|H2A2C_BOVIN Histone H2A type 2-C OS=Bos taurus OX=9913 GN=HIST2H2AC PE=2 SV=1	0	0	0	0	0
316	641.847	28.7956	0.8539	2563.36	4	5.43923	28600.8	30316.1	28563.4	30948.4	32428.8	28231.4	28799.2	28523.8	30948.4	31837	20035	20473	21157	21786	18619	28.756	28.828	28.8531	28.7956	28.8857									0	0	0	0	0
317	480.299	10.8211	0.642017	958.584	2	22.2818	17930.4	11775.6	11688	12807.7	17866.7	17698.8	11186.5	11671.8	12807.7	17540.6	17841	14696	23378	25543	19663	10.843	10.8865	10.8075	10.8211	10.8376									0	0	0	0	0
318	465.281	4.70843	0.534	928.548	2	12.4952	13015.4	13271.9	14835	10756.3	11563.1	12847.3	12607.9	14814.4	10756.3	11352.1	34752	18774	27238	16249	17327	4.73037	4.72138	4.72705	4.70843	4.71122									0	0	0	0	0
319	388.138	5.36252	0.749767	387.131	1	38.9216	11610.7	3740.79	14131.5	11125.2	9359.57	11460.8	3553.63	14111.9	11125.2	9188.78	26843	13464	35906	34567	31079	5.4214	5.38045	5.39072	5.36252	5.35812									0	0	0	0	0
320	545.745	12.8751	0.441	1089.48	2	76.9851	78.2415	24890.7	7057.39	32731.9	22849.9	77.231	23645.4	7047.6	32731.9	22433	597	25730	6979	42336	24394	12.8609	12.906	12.8665	12.8751	12.8834									0	0	0	0	0
321	386.23	8.32368	0.629533	770.446	2	14.4788	16610.3	19771.5	19049.6	24335.6	18678.3	16395.8	18782.3	19023.1	24335.6	18337.5	20589	14263	23921	21778	18370	8.31807	8.35098	8.32295	8.32368	8.34727									0	0	0	0	0
322	643.875	21.4871	1.2543	1285.73	2	7.26039	12804.1	14314.5	12583.5	12043.7	13936.7	12638.7	13598.3	12566	12043.7	13682.3	21752	23518	23678	23273	28272	21.4704	21.5697	21.4289	21.4871	21.5275									0	0	0	0	0
323	546.297	25.3011	0.704967	2181.16	4	11.5977	10095.3	10140.4	12317.2	11507.6	9225.7	9964.94	9633	12300.1	11507.6	9057.35	25893	23231	26512	23820	23038	25.1483	25.304	25.1871	25.3011	25.3132									0	0	0	0	0
324	665.01	3.39167	1.33087	664.003	1	9.49441	60826.2	54164.7	69470.6	66949.6	65201.3	60040.7	51454.7	69374.2	66949.6	64011.5	23054	18585	21383	19749	19850	3.32528	3.40998	3.41288	3.39167	3.36672									0	0	0	0	0
325	668.573	15.0608	0.474683	1335.13	2	29.9129	11523	10576.3	6238.45	8527.99	5768.47	11374.2	10047.2	6229.8	8527.99	5663.2	19969	21374	18257	20070	21262	15.0889	15.1071	15.1096	15.0608	15.0884									0	0	0	0	0
326	527.295	27.1132	1.02542	2105.15	4	10.6022	20604.4	23560.3	22811.5	23580.1	27535.1	20338.3	22381.5	22779.8	23580.1	27032.7	17109	20641	21008	19607	24873	27.0789	27.072	27.2109	27.1132	27.147									0	0	0	0	0
327	651.367	16.853	1.00643	1300.72	2	12.2312	16521.3	18299.8	15485.2	13109.6	14977.3	16308	17384.2	15463.7	13109.6	14704	20482	21124	20064	17990	17650	16.8561	16.9139	16.8856	16.853	16.9139									0	0	0	0	0
328	514.372	10.8211	0.6316	513.365	1	22.9553	15072.2	9917.21	9565.03	10791.1	15113.4	14877.6	9421.02	9551.76	10791.1	14837.6	18600	15123	19506	23625	17700	10.843	10.8865	10.8075	10.8211	10.8376									0	0	0	0	0
329	457.926	27.1132	2.7949	2741.51	6	8.31209	34787.7	38102.3	38484.9	40835.7	43500.9	34338.4	36195.9	38431.5	40835.7	42707.1	16205	25032	20363	21688	23694	27.0789	27.072	27.2109	27.1132	27.147		45.46	-0.0186819	-6.81438	H2B1_BOVIN	LLLPGELAKHAVSEGTKAVTKYTSSK	[9] Methyl (K)	sp|P62808|H2B1_BOVIN Histone H2B type 1 OS=Bos taurus OX=9913 PE=1 SV=2	0	0	0	1	1	x						x
330	511.961	23.8141	0.613367	1532.86	3	17.2845	11475.4	12477.7	10327.1	14671.6	9475.48	11327.2	11853.4	10312.7	14671.6	9302.57	18545	17638	19157	21042	21873	23.8069	23.8354	23.8647	23.8141	23.868									0	0	0	0	0
331	615.039	3.39167	1.27713	614.032	1	21.278	19959.6	32713	33481.7	33677.5	37499.8	19701.8	31076.3	33435.2	33677.5	36815.5	19248	28864	26117	17796	21520	3.32528	3.40998	3.41288	3.39167	3.36672									0	0	0	0	0
332	715.409	20.6578	0.528033	714.401	1	72.4727	5534.16	25935.6	42277.3	23413.3	7137.86	5462.68	24637.9	42218.6	23413.3	7007.61	22275	323638	434339	314070	29925	20.4669	20.6207	20.7547	20.6578	20.5199									0	0	0	0	0
333	725.579	36.4843	0.571283	4347.43	6	18.6764	44978.4	31667.7	33612.6	40740.5	28736.8	44397.5	30083.2	33566	40740.5	28212.5	16152	17590	20376	18070	19832	36.4368	36.4883	36.452	36.4843	36.5058									0	0	0	0	0	x							x
334	570.285	7.66188	0.802383	2846.39	5	33.745	23953.3	9578.1	22061.5	15107.4	15383.1	23643.9	9098.87	22030.9	15107.4	15102.4	32113	7697	29847	13645	18539	7.6313	7.69183	7.63348	7.66188	7.57343									0	0	0	0	0
335	598.424	28.0959	1.27208	5974.16	10	12.8601	32177.5	35356.7	42201.7	42071	33511.9	31761.9	33587.7	42143.2	42071	32900.4	24093	19495	23290	19787	20949	28.0695	27.9764	28.142	28.0959	28.1468									0	0	0	0	0
336	747.715	39.9827	1.12837	4480.25	6	6.18183	30100	34811.6	32245.2	35019.1	32487.3	29711.2	33069.8	32200.4	35019.1	31894.5	17968	19779	16137	21976	20079	39.949	39.9869	39.9858	39.9827	39.993		64.35	0.00302533	0.67526	H2B1_BOVIN	KESYSVYVYKVLKQVHPDTGISSKAMGIMNSFVNDIFER	[34] Deamidated (NQ)	sp|P62808|H2B1_BOVIN Histone H2B type 1 OS=Bos taurus OX=9913 PE=1 SV=2	2	2	1	3	1	x		x
337	793.387	43.9284	1.79737	792.38	1	8.80176	30356.4	25437	29112.7	32568.4	29397.3	29964.4	24164.3	29072.3	32568.4	28860.8	19869	11347	22665	23595	15825	43.7337	43.858	43.913	43.9284	43.8611									0	0	0	0	0
338	797.095	27.0734	1.11848	2388.26	3	9.90088	26054.2	28932	29437.8	30560.8	34207.3	25717.7	27484.4	29397	30560.8	33583	15998	17750	20559	19948	21165	27.0373	27.0338	27.1695	27.0734	27.1069									0	0	0	0	0
339	973.535	51.2321	0.752567	1945.05	2	62.7196	16594.4	65393.7	22727.1	50361.8	18957.4	16380.1	62121.8	22695.6	50361.8	18611.5	11896	32501	25447	22229	17586	51.1507	51.216	51.1583	51.2321	51.3627									0	0	0	0	0
340	483.758	27.5848	0.486683	1931	4	16.259	7329.85	7361.88	8341.63	8367.18	10695.6	7235.19	6993.54	8330.06	8367.18	10500.4	17533	20726	24647	27022	37753	27.5772	27.5104	27.7071	27.5848	27.6147									0	0	0	0	0
341	593.339	21.4871	0.667217	1184.66	2	5.78917	5702.76	6180.47	5880.65	6071.41	6633.67	5629.11	5871.24	5872.49	6071.41	6512.62	20861	24907	24161	25287	25457	21.4704	21.5697	21.4289	21.4871	21.5275									0	0	0	0	0
342	503.257	15.0608	0.673583	1004.5	2	22.6807	16385.8	12041.9	10432.9	12643.1	9130.57	16174.2	11439.4	10418.4	12643.1	8963.96	16796	16664	18657	19133	18697	15.0889	15.1071	15.1096	15.0608	15.0884									0	0	0	0	0
343	724.105	42.6113	0.475733	2892.39	4	8.08063	15263.2	18818.9	16494.6	18106.3	17112.8	15066.1	17877.4	16471.7	18106.3	16800.5	29607	34288	31012	35935	31389	42.6722	42.7119	42.4932	42.6113	42.5406		76.36	0.00153616	0.531105	H2B1_BOVIN	QVHPDTGISSKAMGIMNSFVNDIFER		sp|P62808|H2B1_BOVIN Histone H2B type 1 OS=Bos taurus OX=9913 PE=1 SV=2	1	1	1	1	1
344	644.413	32.9432	1.326	643.406	1	6.04056	15937.3	14656.7	14525.7	14071	16116	15731.5	13923.3	14505.6	14071	15821.9	20154	19080	17514	19226	20329	32.8496	33.012	32.9527	32.9432	32.9038									0	0	0	0	0
345	738.385	43.9284	1.20532	3686.89	5	20.805	37182.3	21353	35947.1	36887.2	30461.3	36702.1	20284.7	35897.3	36887.2	29905.4	21088	11784	22522	23803	15200	43.7337	43.858	43.913	43.9284	43.8611									0	0	0	0	0
346	441.508	20.4491	0.59805	1762	4	15.9482	9002.25	7497.31	8160.97	6942.21	5855.16	8885.98	7122.19	8149.65	6942.21	5748.32	28255	27338	30546	30810	27562	20.319	20.399	20.5285	20.4491	20.3378		---	0.00376884	2.13896	H2B1_BOVIN	LLLPGELAKHAVSEGTK		sp|P62808|H2B1_BOVIN Histone H2B type 1 OS=Bos taurus OX=9913 PE=1 SV=2	0	0	0	0	0
347	569.281	17.0054	0.704683	1136.55	2	5.8291	9374.42	8365.92	8620.01	9314.46	8313.66	9253.35	7947.34	8608.04	9314.46	8161.95	16900	18179	16729	16103	23049	16.9782	17.0222	17.028	17.0054	17.0245									0	0	0	0	0
348	504.812	21.0593	0.584217	2015.22	4	48.5835	29993.8	8706.2	22228.7	10169.5	19931.9	29606.5	8270.6	22197.9	10169.5	19568.2	34609	5776	27737	7052	15723	21.0198	21.0764	21.1015	21.0593	21.0857									0	0	0	0	0
349	472.879	18.7987	0.565667	943.743	2	5.75252	24987.2	24254.1	22955.1	22241.2	21826.5	24664.4	23040.5	22923.2	22241.2	21428.2	17344	15480	17942	19926	22484	18.7919	18.7938	18.8009	18.7987	18.7848									0	0	0	0	0
350	532.324	18.5776	0.55665	3187.9	6	24.6689	18712.9	14288.9	10771.9	13374	10458.5	18471.2	13573.9	10756.9	13374	10267.7	20753	19167	20783	18366	22739	18.5279	18.5084	18.4955	18.5776	18.4886									0	0	0	0	0
351	288.204	32.9432	1.06537	287.197	1	6.58897	4490.04	4058.29	4257.38	4118.34	4750.65	4432.05	3855.24	4251.48	4118.34	4663.96	17237	19114	18969	21886	22646	32.8496	33.012	32.9527	32.9432	32.9038									0	0	0	0	0
352	612.105	8.02287	0.626867	2444.39	4	18.8614	16485.2	23641.5	15521.8	16994.3	21582	16272.3	22458.6	15500.2	16994.3	21188.2	19167	15019	22651	20241	21705	8.01522	8.02935	8.071	8.02287	7.98662									0	0	0	0	0
353	501.258	23.1938	0.94235	2001	4	63.3372	1391.92	11902.8	4641.2	14180.5	9172.27	1373.94	11307.3	4634.76	14180.5	9004.9	971	26929	7282	30416	22290	23.2434	23.2138	23.3432	23.1938	23.2721									0	0	0	0	0
354	467.766	24.9862	0.745467	1867.04	4	14.334	6831.15	8023.13	5991.9	6222.9	8184.5	6742.92	7621.7	5983.58	6222.9	8035.15	19636	36856	17028	22714	32882	24.8425	24.8856	24.9659	24.9862	24.8316									0	0	0	0	0
355	411.247	4.51893	0.534883	410.24	1	12.196	12000.4	9573.37	11136.8	8921.86	9777.79	11845.4	9094.38	11121.4	8921.86	9599.36	21970	15813	19946	16240	15832	4.52112	4.51742	4.54337	4.51893	4.51812									0	0	0	0	0
356	420.254	22.7504	0.90555	838.494	2	7.93045	5638.74	5448.08	5634.59	5234.54	6424.72	5565.92	5175.5	5626.77	5234.54	6307.48	21488	18040	21396	23200	21792	22.641	22.8111	22.8632	22.7504	22.8606									0	0	0	0	0
357	442.591	14.9309	0.724283	1324.75	3	5.67805	7132.97	6618.03	7438.82	7699.05	7425.19	7040.85	6286.9	7428.5	7699.05	7289.69	15115	11643	18880	21248	20991	14.9213	15.0055	15.0068	14.9309	14.9885		27.89	0.00341147	2.57519	H4_BOVIN	DNIQGITKPAIR		sp|P62803|H4_BOVIN Histone H4 OS=Bos taurus OX=9913 PE=1 SV=2	0	1	0	0	1	x
358	582.086	26.8345	0.41195	1162.16	2	24.2376	4270.09	7869.46	4734.07	6058.67	6167.23	4214.95	7475.72	4727.5	6058.67	6054.69	14018	22736	15054	17974	27032	26.7817	26.8091	26.9148	26.8345	26.8647									0	0	0	0	0
359	845.457	30.0272	0.79115	2533.35	3	15.0672	17041.4	22130	17860.7	20866.8	24550.4	16821.3	21022.8	17835.9	20866.8	24102.4	19731	20438	15975	18661	25965	29.9123	30.0685	30.0456	30.0272	29.9956		94.19	0.000370775	0.146358	H12_BOVIN	SGVSLAALKKALAAAGYDVEKNNSR	[22] Deamidated (NQ)	sp|P02253|H12_BOVIN Histone H1.2 OS=Bos taurus OX=9913 GN=HIST1H1C PE=1 SV=2	1	0	0	1	1	x
360	635.89	4.79743	0.3903	1269.76	2	14.8744	4448.86	3850.28	5400.37	3809.25	4727.36	4391.4	3657.64	5392.88	3809.25	4641.09	33533	18183	29483	28991	25880	4.87263	4.8509	4.8503	4.79743	4.79122		76.22	0.00167387	1.31825	H4_BOVIN	GKGGKGLGKGGAKR		sp|P62803|H4_BOVIN Histone H4 OS=Bos taurus OX=9913 PE=1 SV=2	1	1	1	1	1	x
361	455.247	15.5869	0.458333	1362.72	3	5.04978	8473.85	9102.98	9051.16	9591.27	8566.54	8364.4	8647.52	9038.6	9591.27	8410.22	19239	12523	20057	17326	16827	15.5723	15.6148	15.6308	15.5869	15.6369									0	0	0	0	0
362	686.363	18.7987	1.14832	685.356	1	4.82541	29005.2	28551.8	29292.4	25868.9	28289.5	28630.6	27123.2	29251.7	25868.9	27773.3	16764	14627	19038	15973	18447	18.7919	18.7938	18.8009	18.7987	18.7848									0	0	0	0	0
363	486.243	16.0971	0.4738	970.472	2	41.798	16225.1	5409.95	17070.4	8603.89	15904	16015.5	5139.27	17046.7	8603.89	15613.8	24722	6335	25231	8943	23022	16.0801	16.1617	16.1357	16.0971	16.1312									0	0	0	0	0
364	764.089	28.8335	0.846917	2289.24	3	4.86407	24170.6	24350	23189.3	23388.5	26169.2	23858.4	23131.7	23157.1	23388.5	25691.7	15951	16809	20378	15955	18172	28.7947	28.8767	28.8895	28.8335	28.9211									0	0	0	0	0
365	789.463	9.32653	0.59595	788.456	1	24.0609	16294.9	12447.9	16026.2	18762.6	23819.8	16084.5	11825.1	16003.9	18762.6	23385.2	16856	8023	17507	20571	28242	9.28783	9.40192	9.31587	9.32653	9.37167									0	0	0	0	0
366	911.944	57.1962	0.52615	3643.75	4	96.6126	58905.4	3100.49	70746.7	6294.32	21240.1	58144.7	2945.36	70648.5	6294.32	20852.5	45178	1302	33020	2041	8194	57.0652	57.1672	57.1582	57.1962	57.2548		44.9	-0.00134682	-0.369624	H31_BOVIN	FQSSAVMALQEACEAYLVGLFEDTNLCAIHAKR	[7] Oxidation (M)	sp|P68432|H31_BOVIN Histone H3.1 OS=Bos taurus OX=9913 PE=1 SV=2	1	0	1	0	1	x	x
367	274.154	8.33005	0.500733	546.293	2	12.2631	7678.74	7581.06	8980.86	10090	8219.65	7579.57	7201.75	8968.39	10090	8069.66	16114	12526	21164	19669	15001	8.32383	8.35583	8.33038	8.33005	8.35462									0	0	0	0	0
368	486.291	4.84763	0.424467	970.567	2	14.1658	3687.35	3770.73	4955.46	4012.07	4843.22	3639.72	3582.07	4948.58	4012.07	4754.84	19514	15962	21100	20989	19123	4.93487	4.89958	4.8873	4.84763	4.84025									0	0	0	0	0
369	548.302	21.7584	1.59618	1641.88	3	11.2099	14458.9	14587.5	15518	15149.5	18743.4	14272.1	13857.6	15496.4	15149.5	18401.4	16354	16124	17464	17507	22181	21.7391	21.8891	21.6827	21.7584	21.8453									0	0	0	0	0
370	538.775	15.0608	0.65415	1075.53	2	20.7621	14875	10772.2	9768.55	12097.9	8872.99	14682.9	10233.2	9754.99	12097.9	8711.08	14516	15296	16512	17456	19917	15.0889	15.1071	15.1096	15.0608	15.0884									0	0	0	0	0
371	531.306	21.4409	1.19942	2121.19	4	9.54185	19218.6	23516.4	19956.4	20083.2	23273.1	18970.4	22339.8	19928.7	20083.2	22848.4	14869	18980	17837	15829	19874	21.4238	21.5156	21.3848	21.4409	21.4686									0	0	0	0	0
372	644.673	27.5848	0.536167	1931	3	12.6987	9334.67	11102.8	10349.3	10223.3	12978.5	9214.11	10547.3	10335	10223.3	12741.7	18140	23981	23177	20808	27258	27.5772	27.5104	27.7071	27.5848	27.6147									0	0	0	0	0
373	971.478	16.0911	0.460383	970.471	1	46.9753	28262.9	7063.51	28326.9	14648	29330.2	27897.8	6710.1	28287.6	14648	28795	23916	4352	24200	8878	24705	16.0745	16.1431	16.1299	16.0911	16.1254									0	0	0	0	0
374	798.448	12.7546	0.477033	797.44	1	20.7635	17119.6	14364.1	14206.5	18426.9	23044.7	16898.5	13645.4	14186.8	18426.9	22624.2	16172	11520	18252	16516	19499	12.7467	12.788	12.7643	12.7546	12.7691									0	0	0	0	0
375	837.422	4.79743	0.45605	836.415	1	18.0814	6194.42	4821.17	7785.89	5501.76	6423.13	6114.42	4579.94	7775.08	5501.76	6305.92	19945	15176	25043	20190	18228	4.87263	4.8509	4.8503	4.79743	4.79122									0	0	0	0	0
376	611.352	5.9047	0.492667	3051.72	5	43.0125	10477.2	13571.9	6188.05	5915.22	5397.69	10341.9	12892.9	6179.47	5915.22	5299.19	20182	16943	38448	13266	30076	5.8894	5.90805	5.86858	5.9047	5.99925		28.32	0.0030232	0.990656	H12_BOVIN	SETAPAAPAAAPPAEKTPVKKKAAKKPAGAR	[21] Acetyl (K)	sp|P02253|H12_BOVIN Histone H1.2 OS=Bos taurus OX=9913 GN=HIST1H1C PE=1 SV=2	0	0	0	0	1	x
377	574.567	19.7739	0.510933	2294.24	4	18.1391	13143.1	10103.5	13061.1	10966.2	8399.54	12973.3	9597.99	13042.9	10966.2	8246.26	14552	13399	19141	17611	15533	19.785	19.7961	19.814	19.7739	19.8357									0	0	0	0	0
378	548.154	6.04858	0.568867	3282.88	6	11.283	10634.7	11246	9612.57	8987.68	8605.55	10497.3	10683.3	9599.23	8987.68	8448.51	18103	13096	23616	24838	11148	6.03473	5.98487	6.03618	6.04858	6.11737		26.08	0.000454712	0.13851	H13_BOVIN	SETAPVAPAAPAPAEKTPVKKKAKKSGVAAGKR	[21] Acetyl (K)	sp|A7MAZ5|H13_BOVIN Histone H1.3 OS=Bos taurus OX=9913 GN=HIST1H1D PE=1 SV=1	0	0	0	1	0	x
379	446.084	15.0608	0.474683	1335.23	3	26.5383	7082.08	4452.9	4336.21	5358.02	3664.95	6990.61	4230.11	4330.19	5358.02	3598.07	14359	17142	21217	13577	16183	15.0889	15.1071	15.1096	15.0608	15.0884									0	0	0	0	0
380	656.895	4.79743	0.338917	1311.78	2	14.7174	4623.05	4746.58	6309.32	4696.82	5798.39	4563.35	4509.09	6300.56	4696.82	5692.58	18543	14500	21245	17181	18125	4.87263	4.8509	4.8503	4.79743	4.79122		58.75	0.00162358	1.2377	H4_BOVIN	GKGGKGLGKGGAKR	[13] Acetyl (K)	sp|P62803|H4_BOVIN Histone H4 OS=Bos taurus OX=9913 PE=1 SV=2	1	1	1	1	1	x
381	983.601	13.2774	0.58035	982.594	1	19.8716	19193.5	19731.1	21309.3	29966.7	20887.9	18945.7	18743.9	21279.7	29966.7	20506.8	13815	11872	17543	20269	16999	13.2794	13.3318	13.2712	13.2774	13.2953									0	0	0	0	0
382	773.05	43.1352	0.462683	2316.13	3	6.938	31381.9	36467	36193.9	34686.1	37770.5	30976.6	34642.4	36143.6	34686.1	37081.3	12892	16888	17536	17403	17761	43.0528	43.1246	43.1395	43.1352	43.1756									0	0	0	0	0
383	573.812	27.1132	0.933217	2291.22	4	9.36476	18732.2	20492.6	19358	20257.6	23704.3	18490.2	19467.3	19331.2	20257.6	23271.7	14443	17482	14592	16208	20247	27.0789	27.072	27.2109	27.1132	27.147									0	0	0	0	0
384	706.235	35.8832	0.744117	4231.37	6	13.2419	44431.4	38090.6	41038.9	41537	30818.7	43857.5	36184.8	40982	41537	30256.3	14955	15771	19184	16036	17502	35.8048	35.77	35.7814	35.8832	35.8466									0	0	0	0	0
385	805.928	47.3215	0.468083	1609.84	2	6.31443	41113.2	39965	46102.9	39470.2	41829.7	40582.2	37965.4	46038.9	39470.2	41066.4	16821	15643	18860	16223	18825	47.3064	47.319	47.3935	47.3215	47.3538									0	0	0	0	0
386	426.891	7.60508	0.458017	2555.3	6	15.5921	7376.75	5711.83	6478.97	6262.96	4795.86	7281.48	5426.05	6469.98	6262.96	4708.34	22969	12369	24801	18276	18415	7.53575	7.6452	7.53132	7.60508	7.50665									0	0	0	0	0
387	499.024	27.0734	0.83985	1992.07	4	9.89299	14562.7	15472.4	15927.7	16170.2	18842.5	14374.6	14698.2	15905.6	16170.2	18498.6	15265	17238	18230	18988	18649	27.0373	27.0338	27.1695	27.0734	27.1069									0	0	0	0	0
388	527.302	21.7157	1.06428	1578.88	3	7.99285	19419.1	21073	20694.8	20028.7	23779.8	19168.3	20018.7	20666.1	20028.7	23345.8	15925	18312	18952	17371	18797	21.6938	21.836	21.6382	21.7157	21.79									0	0	0	0	0
389	664.096	14.7931	0.355117	1326.18	2	13.4078	6076.69	8654.64	6729.82	6976.72	7038.21	5998.21	8221.62	6720.48	6976.72	6909.77	13788	15319	16934	17637	17402	14.7384	14.8161	14.8457	14.7931	14.8268									0	0	0	0	0
390	660.11	28.7218	0.7568	2636.41	4	18.8345	9046.77	12909.6	8449.21	10846.2	12655.5	8929.93	12263.7	8437.48	10846.2	12424.6	12636	20362	13594	13362	19821	28.6737	28.7468	28.7795	28.7218	28.8144									0	0	0	0	0
391	714.452	11.9707	0.5012	713.444	1	7.41704	15329.5	16288.6	14299	13819.8	16280.6	15131.5	15473.6	14279.1	13819.8	15983.5	15683	14936	17028	16362	14504	11.951	12.0322	11.9752	11.9707	11.9994									0	0	0	0	0
392	686.992	3.59768	2.1294	685.985	1	11.5545	88401.9	72995.8	100801	87950.7	83457.1	87260.2	69343.5	100661	87950.7	81934.2	16327	16714	18602	18232	13918	3.56687	3.59483	3.54427	3.59768	3.61668									0	0	0	0	0
393	774.491	11.7593	0.414033	773.484	1	52.1158	21239.2	4432.3	18080.5	8303.79	19426.7	20964.9	4210.54	18055.4	8303.79	19072.2	27854	3309	22579	6661	16269	11.6773	11.8075	11.7213	11.7593	11.7865									0	0	0	0	0
394	660.358	10.4135	0.76725	659.35	1	22.2975	13953.7	11021.7	15026.5	18350.4	19712.7	13773.5	10470.3	15005.7	18350.4	19353	13572	8257	16029	17429	19606	10.379	10.4567	10.4151	10.4135	10.4106									0	0	0	0	0
395	950.51	25.9899	1.18758	1899	2	47.3971	33587	11388.4	31927	12055.2	22195.1	33153.2	10818.6	31882.7	12055.2	21790.1	21214	11802	25947	14586	19393	25.8821	25.9127	25.9381	25.9899	26.0346									0	0	0	0	0
396	559.341	32.9432	1.28177	1116.67	2	8.48282	13826.7	12463	12237.3	10931.2	12939.4	13648.1	11839.4	12220.3	10931.2	12703.3	17058	15957	15640	13827	17753	32.8496	33.012	32.9527	32.9432	32.9038									0	0	0	0	0
397	436.916	13.2774	0.546583	1307.73	3	14.0327	10347.1	9457.65	11309.5	13143.1	9620.15	10213.5	8984.44	11293.8	13143.1	9444.6	14567	11066	19117	19375	14487	13.2794	13.3318	13.2712	13.2774	13.2953									0	0	0	0	0
398	429.244	35.7084	0.511833	428.236	1	217.809	71.533	50.3466	53.0835	10284	42.8818	70.6091	47.8276	53.0099	10284	42.0993	302	339	274	69123	380	35.6662	35.6469	35.6433	35.7084	35.7349									0	0	0	0	0
399	455.428	27.0734	1.4036	1817.68	4	9.73054	12742.2	14975.8	14948.9	15036.3	16832.3	12577.6	14226.5	14928.2	15036.3	16525.1	128211	165536	142134	152403	19277	27.0373	27.0338	27.1695	27.0734	27.1069									0	0	0	0	0
400	552.794	5.2593	0.5757	1103.57	2	23.174	6187.8	5366.54	4736.57	3509.36	3844.77	6107.89	5098.03	4729.99	3509.36	3774.62	28309	21549	24324	20736	18644	5.39443	5.34292	5.28488	5.2593	5.23683									0	0	0	0	0
401	731.437	4.79743	0.3903	1460.86	2	19.1996	5231.09	4523.96	7291.81	5131.21	6255.9	5163.53	4297.61	7281.69	5131.21	6141.74	20987	11501	22158	17451	17724	4.87263	4.8509	4.8503	4.79743	4.79122		62.37	0.00222004	1.51968	H32_BOVIN	KSAPATGGVKKPHR	[1] Dimethyl KR (KR)	sp|P84227|H32_BOVIN Histone H3.2 OS=Bos taurus OX=9913 PE=1 SV=2	1	1	1	1	0	x			x
402	622.345	27.7114	0.901317	2485.35	4	9.23163	12198.8	15124.8	13110.2	12940.9	14772.1	12041.2	14368.1	13092	12940.9	14502.5	17162	21766	17036	15804	21378	27.7107	27.6199	27.8413	27.7114	27.7522									0	0	0	0	0
403	477.305	22.9829	0.495167	952.596	2	10.0143	3111.72	3181.19	3089.46	2527.35	3327.17	3071.53	3022.02	3085.17	2527.35	3266.46	16191	21069	21020	20292	21699	22.9521	23.0206	23.1299	22.9829	23.0792		40.85	0.000733144	0.769628	H2B1_BOVIN	LLLPGELAK		sp|P62808|H2B1_BOVIN Histone H2B type 1 OS=Bos taurus OX=9913 PE=1 SV=2	0	1	0	1	1
404	287.67	6.29698	0.41875	573.326	2	43.3734	2439.42	4092.74	1900.19	1814.06	1543.88	2407.91	3887.97	1897.55	1814.06	1515.71	16742	14600	18078	17897	8898	6.23412	6.32018	6.31385	6.29698	6.27568									0	0	0	0	0
405	714.355	58.8232	0.4508	2140.04	3	21.8814	15363.5	12719.8	9902.29	8753.67	12059.1	15165.1	12083.4	9888.55	8753.67	11839.1	10225	21852	14333	15392	12665	58.7008	58.766	58.7681	58.8232	58.8954									0	0	0	0	0
406	629.362	32.2168	1.07898	4398.48	7	6.21519	33424	37590.8	36546.3	36710.5	39773.3	32992.3	35710	36495.6	36710.5	39047.5	14530	18578	15808	17946	23536	32.2871	32.3039	32.2084	32.2168	32.1399									0	0	0	0	0
407	535.817	10.8211	0.618783	1069.62	2	19.1085	15938.2	12774.4	10969.3	10983.6	16138.3	15732.3	12135.3	10954	10983.6	15843.8	14433	15094	14857	16205	13021	10.843	10.8865	10.8075	10.8211	10.8376									0	0	0	0	0
408	424.262	4.79743	0.440717	1269.76	3	26.886	3849.99	1863.79	3331.13	2403.54	3097.21	3800.27	1770.54	3326.51	2403.54	3040.69	41218	11465	19681	17459	17145	4.87263	4.8509	4.8503	4.79743	4.79122		47.17	0.00168638	1.32811	H4_BOVIN	GKGGKGLGKGGAKR		sp|P62803|H4_BOVIN Histone H4 OS=Bos taurus OX=9913 PE=1 SV=2	1	1	1	1	1	x
409	512.068	7.60508	0.429133	2555.3	5	12.4078	7938.05	7903.83	7182.72	7900.52	5819.57	7835.53	7508.37	7172.75	7900.52	5713.37	20154	13177	21346	14800	17563	7.53575	7.6452	7.53132	7.60508	7.50665									0	0	0	0	0
410	750.551	45.1805	1.86768	4497.26	6	7.97942	83278.8	72856	84921.4	88927.5	89425	82203.3	69210.7	84803.6	88927.5	87793.2	15287	13974	15962	15651	15296	45.0989	45.135	45.2179	45.1805	45.1283		63.09	0.0373421	8.30337	H2B1_BOVIN	KESYSVYVYKVLKQVHPDTGISSKAMGIMNSFVNDIFER	[14] Deamidated (NQ)|[29] Oxidation (M)|[30] Deamidated (NQ)	sp|P62808|H2B1_BOVIN Histone H2B type 1 OS=Bos taurus OX=9913 PE=1 SV=2	1	1	1	2	2	x		x
411	900.058	41.3284	0.973483	4495.25	5	7.36106	36510.8	41253.5	37769.1	35023.9	34387.2	36039.2	39189.4	37716.6	35023.9	33759.7	16058	17489	13842	15317	13959	41.2854	41.4077	41.3969	41.3284	41.5033		70.55	-0.00259309	-0.576851	H2B1_BOVIN	KESYSVYVYKVLKQVHPDTGISSKAMGIMNSFVNDIFER	[26] Oxidation (M)	sp|P62808|H2B1_BOVIN Histone H2B type 1 OS=Bos taurus OX=9913 PE=1 SV=2	1	2	0	1	1	x		x
412	633.329	11.0512	0.585217	1264.64	2	13.9408	19544.4	17043.1	17903.4	13188.1	18076.6	19292	16190.4	17878.5	13188.1	17746.8	12593	13140	15348	16973	13112	11.024	11.1129	11.0759	11.0512	11.0907		27.74	0.00892358	7.05626	H2B1_BOVIN	KESYSVYVYK		sp|P62808|H2B1_BOVIN Histone H2B type 1 OS=Bos taurus OX=9913 PE=1 SV=2	0	0	1	0	0
413	643.343	18.4572	0.58925	1284.67	2	20.8993	9190.75	10815.2	6978.18	8007.41	6538.89	9072.05	10274	6968.5	8007.41	6419.57	13164	15326	15179	16458	16187	18.4125	18.4407	18.3913	18.4572	18.3692									0	0	0	0	0
414	376.211	25.9899	1.11253	1125.61	3	59.4553	7403.78	1498.29	5818.62	1936.92	4539.22	7308.15	1423.33	5810.55	1936.92	4456.39	23339	6636	19410	8881	20126	25.8821	25.9127	25.9381	25.9899	26.0346									0	0	0	0	0
415	894.469	15.0608	0.625917	893.462	1	28.5972	16785.4	9511.11	9992.8	15008	9489.7	16568.6	9035.24	9978.93	15008	9316.53	14231	9437	13331	17757	15534	15.0889	15.1071	15.1096	15.0608	15.0884									0	0	0	0	0
416	626.076	10.8062	0.447683	1250.14	2	25.6484	8446.88	7537.58	4925.95	6118.26	9711.38	8337.79	7160.45	4919.12	6118.26	9534.17	13049	15641	14231	15479	12914	10.8063	10.879	10.8003	10.8062	10.8159									0	0	0	0	0
417	371.194	20.1122	0.401617	370.186	1	10.6555	5189.78	5404.78	4588.59	6179.33	5456.72	5122.76	5134.36	4582.22	6179.33	5357.15	13125	12782	13487	14372	15972	20.0918	20.1047	20.1434	20.1122	20.1169									0	0	0	0	0
[truncated: 8,082 more rows]
[truncated: 10 more columns]
