# Supplementary material for: Corynebacterium diphtheriae Proteome Adaptation to Cell Culture Medium and Serum
Source: Proteomes. 2021 Mar 13;9(1):14. doi: 10.3390/proteomes9010014 (PMC8005964; doi:10.3390/proteomes9010014)
Supplement: Supplementary file 1 [file proteomes-09-00014-s001.zip › Supplementary_Table2.xlsx]

## Sheet: Legend
Supplementary Table 1: Annotated Feature Intensity Export from Progenesis QIP. For GRX and ArgC, five replicates of each treatment were aligned directly to the QC, i.e. a mixture of both enzymes. PropTryp was aligned in a sepearate experiment and and annotated features were exported and parsed in this table. Therefore, feature numbering only corresponds between ArgC and GRX. Features are compared…
RAW_Feature_Intensites: parsed export from Progenesis_QIP depicting the RAW intensities of all annotated features
Total_annotated_signal: Pivot table used to create Figure 6D
Peptide_Signal_Detection: Pivot table used to create Figure 6E
Total_annotated_charges: Pivot table used to create Supplementary Figure 9E
Peptide_length: Pivot table used to create Supplementary Figure 7C
Logarithmic_Feature_Intensities: parsed export from Progenesis_QIP depicting the logarithmically transformed intensities of all annotated

## Sheet: RAW_Feature_Intensites
Enzyme	#	m/z	Retention time (min)	Retention time window (min)	Mass	Charge	Max fold change	Highest mean condition	Lowest mean condition	Anova	Maximum CV	Score	Mass error (u)	Mass error (ppm)	Protein	Sequence	length	Variable modifications ([position] description)	Description	Replicate_1	Replicate_2	Replicate_3	Replicate_4	Replicate_5	Av_RAW	CV_RAW	Replicate_RT_1	Replicate_RT_2	Replicate_RT_3	Replicate_RT_4	Replicate_RT_5	Av_RT	CV_RT
ArgC	1	532.308	21.8009	1.57915	1593.9	3	1.28812	Arg	GRX	0.00052185	9.40372	100.81	0.0111253	6.97998	H4_BOVIN	KTVTAMDVVYALKR	14		sp|P62803|H4_BOVIN Histone H4 OS=Bos taurus OX=9913 PE=1 SV=2	1.05791e+06	989350	1.07646e+06	1.0985e+06	998382	1.04412e+06	4.12718	21.8292	21.8174	21.9261	21.8771	21.8522	21.8604	0.177032
ArgC	2	663.385	13.2569	1.44103	1324.76	2	1.70097	GRX	Arg	1.66177e-05	12.0503	60.73	0.0099568	7.51601	H4_BOVIN	DNIQGITKPAIR	12		sp|P62803|H4_BOVIN Histone H4 OS=Bos taurus OX=9913 PE=1 SV=2	701869	648614	715300	731230	665106	692424	4.46724	13.2233	13.0965	13.162	13.168	13.1277	13.1555	0.323437
ArgC	6	590.82	17.1501	0.898767	1179.63	2	1.14323	GRX	Arg	0.00408179	6.02533	67.12	0.012259	10.3924	H4_BOVIN	ISGLIYEETR	10		sp|P62803|H4_BOVIN Histone H4 OS=Bos taurus OX=9913 PE=1 SV=2	1.01323e+06	1.06129e+06	1.04373e+06	1.00559e+06	952991	1.01537e+06	3.65965	17.0913	17.1383	17.1234	17.123	17.146	17.1244	0.109535
ArgC	7	462.275	20.5347	1.01333	1383.8	3	1.22617	Arg	GRX	0.00490606	9.67925	50.57	0.0112282	8.11411	H31_BOVIN	VTIMPKDIQLAR	12		sp|P68432|H31_BOVIN Histone H3.1 OS=Bos taurus OX=9913 PE=1 SV=2	510209	485148	515303	400092	486940	479538	8.65739	20.4951	20.5036	20.4214	20.5761	20.5893	20.5171	0.29677
ArgC	8	425.773	10.2089	1.17623	849.531	2	1.00573	Arg	GRX	0.892715	6.50033	44.23	0.0122882	14.4649	H2A1_BOVIN	HLQLAIR	7		sp|P0C0S9|H2A1_BOVIN Histone H2A type 1 OS=Bos taurus OX=9913 PE=1 SV=2	1.42712e+06	1.27763e+06	1.44719e+06	1.30943e+06	1.25816e+06	1.34391e+06	5.81407	10.2021	10.2013	10.2092	10.1786	10.204	10.199	0.103792
ArgC	9	472.776	18.7758	1.24977	943.536	2	1.01099	Arg	GRX	0.712546	6.4964	74.11	0.0124483	13.1934	H2A1_BOVIN	AGLQFPVGR	9		sp|P0C0S9|H2A1_BOVIN Histone H2A type 1 OS=Bos taurus OX=9913 PE=1 SV=2	1.37988e+06	1.37164e+06	1.32741e+06	1.35974e+06	1.28679e+06	1.34509e+06	2.54107	18.7538	18.767	18.7943	18.7591	18.7497	18.7648	0.0845179
ArgC	10	455.595	27.2276	2.55167	2727.53	6	82.5995	GRX	Arg	6.46962e-11	19.9479	66.64	0.00982771	3.60317	H2B1_BOVIN	LLLPGELAKHAVSEGTKAVTKYTSSK	26		sp|P62808|H2B1_BOVIN Histone H2B type 1 OS=Bos taurus OX=9913 PE=1 SV=2	19293.5	12730.9	13634.9	11959.9	14821.7	14488.2	17.842	27.2583	27.2943	27.4394	27.3661	27.4251	27.3566	0.259431
ArgC	11	668.351	15.1289	1.73575	1334.69	2	1.73063	GRX	Arg	0.00203934	23.5287	67.56	0.0050618	3.79251	H31_BOVIN	EIAQDFKTDLR	11		sp|P68432|H31_BOVIN Histone H3.1 OS=Bos taurus OX=9913 PE=1 SV=2	327152	268348	281989	323873	257081	291688	9.85304	14.9459	15.0107	15.0134	15.0854	15.0948	15.03	0.364349
ArgC	12	634.1	28.976	1.00447	2532.37	4	98.0051	GRX	Arg	3.54727e-12	14.8375	87.87	0.00587548	2.32016	H12_BOVIN	SGVSLAALKKALAAAGYDVEKNNSR	25		sp|P02253|H12_BOVIN Histone H1.2 OS=Bos taurus OX=9913 GN=HIST1H1C PE=1 SV=2	10639.8	10411.3	8640.76	8227.84	7603.97	9104.72	13.2711	29.0183	28.9803	29.0291	29.1265	29.1724	29.0653	0.247925
ArgC	13	816.459	6.21608	1.30752	815.452	1	1.39261	Arg	GRX	0.0180858	21.9106	---	0.0017938	2.19977	H2B1_BOVIN	EIQTAVR	7		sp|P62808|H2B1_BOVIN Histone H2B type 1 OS=Bos taurus OX=9913 PE=1 SV=2	314934	334976	378668	342732	247678	323798	13.3672	6.14298	6.15402	6.14002	6.14848	6.16617	6.15033	0.150456
ArgC	14	394.746	8.24885	1.09998	787.478	2	1.07931	Arg	GRX	0.158658	8.9301	32.64	0.00796786	10.1183	H31_BOVIN	KLPFQR	6		sp|P68432|H31_BOVIN Histone H3.1 OS=Bos taurus OX=9913 PE=1 SV=2	677459	585093	637044	578809	578567	611394	6.48226	8.20345	8.21633	8.19553	8.2144	8.1928	8.2045	0.116453
ArgC	17	535.562	21.5829	1.63913	2138.22	4	103.94	GRX	Arg	5.86198e-14	7.04286	67.34	0.0131609	6.15511	H12_BOVIN	KASGPPVSELITKAVAASKER	21		sp|P02253|H12_BOVIN Histone H1.2 OS=Bos taurus OX=9913 GN=HIST1H1C PE=1 SV=2	7830.97	6670.53	7322.59	8029.05	7442.17	7459.06	6.29932	21.5628	21.5453	21.5981	21.5213	21.5599	21.5575	0.116254
ArgC	20	663.877	14.79	0.810867	1325.74	2	1.91779	GRX	Arg	1.85685e-05	12.7575	27.73	0.00818224	6.17187	H4_BOVIN	DNIQGITKPAIR	12	[12] (R) Cit	sp|P62803|H4_BOVIN Histone H4 OS=Bos taurus OX=9913 PE=1 SV=2	179312	185708	244523	215594	219637	208955	11.4106	14.6849	14.7729	14.7502	14.8106	14.7928	14.7623	0.295577
ArgC	23	445.905	15.165	1.18812	1334.69	3	1.35222	GRX	Arg	0.0211465	21.5103	44.13	0.00918001	6.87804	H31_BOVIN	EIAQDFKTDLR	11		sp|P68432|H31_BOVIN Histone H3.1 OS=Bos taurus OX=9913 PE=1 SV=2	196990	167049	170450	188452	157804	176149	8.17779	14.9794	15.0402	15.0534	15.1175	15.134	15.0649	0.370841
ArgC	25	625.86	10.8491	1.06792	1249.71	2	6.45217	GRX	Arg	1.30138e-07	21.3982	70.11	0.00295255	2.3626	H31_BOVIN	YQKSTELLIR	10		sp|P68432|H31_BOVIN Histone H3.1 OS=Bos taurus OX=9913 PE=1 SV=2	70028.7	90358.6	74751.8	81050.9	70374.7	77312.9	9.88313	10.7755	10.6695	10.8654	10.7178	10.6926	10.7442	0.653207
ArgC	27	417.578	10.8491	0.9862	1249.71	3	4.68197	GRX	Arg	4.90401e-07	21.6788	87.6	0.00852245	6.81958	H31_BOVIN	YQKSTELLIR	10		sp|P68432|H31_BOVIN Histone H3.1 OS=Bos taurus OX=9913 PE=1 SV=2	84705.5	95764.1	91674.7	95653.2	78266.1	89212.7	7.61244	10.7755	10.6695	10.8654	10.7178	10.6926	10.7442	0.653207
ArgC	31	664.363	4.95403	0.759317	663.356	1	1.29011	Arg	GRX	0.0120028	16.4355	---	0.000980198	1.47764	H2B1_BOVIN	STITSR	6		sp|P62808|H2B1_BOVIN Histone H2B type 1 OS=Bos taurus OX=9913 PE=1 SV=2	51167.2	44385.8	43521.4	43317.7	43785.8	45235.6	6.60423	4.96773	4.9074	4.93998	4.91453	4.88165	4.92226	0.596584
ArgC	33	473.264	20.0942	0.62215	944.514	2	2.50223	GRX	Arg	3.0061e-06	13.8978	34.74	0.00554831	5.87428	H2A1_BOVIN	AGLQFPVGR	9	[9] (R) Cit	sp|P0C0S9|H2A1_BOVIN Histone H2A type 1 OS=Bos taurus OX=9913 PE=1 SV=2	87055.9	73217.3	99465.4	86519.9	105465	90344.7	12.4305	20.0811	19.9723	20.0106	20.0007	20.0334	20.0196	0.182046
ArgC	34	546.512	27.2276	1.65357	2727.52	5	88.0372	GRX	Arg	8.08209e-12	13.2262	97.68	0.00784376	2.87579	H2B1_BOVIN	LLLPGELAKHAVSEGTKAVTKYTSSK	26		sp|P62808|H2B1_BOVIN Histone H2B type 1 OS=Bos taurus OX=9913 PE=1 SV=2	8386.34	6079.56	6918.81	6463.53	7742.79	7118.21	11.8298	27.2583	27.2943	27.4394	27.3661	27.4251	27.3566	0.259431
ArgC	35	539.065	22.1846	1.81077	2152.23	4	97.569	GRX	Arg	2.95319e-14	7.53173	23.85	0.00812719	3.77618	H12_BOVIN	KASGPPVSELITKAVAASKER	21	[21] (R) Me	sp|P02253|H12_BOVIN Histone H1.2 OS=Bos taurus OX=9913 GN=HIST1H1C PE=1 SV=2	4038.96	3664.48	4285	4328.34	4456.06	4154.57	6.73659	22.1188	22.1157	22.1437	22.1331	22.2127	22.1448	0.160049
ArgC	36	692.904	20.5347	0.940867	1383.79	2	1.04515	GRX	Arg	0.499446	10.2841	57.93	0.00313062	2.26235	H31_BOVIN	VTIMPKDIQLAR	12		sp|P68432|H31_BOVIN Histone H3.1 OS=Bos taurus OX=9913 PE=1 SV=2	210720	170015	193973	164200	182451	184272	9.09055	20.4951	20.5036	20.4214	20.5761	20.5893	20.5171	0.29677
ArgC	37	452.929	27.8147	1.53603	2711.53	6	142.035	GRX	Arg	1.81818e-09	38.1009	44.77	0.00727255	2.68209	H2B1K_BOVIN	LLLPGELAKHAVSEGTKAVTKYTSAK	26		sp|Q2M2T1|H2B1K_BOVIN Histone H2B type 1-K OS=Bos taurus OX=9913 GN=HIST1H2BK PE=1 SV=3	3180.85	2138.62	1702.7	1192.15	1662.22	1975.31	34.0785	27.8593	27.8846	28.0208	27.9193	28.0075	27.9383	0.232491
ArgC	39	693.929	33.1599	1.66477	1385.84	2	3.42827	GRX	Arg	3.62511e-06	24.6508	86	0.00406114	2.93045	H4_BOVIN	GVLKVFLENVIR	12		sp|P62803|H4_BOVIN Histone H4 OS=Bos taurus OX=9913 PE=1 SV=2	168390	174583	109066	102641	125156	135967	22.0484	33.1938	33.2015	33.099	33.1466	33.1481	33.1578	0.111863
ArgC	42	944.533	18.7888	1.07665	943.526	1	1.46272	GRX	Arg	6.3615e-06	6.6076	---	0.00211381	2.24033	H2A1_BOVIN	AGLQFPVGR	9		sp|P0C0S9|H2A1_BOVIN Histone H2A type 1 OS=Bos taurus OX=9913 PE=1 SV=2	437037	460709	474888	498791	458506	465986	4.37408	18.7614	18.7767	18.8034	18.7649	18.7607	18.7734	0.0854554
ArgC	48	788.479	8.25517	0.711583	787.471	1	1.18242	GRX	Arg	0.322182	25.2526	---	0.00107522	1.3654	H31_BOVIN	KLPFQR	6		sp|P68432|H31_BOVIN Histone H3.1 OS=Bos taurus OX=9913 PE=1 SV=2	220362	194027	255352	244403	257170	234263	10.2528	8.21392	8.22415	8.20112	8.22687	8.19898	8.21301	0.139372
ArgC	52	850.527	10.1923	0.844383	849.519	1	1.51481	GRX	Arg	0.0150362	24.136	---	0.000969839	1.14163	H2A1_BOVIN	HLQLAIR	7		sp|P0C0S9|H2A1_BOVIN Histone H2A type 1 OS=Bos taurus OX=9913 PE=1 SV=2	301318	280977	384852	348299	332706	329630	11.002	10.1763	10.1818	10.1981	10.1629	10.1885	10.1815	0.115901
ArgC	54	747.552	43.9592	2.95787	4479.27	6	31.4207	GRX	Arg	2.75105e-08	28.8745	74.37	0.00502386	1.12158	H2B1_BOVIN	KESYSVYVYKVLKQVHPDTGISSKAMGIMNSFVNDIFER	39		sp|P62808|H2B1_BOVIN Histone H2B type 1 OS=Bos taurus OX=9913 PE=1 SV=2	28627	22126.1	43812.5	24486.6	36738.2	31158.1	25.8261	43.916	43.9667	43.9998	43.9647	44.0302	43.9755	0.0870198
ArgC	57	408.734	6.21608	0.933517	815.454	2	2.23542	Arg	GRX	0.00236745	41.9609	41.29	0.00430207	5.2757	H2B1_BOVIN	EIQTAVR	7		sp|P62808|H2B1_BOVIN Histone H2B type 1 OS=Bos taurus OX=9913 PE=1 SV=2	97658.9	93882.4	104794	90790.9	59124.6	89250.2	17.6712	6.14298	6.15402	6.14002	6.14848	6.16617	6.15033	0.150456
ArgC	61	736.925	32.3871	1.61507	4415.5	6	35.761	GRX	Arg	1.74391e-10	18.9033	54.74	0.00268759	0.608672	H2A1_BOVIN	NDEELNKLLGKVTIAQGGVLPNIQAVLLPKKTESHHKAKGK	41		sp|P0C0S9|H2A1_BOVIN Histone H2A type 1 OS=Bos taurus OX=9913 PE=1 SV=2	29763.5	26865.7	25385.4	18697	20435.8	24229.5	16.9076	32.4414	32.3939	32.4734	32.4382	32.4838	32.4461	0.0972117
ArgC	70	703.374	4.90873	0.6569	702.367	1	1.32683	GRX	Arg	0.00728021	16.0902	---	0.000865988	1.23296	H2B1_BOVIN	IAGEASR	7		sp|P62808|H2B1_BOVIN Histone H2B type 1 OS=Bos taurus OX=9913 PE=1 SV=2	21753.9	21146.2	20446.4	20141	22050	21107.5	3.46763	4.94818	4.86168	4.90073	4.86208	4.84042	4.88262	0.780846
ArgC	71	641.099	30.5932	0.857633	2560.37	4	51.3388	GRX	Arg	2.20324e-12	9.25397	31.14	-0.0313258	-12.2347	H12_BOVIN	SGVSLAALKKALAAAGYDVEKNNSR	25	[10] (KR) Me2	sp|P02253|H12_BOVIN Histone H1.2 OS=Bos taurus OX=9913 GN=HIST1H1C PE=1 SV=2	2687.27	2493.8	2210.11	2149.12	2490.48	2406.16	8.277	30.6546	30.7084	30.7046	30.6741	30.6344	30.6752	0.0929322
ArgC	72	462.602	21.6323	0.704017	1384.78	3	3.2448	Arg	GRX	1.4632e-07	13.5621	40.7	0.00965948	6.97549	H31_BOVIN	VTIMPKDIQLAR	12	[12] (R) Cit	sp|P68432|H31_BOVIN Histone H3.1 OS=Bos taurus OX=9913 PE=1 SV=2	126804	92375.3	119612	135381	120587	118952	12.1303	21.6074	21.6128	21.6416	21.5552	21.5946	21.6023	0.130297
ArgC	85	634.346	29.9862	1.36412	2533.36	4	12.3328	GRX	Arg	1.51942e-09	14.0522	67.55	0.00699227	2.76009	H12_BOVIN	SGVSLAALKKALAAAGYDVEKNNSR	25	[25] (R) Cit	sp|P02253|H12_BOVIN Histone H1.2 OS=Bos taurus OX=9913 GN=HIST1H1C PE=1 SV=2	15725.6	14997.6	14985.1	11108.6	12590.4	13881.5	12.5686	30.049	30.101	30.2421	30.1129	30.0411	30.1092	0.239571
ArgC	87	462.955	33.1153	1.69527	1385.84	3	4.06399	GRX	Arg	6.61341e-07	22.1146	98.95	0.00502781	3.62799	H4_BOVIN	GVLKVFLENVIR	12		sp|P62803|H4_BOVIN Histone H4 OS=Bos taurus OX=9913 PE=1 SV=2	45136.1	49618	32000.2	29907.3	35941.7	38520.7	19.7799	33.1392	33.1696	33.044	33.0817	33.0986	33.1067	0.132569
ArgC	88	668.843	16.5502	0.595233	1335.67	2	1.75065	GRX	Arg	9.98062e-06	10.6749	27.88	0.00391541	2.93143	H31_BOVIN	EIAQDFKTDLR	11	[11] (R) Cit	sp|P68432|H31_BOVIN Histone H3.1 OS=Bos taurus OX=9913 PE=1 SV=2	60690.5	59939.1	66053.7	64994.5	70990.6	64533.7	6.20202	16.4997	16.6029	16.5462	16.4998	16.5663	16.543	0.239934
ArgC	91	543.312	27.8147	1.58828	2711.52	5	51.515	GRX	Arg	3.20311e-10	22.9642	70.58	0.00284368	1.04874	H2B1K_BOVIN	LLLPGELAKHAVSEGTKAVTKYTSAK	26		sp|Q2M2T1|H2B1K_BOVIN Histone H2B type 1-K OS=Bos taurus OX=9913 GN=HIST1H2BK PE=1 SV=3	3620.56	3354.53	2404.46	2096.11	2599.83	2815.1	20.5398	27.8593	27.8846	28.0208	27.9193	28.0075	27.9383	0.232491
ArgC	92	631.794	32.3449	1.61507	4415.51	7	12.4206	GRX	Arg	1.97325e-06	40.9883	52.1	0.0073045	1.65429	H2A1_BOVIN	NDEELNKLLGKVTIAQGGVLPNIQAVLLPKKTESHHKAKGK	41		sp|P0C0S9|H2A1_BOVIN Histone H2A type 1 OS=Bos taurus OX=9913 PE=1 SV=2	18304.2	22372.6	48334.1	49070.6	45012.7	36618.8	36.6611	32.3855	32.3462	32.3842	32.3894	32.4231	32.3857	0.0752658
ArgC	99	1180.62	17.1609	0.688383	1179.62	1	1.89831	GRX	Arg	4.73145e-05	14.4013	---	0.00257272	2.18099	H4_BOVIN	ISGLIYEETR	10		sp|P62803|H4_BOVIN Histone H4 OS=Bos taurus OX=9913 PE=1 SV=2	105390	118937	137962	132716	133072	125616	9.50058	17.1027	17.1438	17.1328	17.1293	17.1521	17.1321	0.0980244
ArgC	101	645.827	5.24407	0.707867	1289.64	2	1.55556	Arg	GRX	0.000539364	15.9627	61.88	0.00250593	1.94313	H4_BOVIN	DAVTYTEHAKR	11		sp|P62803|H4_BOVIN Histone H4 OS=Bos taurus OX=9913 PE=1 SV=2	55360.3	60271	56975.7	49589.4	49698.5	54379	7.68272	5.16075	5.19418	5.19147	5.20433	5.1703	5.18421	0.311143
ArgC	107	682.887	27.1869	1.3313	2727.52	4	57.9907	GRX	Arg	1.22598e-10	19.2595	59.76	0.00338741	1.24194	H2B1_BOVIN	LLLPGELAKHAVSEGTKAVTKYTSSK	26		sp|P62808|H2B1_BOVIN Histone H2B type 1 OS=Bos taurus OX=9913 PE=1 SV=2	3496.96	3141.44	4509.05	4127.47	5109	4076.78	17.2262	27.2112	27.2533	27.3962	27.3234	27.3808	27.313	0.261674
ArgC	114	446.232	16.5502	0.969933	1335.68	3	1.42923	GRX	Arg	0.00126664	13.8795	---	0.00836219	6.26068	H31_BOVIN	EIAQDFKTDLR	11	[11] (R) Cit	sp|P68432|H31_BOVIN Histone H3.1 OS=Bos taurus OX=9913 PE=1 SV=2	34546	32917.4	37487.9	35782.7	39463.2	36039.4	6.3108	16.4997	16.6029	16.5462	16.4998	16.5663	16.543	0.239934
ArgC	119	896.86	43.9592	1.38765	4479.26	5	45.131	GRX	Arg	6.48733e-09	33.5356	86.92	0.00278435	0.62161	H2B1_BOVIN	KESYSVYVYKVLKQVHPDTGISSKAMGIMNSFVNDIFER	39		sp|P62808|H2B1_BOVIN Histone H2B type 1 OS=Bos taurus OX=9913 PE=1 SV=2	8849.75	6590.25	14335	7121.43	11687.1	9716.71	29.9952	43.916	43.9667	43.9998	43.9647	44.0302	43.9755	0.0870198
ArgC	127	451.256	4.83478	0.78355	900.497	2	1.54768	GRX	Arg	0.000367599	14.3938	46.12	0.00445478	4.94705	H2B1_BOVIN	LAHYNKR	7		sp|P62808|H2B1_BOVIN Histone H2B type 1 OS=Bos taurus OX=9913 PE=1 SV=2	12624.3	12054	12098.8	10091	11446.3	11662.9	7.45995	4.90507	4.79307	4.83845	4.77342	4.77548	4.8171	1.0343
ArgC	135	797.954	21.8525	1.46433	1593.89	2	1.06792	Arg	GRX	0.161281	7.60538	102.42	0.00233941	1.46773	H4_BOVIN	KTVTAMDVVYALKR	14		sp|P62803|H4_BOVIN Histone H4 OS=Bos taurus OX=9913 PE=1 SV=2	75166.4	66740	77077	76531.9	71699.5	73442.9	5.22709	21.8874	21.8648	21.9789	21.9108	21.978	21.924	0.213482
ArgC	140	945.517	20.0942	0.6115	944.51	1	4.47534	GRX	Arg	1.94526e-06	23.8046	---	0.00221328	2.34331	H2A1_BOVIN	AGLQFPVGR	9	[9] (R) Cit	sp|P0C0S9|H2A1_BOVIN Histone H2A type 1 OS=Bos taurus OX=9913 PE=1 SV=2	18778.3	14793.7	26623.2	19588.3	25936.8	21144.1	21.2915	20.0811	19.9723	20.0106	20.0007	20.0334	20.0196	0.182046
ArgC	144	907.443	47.0582	0.609083	3625.74	4	1.16834	GRX	Arg	0.669597	61.0881	27.5	-0.0494225	-13.6308	H32_BOVIN	FQSSAVMALQEASEAYLVGLFEDTNLCAIHAKR	33	[33] (R) Me	sp|P84227|H32_BOVIN Histone H3.2 OS=Bos taurus OX=9913 PE=1 SV=2	10444	91955.5	196358	124050	131698	110901	54.6388	47.0745	47.1148	47.0848	47.1054	47.0806	47.092	0.0327704
ArgC	151	907.946	57.6237	1.11067	3627.75	4	1.93108	GRX	Arg	0.325432	99.7436	57.36	0.000928751	0.256013	H31_BOVIN	FQSSAVMALQEACEAYLVGLFEDTNLCAIHAKR	33		sp|P68432|H31_BOVIN Histone H3.1 OS=Bos taurus OX=9913 PE=1 SV=2	93301.7	82871.5	30366.2	1703.61	6335.19	42915.6	89.2133	57.5835	57.6583	57.6622	57.6796	57.7546	57.6676	0.0947094
ArgC	161	727.807	58.5452	0.698017	3634	5	5.13331	GRX	Arg	6.34682e-06	33.1973	---	0.00153841	0.423337	H2AV_BOVIN	VGATAAVYSAAILEYLTAEVLELAGNASKDLKVKR	35		sp|Q32LA7|H2AV_BOVIN Histone H2A.V OS=Bos taurus OX=9913 GN=H2AFV PE=2 SV=3	17976	24212.9	24484.8	17003.5	21778.9	21091.2	14.7131	58.5355	58.5784	58.5539	58.6097	58.6267	58.5808	0.05773
ArgC	178	442.591	13.2657	0.693917	1324.75	3	2.08954	GRX	Arg	8.83408e-06	16.5224	45.6	0.00530438	4.00407	H4_BOVIN	DNIQGITKPAIR	12		sp|P62803|H4_BOVIN Histone H4 OS=Bos taurus OX=9913 PE=1 SV=2	18173.6	16500.1	17848.2	17725.4	16871.7	17423.8	3.62196	13.233	13.1036	13.1756	13.1777	13.1374	13.1655	0.329745
ArgC	188	514.815	5.14165	0.575467	1027.62	2	2.21963	Arg	GRX	1.32266e-05	15.469	43.78	0.00228563	2.22421	H31_BOVIN	KQLATKAAR	9	[6] (K) Ac	sp|P68432|H31_BOVIN Histone H3.1 OS=Bos taurus OX=9913 PE=1 SV=2	22320.8	24383.8	22821.8	19938.5	16001.1	21093.2	13.8359	5.06117	5.12362	5.13597	5.12032	5.08083	5.10438	0.557128
ArgC	193	737.089	34.5073	3.99312	4416.49	6	27.3559	GRX	Arg	1.10043e-10	16.7546	28.34	0.0378811	8.57728	H2A2C_BOVIN	NDEELNKLLGKVTIAQGGVLPNIQAVLLPKKTESHKAKSK	40	[39] (ST) Pho|[40] (KR) Me2	sp|A1A4R1|H2A2C_BOVIN Histone H2A type 2-C OS=Bos taurus OX=9913 GN=HIST2H2AC PE=2 SV=1	11386.6	9157.3	9721.48	7570.72	7896.71	9146.56	14.9858	34.558	34.586	34.5278	34.5381	34.6959	34.5811	0.175541
ArgC	196	430.887	5.24407	0.6115	1289.64	3	2.76408	Arg	GRX	1.25955e-06	15.4621	51.52	0.00282403	2.18979	H4_BOVIN	DAVTYTEHAKR	11		sp|P62803|H4_BOVIN Histone H4 OS=Bos taurus OX=9913 PE=1 SV=2	27973.5	26603.6	28518.3	27416.2	22709.4	26644.2	7.75719	5.16075	5.19418	5.19147	5.20433	5.1703	5.18421	0.311143
ArgC	200	747.716	45.2458	1.63195	4480.25	6	46.1442	GRX	Arg	1.43782e-08	32.5128	68.71	0.0337489	7.53286	H2B1N_BOVIN	KESYSVYVYKVLKQVHPDTGISSKAMGNMNSFVNDIFER	39		sp|Q32L48|H2B1N_BOVIN Histone H2B type 1-N OS=Bos taurus OX=9913 GN=HIST1H2BN PE=1 SV=3	7098.19	5193.03	7398.41	3584.84	9001.62	6455.22	29.0803	45.2218	45.2311	45.3336	45.3195	45.3637	45.2939	0.125848
ArgC	214	693.397	21.6323	0.704017	1384.78	2	3.47845	Arg	GRX	7.60258e-08	11.8304	54.02	0.00499698	3.60851	H31_BOVIN	VTIMPKDIQLAR	12	[12] (R) Cit	sp|P68432|H31_BOVIN Histone H3.1 OS=Bos taurus OX=9913 PE=1 SV=2	52877.7	42822.9	50736.7	59659.8	54671.7	52153.8	10.5815	21.6074	21.6128	21.6416	21.5552	21.5946	21.6023	0.130297
ArgC	217	419.217	4.83478	0.78905	836.419	2	1.47167	Arg	GRX	0.000491822	14.4775	45.57	0.00519852	6.21524	H2A1_BOVIN	KGNYAER	7		sp|P0C0S9|H2A1_BOVIN Histone H2A type 1 OS=Bos taurus OX=9913 PE=1 SV=2	7171.15	8202.86	8233.11	8269.5	8233.78	8022.08	5.31019	4.90507	4.79307	4.83845	4.77342	4.77548	4.8171	1.0343
ArgC	241	903.95	52.4892	1.52177	3611.77	4	2.91957	GRX	Arg	0.0299727	96.5282	43.06	-0.00300256	-0.831326	H32_BOVIN	FQSSAVMALQEASEAYLVGLFEDTNLCAIHAKR	33		sp|P84227|H32_BOVIN Histone H3.2 OS=Bos taurus OX=9913 PE=1 SV=2	80025.5	54627.7	18847	8312.86	6171.05	33596.8	86.3375	52.4846	52.4576	52.4674	52.4944	52.5014	52.4811	0.0312023
ArgC	243	845.129	29.0144	1.0384	2532.37	3	245.582	GRX	Arg	9.93098e-11	23.7765	83.91	0.000454832	0.179608	H12_BOVIN	SGVSLAALKKALAAAGYDVEKNNSR	25		sp|P02253|H12_BOVIN Histone H1.2 OS=Bos taurus OX=9913 GN=HIST1H1C PE=1 SV=2	510.406	453.1	445.204	496.22	255.056	431.997	21.2663	29.0865	29.0516	29.088	29.1675	29.2072	29.1202	0.198328
ArgC	246	713.743	21.476	1.127	2138.21	3	7.956	GRX	Arg	2.05566e-09	13.8064	98.59	0.00263493	1.23231	H12_BOVIN	KASGPPVSELITKAVAASKER	21		sp|P02253|H12_BOVIN Histone H1.2 OS=Bos taurus OX=9913 GN=HIST1H1C PE=1 SV=2	9087.56	10961.1	7863.82	8574.1	8120.5	8921.42	12.3488	21.4666	21.4552	21.5085	21.4277	21.4897	21.4695	0.129839
ArgC	257	631.935	34.4655	1.35737	4416.5	7	15.18	GRX	Arg	2.4456e-07	33.9094	---	0.0448378	10.1524	H2A2C_BOVIN	NDEELNKLLGKVTIAQGGVLPNIQAVLLPKKTESHKAKSK	40	[32] (ST) Pho|[40] (KR) Me2	sp|A1A4R1|H2A2C_BOVIN Histone H2A type 2-C OS=Bos taurus OX=9913 GN=HIST2H2AC PE=2 SV=1	4686.61	4057.36	8765.7	8889.23	8133.43	6906.46	30.3295	34.524	34.541	34.4929	34.5158	34.6399	34.5427	0.147653
ArgC	264	641.099	29.8297	1.59702	2560.37	4	21.4661	GRX	Arg	9.3576e-09	27.9745	52.71	-0.0316582	-12.3646	H12_BOVIN	SGVSLAALKKALAAAGYDVEKNNSR	25	[10] (KR) Me2	sp|P02253|H12_BOVIN Histone H1.2 OS=Bos taurus OX=9913 GN=HIST1H1C PE=1 SV=2	3295.4	3835.78	2567.61	2089.55	2070.66	2771.8	25.0212	29.879	29.9355	30.0849	29.9836	29.876	29.9518	0.258779
ArgC	307	678.888	27.7739	1.48637	2711.52	4	25.9758	GRX	Arg	1.61858e-08	31.5824	37.53	0.0022668	0.835989	H2B1K_BOVIN	LLLPGELAKHAVSEGTKAVTKYTSAK	26		sp|Q2M2T1|H2B1K_BOVIN Histone H2B type 1-K OS=Bos taurus OX=9913 GN=HIST1H2BK PE=1 SV=3	1890.57	2250.28	1209.18	1027.55	1511.1	1577.74	28.2482	27.8091	27.8383	27.9814	27.8744	27.961	27.8928	0.242117
ArgC	321	438.262	4.83478	0.94265	1311.76	3	3.37511	GRX	Arg	1.09782e-06	18.2881	35.14	-0.00858647	-6.5457	H4_BOVIN	GKGGKGLGKGGAKR	14	[13] (K) Ac	sp|P62803|H4_BOVIN Histone H4 OS=Bos taurus OX=9913 PE=1 SV=2	1827.19	2099.88	1904.59	2176.22	1807	1962.98	7.56947	4.90507	4.79307	4.83845	4.77342	4.77548	4.8171	1.0343
ArgC	342	901.503	4.79322	0.92655	900.496	1	2.06979	GRX	Arg	0.000145197	22.2284	---	0.00261582	2.90488	H2B1_BOVIN	LAHYNKR	7		sp|P62808|H2B1_BOVIN Histone H2B type 1 OS=Bos taurus OX=9913 PE=1 SV=2	5808.92	5585.55	5941.62	5056.18	5626.74	5603.8	5.39463	4.88338	4.7584	4.8066	4.72573	4.74152	4.78313	1.19148
ArgC	354	663.874	16.4929	0.808067	1325.73	2	2.44259	GRX	Arg	1.30669e-08	6.91045	20.26	0.00350303	2.64234	H4_BOVIN	DNIQGITKPAIR	12	[12] (R) Cit	sp|P62803|H4_BOVIN Histone H4 OS=Bos taurus OX=9913 PE=1 SV=2	12122.6	12544.3	11708.5	12809.3	14010.4	12639	6.18089	16.4032	16.5007	16.4843	16.4114	16.4766	16.4553	0.243075
ArgC	367	884.952	51.0628	0.7048	3535.78	4	2.10123	GRX	Arg	0.0559738	77.8244	51.82	0.00156764	0.443365	H3C_BOVIN	FQSAAIGALQEASEAYLVGLFEDTNLCAIHAKR	33		sp|A5PK61|H3C_BOVIN Histone H3.3C OS=Bos taurus OX=9913 GN=H3F3C PE=2 SV=1	44734.1	47368.6	19180.3	11283.9	3999.13	25313.2	69.6082	51.016	51.0904	51.0309	51.1133	51.1634	51.0828	0.105962
ArgC	383	719.083	33.751	0.903567	4308.45	6	69.2539	GRX	Arg	1.14016e-09	33.565	37.34	-0.000842684	-0.195589	H2A2C_BOVIN	NDEELNKLLGKVTIAQGGVLPNIQAVLLPKKTESHKAKSK	40		sp|A1A4R1|H2A2C_BOVIN Histone H2A type 2-C OS=Bos taurus OX=9913 GN=HIST2H2AC PE=2 SV=1	1074.54	620.796	693.666	528.115	508.861	685.195	30.0214	33.7294	33.8501	33.8304	33.8374	33.9183	33.8331	0.178916
ArgC	386	507.482	29.0144	0.92035	2532.37	5	124.653	GRX	Arg	8.11279e-11	21.0765	77.88	0.0052218	2.06203	H12_BOVIN	SGVSLAALKKALAAAGYDVEKNNSR	25		sp|P02253|H12_BOVIN Histone H1.2 OS=Bos taurus OX=9913 GN=HIST1H1C PE=1 SV=2	202.985	229.575	302.623	346.295	293.464	274.988	18.8514	29.0865	29.0516	29.088	29.1675	29.2072	29.1202	0.198328
ArgC	393	715.408	20.5347	0.805967	714.401	1	1.28334	Arg	GRX	0.179123	26.3785	22.18	-0.00154191	-2.15832	H3C_BOVIN	DIQLAR	6		sp|A5PK61|H3C_BOVIN Histone H3.3C OS=Bos taurus OX=9913 GN=H3F3C PE=2 SV=1	7099.27	9212.92	9496.6	13584.8	12332.4	10345.2	22.4551	20.4951	20.5036	20.4214	20.5761	20.5893	20.5171	0.29677
ArgC	423	909.506	58.5452	0.676617	3633.99	4	4.57052	GRX	Arg	8.65963e-06	33.2545	37.65	-0.0048089	-1.32331	H2AV_BOVIN	VGATAAVYSAAILEYLTAEVLELAGNASKDLKVKR	35		sp|Q32LA7|H2AV_BOVIN Histone H2A.V OS=Bos taurus OX=9913 GN=H2AFV PE=2 SV=3	7168.34	10258.5	10492.1	9095.55	8907.5	9184.4	12.8947	58.5355	58.5784	58.5539	58.6097	58.6267	58.5808	0.05773
ArgC	437	682.366	15.6044	1.43207	1362.72	2	3.20804	GRX	Arg	5.38667e-08	13.6684	46.05	0.00219685	1.61211	H31_BOVIN	EIAQDFKTDLR	11	[7] (KR) Me2	sp|P68432|H31_BOVIN Histone H3.1 OS=Bos taurus OX=9913 PE=1 SV=2	6606.53	6773.59	7297.38	6718.61	7197.55	6918.73	3.98297	15.4232	15.5891	15.4899	15.4959	15.6521	15.53	0.519647
ArgC	446	487.961	4.79322	0.459567	1460.86	3	10.5703	GRX	Arg	1.06358e-07	21.7867	62.69	0.00210004	1.43754	H31_BOVIN	KSAPATGGVKKPHR	14	[1] (KR) Me2	sp|P68432|H31_BOVIN Histone H3.1 OS=Bos taurus OX=9913 PE=1 SV=2	557.302	941.522	884.564	742.245	846.58	794.442	17.0217	4.88338	4.7584	4.8066	4.72573	4.74152	4.78313	1.19148
ArgC	448	897.057	45.23	1.68093	4480.25	5	72.2361	GRX	Arg	5.49119e-07	45.7308	69.6	0.0303373	6.77139	H2B1N_BOVIN	KESYSVYVYKVLKQVHPDTGISSKAMGNMNSFVNDIFER	39		sp|Q32L48|H2B1N_BOVIN Histone H2B type 1-N OS=Bos taurus OX=9913 GN=HIST1H2BN PE=1 SV=3	2755.1	1694.82	2479.85	530.852	2547.07	2001.54	40.9028	45.2095	45.2238	45.3153	45.3013	45.3414	45.2783	0.115114
ArgC	459	910.179	27.2276	1.18053	2727.52	3	134.309	GRX	Arg	1.98121e-10	25.4225	60.06	-0.000789369	-0.289409	H2B1_BOVIN	LLLPGELAKHAVSEGTKAVTKYTSSK	26		sp|P62808|H2B1_BOVIN Histone H2B type 1 OS=Bos taurus OX=9913 PE=1 SV=2	585.684	305.805	443.648	348.564	430.557	422.852	22.7386	27.2583	27.2943	27.4394	27.3661	27.4251	27.3566	0.259431
ArgC	472	718.415	22.1846	0.786583	2152.22	3	32.8105	GRX	Arg	1.88105e-11	11.4124	---	0.00179434	0.833717	H12_BOVIN	KASGPPVSELITKAVAASKER	21	[21] (R) Me	sp|P02253|H12_BOVIN Histone H1.2 OS=Bos taurus OX=9913 GN=HIST1H1C PE=1 SV=2	943.888	845.858	716.402	968.963	878.447	870.712	10.2076	22.1188	22.1157	22.1437	22.1331	22.2127	22.1448	0.160049
ArgC	486	455.247	15.5626	1.17715	1362.72	3	2.2264	GRX	Arg	5.76795e-09	5.83675	---	0.00506033	3.71342	H31_BOVIN	EIAQDFKTDLR	11	[7] (KR) Me2	sp|P68432|H31_BOVIN Histone H3.1 OS=Bos taurus OX=9913 PE=1 SV=2	3909.94	4044.22	4168.85	3964.63	4316.75	4080.88	3.59225	15.3616	15.5156	15.4501	15.4381	15.612	15.4755	0.542456
ArgC	495	497.304	4.79322	0.549467	1488.89	3	4.22103	GRX	Arg	1.37247e-06	20.629	29.81	0.000628021	0.421805	H31_BOVIN	KSAPATGGVKKPHR	14	[1] (KR) Me2|[10] (KR) Me2	sp|P68432|H31_BOVIN Histone H3.1 OS=Bos taurus OX=9913 PE=1 SV=2	1327.3	1846.58	1635.94	1261.02	1501.77	1514.52	13.9906	4.88338	4.7584	4.8066	4.72573	4.74152	4.78313	1.19148
ArgC	496	442.591	14.9122	0.831817	1324.75	3	1.96663	GRX	Arg	4.80949e-07	7.51941	27.96	0.00352681	2.66225	H4_BOVIN	DNIQGITKPAIR	12		sp|P62803|H4_BOVIN Histone H4 OS=Bos taurus OX=9913 PE=1 SV=2	3336.48	3532.15	3577.38	3997.88	3783.83	3645.54	6.21034	14.8133	14.8653	14.8421	14.9065	14.9068	14.8668	0.245204
ArgC	499	619.183	30.0397	1.16283	3709.06	6	30.791	GRX	Arg	1.52886e-09	24.4828	---	0.00413502	1.11484	H2AV_BOVIN	GDEELDSLIKATIAGGGVIPHIHKSLIGKKGQQKTA	36		sp|Q32LA7|H2AV_BOVIN Histone H2A.V OS=Bos taurus OX=9913 GN=H2AFV PE=2 SV=3	817.266	570.598	1103.06	853.128	701.207	809.051	21.8981	30.1015	30.1775	30.2682	30.1667	30.0982	30.1624	0.20584
ArgC	526	747.715	38.9055	0.571233	4480.25	6	712.615	GRX	Arg	4.20163e-05	119.181	57.45	0.029671	6.62268	H2B1N_BOVIN	KESYSVYVYKVLKQVHPDTGISSKAMGNMNSFVNDIFER	39		sp|Q32L48|H2B1N_BOVIN Histone H2B type 1-N OS=Bos taurus OX=9913 GN=HIST1H2BN PE=1 SV=3	60.0119	117.854	17.4641	9.24495		51.1436	84.2057	39.0372	39.1312	38.9491	38.9123	39.1187	39.0297	0.224945
ArgC	533	884.11	32.3449	1.44707	4415.52	5	119.677	GRX	Arg	4.01696e-09	39.5246	43.37	0.0139038	3.14885	H2A1_BOVIN	NDEELNKLLGKVTIAQGGVLPNIQAVLLPKKTESHHKAKGK	41		sp|P0C0S9|H2A1_BOVIN Histone H2A type 1 OS=Bos taurus OX=9913 PE=1 SV=2	874.243	657.116	528.185	315.181	404.86	555.917	35.3518	32.3855	32.3462	32.3842	32.3894	32.4231	32.3857	0.0752658
ArgC	535	535.821	7.96988	0.4393	1069.63	2	1.64469	Arg	GRX	0.000496366	14.6732	47.89	0.00286694	2.68032	H31_BOVIN	KQLATKAAR	9	[1] (K) Ac|[6] (K) Ac	sp|P68432|H31_BOVIN Histone H3.1 OS=Bos taurus OX=9913 PE=1 SV=2	7123.72	7010.13	9486.29	9464.59	8079.17	8232.78	13.1241	7.94077	7.91725	7.96153	7.90532	7.93027	7.93103	0.24429
ArgC	540	1250.71	10.8491	0.6921	1249.7	1	17.7107	GRX	Arg	9.10495e-06	55.3487	---	0.00146146	1.16944	H31_BOVIN	YQKSTELLIR	10		sp|P68432|H31_BOVIN Histone H3.1 OS=Bos taurus OX=9913 PE=1 SV=2	1319.94	2194.31	2778.11	2771.85	2905.57	2393.96	24.6806	10.7755	10.6695	10.8654	10.7178	10.6926	10.7442	0.653207
ArgC	555	352.191	4.90873	0.583033	702.368	2	1.49058	Arg	GRX	0.00156596	15.4356	55.78	0.00238465	3.39516	H2B1_BOVIN	IAGEASR	7		sp|P62808|H2B1_BOVIN Histone H2B type 1 OS=Bos taurus OX=9913 PE=1 SV=2	1584	1224.14	1301.92	1318.26	1199.74	1325.61	10.3169	4.94818	4.86168	4.90073	4.86208	4.84042	4.88262	0.780846
ArgC	559	424.262	4.79322	0.583033	1269.77	3	3.63054	GRX	Arg	0.000280084	32.6553	47.17	0.00231577	1.82378	H4_BOVIN	GKGGKGLGKGGAKR	14		sp|P62803|H4_BOVIN Histone H4 OS=Bos taurus OX=9913 PE=1 SV=2	458.644	931.753	1014.83	819.693	844.908	813.966	23.4048	4.88338	4.7584	4.8066	4.72573	4.74152	4.78313	1.19148
ArgC	568	1120.82	43.9592	1.88762	4479.26	4	731.994	GRX	Arg	0.000107128	122.772	80.34	0.00227411	0.507699	H2B1_BOVIN	KESYSVYVYKVLKQVHPDTGISSKAMGIMNSFVNDIFER	39		sp|P62808|H2B1_BOVIN Histone H2B type 1 OS=Bos taurus OX=9913 PE=1 SV=2	15.9331		176.752	14.9194	228.146	108.937	87.4455	43.916	43.9667	43.9998	43.9647	44.0302	43.9755	0.0870198
ArgC	580	555.552	25.7333	1.1554	2218.18	4	11.319	GRX	Arg	1.11121e-07	26.9042	82.78	0.00576867	2.60064	H12_BOVIN	KASGPPVSELITKAVAASKER	21	[3] (ST) Pho	sp|P02253|H12_BOVIN Histone H1.2 OS=Bos taurus OX=9913 GN=HIST1H1C PE=1 SV=2	1379.61	1273.63	997.644	818.791	734.922	1040.92	24.0638	25.6577	25.7329	25.7776	25.7349	25.6248	25.7056	0.217374
ArgC	588	1209.59	47.0781	0.565683	3625.74	3	1.30689	GRX	Arg	0.598862	65.0116	44.95	-0.0537853	-14.8341	H32_BOVIN	FQSSAVMALQEASEAYLVGLFEDTNLCAIHAKR	33	[33] (R) Me	sp|P84227|H32_BOVIN Histone H3.2 OS=Bos taurus OX=9913 PE=1 SV=2	1156.49	20022.2	47997.8	31581.1	33865.4	26924.6	58.1482	47.0884	47.1371	47.1176	47.1201	47.1234	47.1173	0.033899
ArgC	631	854.461	30.5932	0.696067	2560.36	3	96.3731	GRX	Arg	3.08691e-09	33.4796	26.37	-0.0364129	-14.2216	H12_BOVIN	SGVSLAALKKALAAAGYDVEKNNSR	25	[9] (KR) Me2	sp|P02253|H12_BOVIN Histone H1.2 OS=Bos taurus OX=9913 GN=HIST1H1C PE=1 SV=2	187.91	208.392	107.354	91.1636	170.982	153.16	29.9451	30.6546	30.7084	30.7046	30.6741	30.6344	30.6752	0.0929322
ArgC	655	845.457	30.0397	0.873833	2533.35	3	152.786	GRX	Arg	1.17771e-09	34.7367	84.23	-0.000329649	-0.130124	H12_BOVIN	SGVSLAALKKALAAAGYDVEKNNSR	25	[25] (R) Cit	sp|P02253|H12_BOVIN Histone H1.2 OS=Bos taurus OX=9913 GN=HIST1H1C PE=1 SV=2	170.059	103.694	106.84	93.4942	198.28	134.473	31.0694	30.1015	30.1775	30.2682	30.1667	30.0982	30.1624	0.20584
ArgC	673	635.89	4.79322	0.549467	1269.77	2	8.29258	GRX	Arg	5.32485e-07	28.4011	76.22	0.00221947	1.74794	H4_BOVIN	GKGGKGLGKGGAKR	14		sp|P62803|H4_BOVIN Histone H4 OS=Bos taurus OX=9913 PE=1 SV=2	562.519	753.166	586.179	414.512	368.893	537.054	25.4027	4.88338	4.7584	4.8066	4.72573	4.74152	4.78313	1.19148
ArgC	704	656.894	4.79322	0.549467	1311.77	2	12.2553	GRX	Arg	6.99923e-09	15.8875	59.63	0.000220193	0.167859	H4_BOVIN	GKGGKGLGKGGAKR	14	[13] (K) Ac	sp|P62803|H4_BOVIN Histone H4 OS=Bos taurus OX=9913 PE=1 SV=2	442.403	428.194	497.636	323.432	380.334	414.4	14.2102	4.88338	4.7584	4.8066	4.72573	4.74152	4.78313	1.19148
ArgC	709	747.715	39.922	1.2388	4480.25	6	115.956	GRX	Arg	1.88434e-08	44.7178	48.42	0.00334695	0.747046	H2B1_BOVIN	KESYSVYVYKVLKQVHPDTGISSKAMGIMNSFVNDIFER	39	[39] (R) Cit	sp|P62808|H2B1_BOVIN Histone H2B type 1 OS=Bos taurus OX=9913 PE=1 SV=2	266.156	130.22	359.92	462.909	217.776	287.396	39.9969	39.8552	39.9137	39.9373	39.9207	39.9583	39.9171	0.0864875
ArgC	711	731.436	4.79322	0.491883	1460.86	2	11.6235	GRX	Arg	1.65923e-08	20.1821	77.91	0.000133177	0.0911637	H31_BOVIN	KSAPATGGVKKPHR	14	[1] (KR) Me2	sp|P68432|H31_BOVIN Histone H3.1 OS=Bos taurus OX=9913 PE=1 SV=2	558.312	433.914	509.733	389.385	455.656	469.4	12.5612	4.88338	4.7584	4.8066	4.72573	4.74152	4.78313	1.19148
ArgC	740	548.154	5.97603	0.642117	3282.88	6	59.909	GRX	Arg	2.25574e-09	28.2252	30.52	8.50023e-05	0.0258926	H13_BOVIN	SETAPVAPAAPAPAEKTPVKKKAKKSGVAAGKR	33	[21] (K) Ac	sp|A7MAZ5|H13_BOVIN Histone H1.3 OS=Bos taurus OX=9913 GN=HIST1H1D PE=1 SV=1	197.045	199.753	190.708	123.593	102.875	162.795	25.2454	5.86613	5.91695	5.80437	5.88873	5.89397	5.87403	0.653651
ArgC	772	611.352	5.77747	0.4611	3051.72	5	36.6483	GRX	Arg	2.48515e-06	50.7868	28.32	0.0032815	1.07529	H12_BOVIN	SETAPAAPAAAPPAEKTPVKKKAAKKPAGAR	31	[21] (K) Ac	sp|P02253|H12_BOVIN Histone H1.2 OS=Bos taurus OX=9913 GN=HIST1H1C PE=1 SV=2	361.089	241.996	112.797	288.759	101.955	221.319	45.4251	5.74297	5.77517	5.6966	5.75757	5.63828	5.72212	0.862717
ArgC	785	510.809	4.83478	0.5246	3058.81	6	17.4329	GRX	Arg	3.83909e-08	27.962	36.35	5.84798e-05	0.0191185	H2B1_BOVIN	PEPAKSAPAPKKGSKKAVTKAQKKDGKKR	29		sp|P62808|H2B1_BOVIN Histone H2B type 1 OS=Bos taurus OX=9913 PE=1 SV=2	252.702	424.396	426.07	262.062	262.754	325.597	25.01	4.90507	4.79307	4.83845	4.77342	4.77548	4.8171	1.0343
ArgC	841	738.443	4.79322	0.491883	1474.87	2	5.53893	GRX	Arg	3.97758e-06	28.7717	39.33	-0.00187002	-1.26792	H31_BOVIN	KSAPATGGVKKPHR	14	[1] (K) Me3	sp|P68432|H31_BOVIN Histone H3.1 OS=Bos taurus OX=9913 PE=1 SV=2	1012.23	742.935	864.805	509.822	548.609	735.68	25.7342	4.88338	4.7584	4.8066	4.72573	4.74152	4.78313	1.19148
ArgC	873	383.359	4.83478	0.422183	3058.81	8	23.3219	GRX	Arg	2.29659e-07	34.7779	33.98	0.00109656	0.358491	H2B1_BOVIN	PEPAKSAPAPKKGSKKAVTKAQKKDGKKR	29		sp|P62808|H2B1_BOVIN Histone H2B type 1 OS=Bos taurus OX=9913 PE=1 SV=2	95.5756	157.891	174.146	153.64	69.0616	130.063	31.1063	4.90507	4.79307	4.83845	4.77342	4.77548	4.8171	1.0343
ArgC	895	897.057	38.9055	0.534133	4480.25	5	31.6539	GRX	Arg	1.51763e-05	64.9173	39.24	0.02695	6.01533	H2B1N_BOVIN	KESYSVYVYKVLKQVHPDTGISSKAMGNMNSFVNDIFER	39		sp|Q32L48|H2B1N_BOVIN Histone H2B type 1-N OS=Bos taurus OX=9913 GN=HIST1H2BN PE=1 SV=3	690.243	785.619	404.826	271.392	85.0431	447.425	58.0638	39.0372	39.1312	38.9491	38.9123	39.1187	39.0297	0.224945
ArgC	927	911.441	47.0582	0.823417	3641.73	4	1.19965	GRX	Arg	0.801622	66.4725	---	-0.03321	-9.1192	H31_BOVIN	FQSSAVMALQEACEAYLVGLFEDTNLCAIHAKR	33	[33] (R) Me	sp|P68432|H31_BOVIN Histone H3.1 OS=Bos taurus OX=9913 PE=1 SV=2	639.456	11959.9	29053.6	19517	22194.4	16672.9	58.2211	47.0745	47.1148	47.0848	47.1054	47.0806	47.092	0.0327704
ArgC	934	644.847	30.631	0.715883	2575.36	4	17.3731	GRX	Arg	2.06681e-07	35.6133	33.13	-0.0032243	-1.25198	H12_BOVIN	SGVSLAALKKALAAAGYDVEKNNSR	25	[10] (K) Ac|[25] (R) Cit	sp|P02253|H12_BOVIN Histone H1.2 OS=Bos taurus OX=9913 GN=HIST1H1C PE=1 SV=2	242.835	348.08	493.735	499.031	661.332	449.003	31.8535	30.6707	30.7269	30.7257	30.6995	30.6797	30.7005	0.0750267
ArgC	965	1335.69	15.1289	0.708233	1334.68	1	2.39224	GRX	Arg	0.00143772	29.0262	---	0.00159877	1.19787	H31_BOVIN	EIAQDFKTDLR	11		sp|P68432|H31_BOVIN Histone H3.1 OS=Bos taurus OX=9913 PE=1 SV=2	5217.16	3460.27	6550.82	6898.67	4666.46	5358.68	23.4508	14.9459	15.0107	15.0134	15.0854	15.0948	15.03	0.364349
ArgC	973	694.643	19.5072	0.6551	5549.08	8	131.077	GRX	Arg	1.83454e-09	29.2119	30.96	-0.00979131	-1.76449	H11_BOVIN	SEVALPAPAASTSPEKPSAGKKAKKPAKAAAAAKKKPAGPSVSELIVQAVSSSKER	56	[36] (K) Ac	sp|G3N131|H11_BOVIN Histone H1.1 OS=Bos taurus OX=9913 GN=HIST1H1A PE=1 SV=1	124.102	161.888	86.7117	79.7902	109.763	112.451	26.1279	19.5492	19.6621	19.551	19.4669	19.5297	19.5518	0.322518
ArgC	992	657.582	5.97603	0.495	3282.88	5	20.3095	GRX	Arg	1.74388e-06	66.5043	---	-0.00215526	-0.656515	H13_BOVIN	SETAPVAPAAPAPAEKTPVKKKAKKSGVAAGKR	33	[21] (K) Ac	sp|A7MAZ5|H13_BOVIN Histone H1.3 OS=Bos taurus OX=9913 GN=HIST1H1D PE=1 SV=1	396.298	211.61	788.024	243.215	210.391	369.908	59.4833	5.86613	5.91695	5.80437	5.88873	5.89397	5.87403	0.653651
ArgC	1027	904.847	27.8147	0.604567	2711.52	3	7342.21	GRX	Arg	1.1171e-07	223.607	40.74	-0.00296138	-1.09215	H2B1K_BOVIN	LLLPGELAKHAVSEGTKAVTKYTSAK	26		sp|Q2M2T1|H2B1K_BOVIN Histone H2B type 1-K OS=Bos taurus OX=9913 GN=HIST1H2BK PE=1 SV=3		7.14963				7.14963	0	27.8593	27.8846	28.0208	27.9193	28.0075	27.9383	0.232491
ArgC	1028	507.679	29.9862	0.81875	2533.36	5	125.856	GRX	Arg	7.28727e-09	46.7385	42.95	0.00698896	2.75878	H12_BOVIN	SGVSLAALKKALAAAGYDVEKNNSR	25	[25] (R) Cit	sp|P02253|H12_BOVIN Histone H1.2 OS=Bos taurus OX=9913 GN=HIST1H1C PE=1 SV=2	53.9884	39.7758	88.592	28.9272	38.6338	49.9834	41.8042	30.049	30.101	30.2421	30.1129	30.0411	30.1092	0.239571
ArgC	1030	598.321	16.2085	0.538517	2986.57	5	68.5235	GRX	Arg	4.09724e-10	22.2446	67.47	0.00178554	0.597858	H10_BOVIN	AKASKKSTDHPKYSDMIVAAIQAEKNR	27		sp|Q0IIJ2|H10_BOVIN Histone H1.0 OS=Bos taurus OX=9913 GN=H1F0 PE=2 SV=3	158.148	291.963	250.804	266.88	297.245	253.008	19.8962	16.1706	16.1651	16.1995	16.1321	16.1802	16.1695	0.136556
ArgC	1054	1210.26	57.6662	0.899017	3627.75	3	2.60223	GRX	Arg	0.233938	103.677	39.78	-0.00227148	-0.62614	H31_BOVIN	FQSSAVMALQEACEAYLVGLFEDTNLCAIHAKR	33		sp|P68432|H31_BOVIN Histone H3.1 OS=Bos taurus OX=9913 PE=1 SV=2	8182.35	8209.21	3027.25	60.2285	164.554	3928.72	92.7313	57.6115	57.6801	57.698	57.69	57.7648	57.6889	0.0845954
ArgC	1087	1325.76	13.2657	0.58705	1324.75	1	2.83098	GRX	Arg	0.000221066	27.9437	---	0.00176485	1.33221	H4_BOVIN	DNIQGITKPAIR	12		sp|P62803|H4_BOVIN Histone H4 OS=Bos taurus OX=9913 PE=1 SV=2	4665.89	3671.8	6202.47	6137.71	5010.93	5137.76	18.5086	13.233	13.1036	13.1756	13.1777	13.1374	13.1655	0.329745
ArgC	1117	907.949	51.611	0.667233	3627.77	4	2.3392	GRX	Arg	0.0813591	92.6072	26.28	0.0151946	4.18845	H31_BOVIN	FQSSAVMALQEACEAYLVGLFEDTNLCAIHAKR	33		sp|P68432|H31_BOVIN Histone H3.1 OS=Bos taurus OX=9913 PE=1 SV=2	35642.6	34057.2	9563.6	5085.4	2693.2	17408.4	82.8304	51.5689	51.5867	51.6095	51.6217	51.6132	51.6	0.0375957
ArgC	1141	745.432	4.79322	0.65045	1488.85	2	1.01835	Arg	GRX	0.768966	19.5375	---	-0.0391283	-26.2802	H31_BOVIN	KSAPATGGVKKPHR	14	[1] (KR) Me2|[11] (KR) Me2	sp|P68432|H31_BOVIN Histone H3.1 OS=Bos taurus OX=9913 PE=1 SV=2	2617.47	2097.88	2424.9	2093.6	2334.4	2313.65	8.64639	4.88338	4.7584	4.8066	4.72573	4.74152	4.78313	1.19148
ArgC	1181	763.937	5.77747	0.389217	3051.72	4	445.22	GRX	Arg	2.08405e-05	72.8229	---	-0.00202731	-0.664317	H12_BOVIN	SETAPAAPAAAPPAEKTPVKKKAAKKPAGAR	31	[20] (K) Ac	sp|P02253|H12_BOVIN Histone H1.2 OS=Bos taurus OX=9913 GN=HIST1H1C PE=1 SV=2	15.6478	6.70221	22.2786		20.951	16.3949	37.3367	5.74297	5.77517	5.6966	5.75757	5.63828	5.72212	0.862717
ArgC	1217	755.93	32.1254	0.820617	4529.54	6	29.3928	GRX	Arg	3.70501e-06	55.7408	28.34	-0.00793926	-1.75277	H2A1_BOVIN	NDEELNKLLGKVTIAQGGVLPNIQAVLLPKKTESHHKAKGK	41	[11] (K) Ub	sp|P0C0S9|H2A1_BOVIN Histone H2A type 1 OS=Bos taurus OX=9913 PE=1 SV=2	200.403	176.963	629.477	711.437	680.133	479.683	49.8561	32.1142	32.1564	32.1938	32.1587	32.2004	32.1647	0.0960834
ArgC	1229	612.769	4.79322	0.430517	3058.81	5	67.9969	GRX	Arg	0.000904164	71.1992	21.6	-0.00238299	-0.779058	H2B1_BOVIN	PEPAKSAPAPKKGSKKAVTKAQKKDGKKR	29		sp|P62808|H2B1_BOVIN Histone H2B type 1 OS=Bos taurus OX=9913 PE=1 SV=2		101.28	70.2504	46.13	44.1738	65.4585	35.2756	4.88338	4.7584	4.8066	4.72573	4.74152	4.78313	1.19148
ArgC	1232	455.594	22.0827	0.630533	2727.52	6	7.01914	GRX	Arg	0.000387212	82.9658	55.04	0.00622182	2.28113	H2B1_BOVIN	LLLPGELAKHAVSEGTKAVTKYTSSK	26		sp|P62808|H2B1_BOVIN Histone H2B type 1 OS=Bos taurus OX=9913 PE=1 SV=2	1026.95	647.667	274.603	152.156	171.436	454.562	74.2069	22.0854	22.0407	22.1198	22.0875	22.1626	22.0992	0.183098
ArgC	1241	329.543	4.83478	0.3216	985.608	3	58.1045	GRX	Arg	0.000629055	112.038	57.39	0.00434791	4.41142	H31_BOVIN	KQLATKAAR	9		sp|P68432|H31_BOVIN Histone H3.1 OS=Bos taurus OX=9913 PE=1 SV=2			40.2756	23.1496	12.6001	25.3418	45.0021	4.90507	4.79307	4.83845	4.77342	4.77548	4.8171	1.0343
ArgC	1263	1070.11	21.476	1.02523	2138.21	2	50.8577	GRX	Arg	1.00347e-08	31.3883	118.02	0.00118009	0.551908	H12_BOVIN	KASGPPVSELITKAVAASKER	21		sp|P02253|H12_BOVIN Histone H1.2 OS=Bos taurus OX=9913 GN=HIST1H1C PE=1 SV=2	230.802	154.142	321.509	376.843	322.273	281.114	28.0745	21.4666	21.4552	21.5085	21.4277	21.4897	21.4695	0.129839
ArgC	1267	509.627	5.74945	0.417633	3051.72	6	9.23649	GRX	Arg	5.23143e-06	40.3692	35.45	-0.000400138	-0.131119	H12_BOVIN	SETAPAAPAAAPPAEKTPVKKKAAKKPAGAR	31	[20] (K) Ac	sp|P02253|H12_BOVIN Histone H1.2 OS=Bos taurus OX=9913 GN=HIST1H1C PE=1 SV=2	521.317	476.738	414.576	343.77	283.38	407.956	21.1616	5.71025	5.73815	5.6746	5.72422	5.62593	5.69463	0.708265
ArgC	1297	437.98	1.97142	1.11655	3058.81	7	4.85993	GRX	Arg	1.32054e-08	13.4801	---	-0.000604034	-0.197474	H2B1_BOVIN	PEPAKSAPAPKKGSKKAVTKAQKKDGKKR	29		sp|P62808|H2B1_BOVIN Histone H2B type 1 OS=Bos taurus OX=9913 PE=1 SV=2	2136.89	2719.17	2136.4	2430.23	1935.21	2271.58	12.0569	1.99812	2.00247	1.93762	2.044	1.91725	1.97989	2.33244
ArgC	1327	717.412	4.79322	0.57935	1432.81	2	5.94923	GRX	Arg	1.23011e-07	17.1576	75.12	-0.0173458	-12.106	H31_BOVIN	KSAPATGGVKKPHR	14		sp|P68432|H31_BOVIN Histone H3.1 OS=Bos taurus OX=9913 PE=1 SV=2	406.89	476.547	555.372	364.274	434.377	447.492	14.5608	4.88338	4.7584	4.8066	4.72573	4.74152	4.78313	1.19148
ArgC	1331	677.898	4.95403	0.385967	1353.78	2	6.90151	GRX	Arg	1.16946e-06	25.3909	31.4	-0.0027035	-1.99699	H4_BOVIN	GKGGKGLGKGGAKR	14	[9] (K) Ac|[13] (K) Ac	sp|P62803|H4_BOVIN Histone H4 OS=Bos taurus OX=9913 PE=1 SV=2	264.699	411.396	352.018	219.823	268.571	303.302	22.7103	4.96773	4.9074	4.93998	4.91453	4.88165	4.92226	0.596584
ArgC	1338	530.872	29.9862	0.467433	3709.05	7	16.1485	GRX	Arg	1.65645e-06	49.7083	---	0.00205439	0.553885	H2AV_BOVIN	GDEELDSLIKATIAGGGVIPHIHKSLIGKKGQQKTA	36		sp|Q32LA7|H2AV_BOVIN Histone H2A.V OS=Bos taurus OX=9913 GN=H2AFV PE=2 SV=3	146.515	155.835	482.734	336.385	278.792	280.052	44.4605	30.049	30.101	30.2421	30.1129	30.0411	30.1092	0.239571
ArgC	1339	765.709	4.79322	0.464083	3058.81	4	11.446	GRX	Arg	1.03374e-05	37.4651	31.71	-0.00215756	-0.705361	H2B1_BOVIN	PEPAKSAPAPKKGSKKAVTKAQKKDGKKR	29		sp|P62808|H2B1_BOVIN Histone H2B type 1 OS=Bos taurus OX=9913 PE=1 SV=2	125.086	434.912	449.527	388.348	357.829	351.14	33.5098	4.88338	4.7584	4.8066	4.72573	4.74152	4.78313	1.19148
ArgC	1359	502.289	15.7566	0.521683	2005.13	4	11.0561	GRX	Arg	3.42359e-10	11.4072	51.36	-0.00473902	-2.36345	H10_BOVIN	LVTTGVLKQTKGVGASGSFR	20		sp|Q0IIJ2|H10_BOVIN Histone H1.0 OS=Bos taurus OX=9913 GN=H1F0 PE=2 SV=3	751.757	822.467	913.91	824.216	949.866	852.443	8.31204	15.7107	15.783	15.7391	15.7278	15.7628	15.7447	0.162304
ArgC	1360	1204.93	52.4892	0.5958	3611.77	3	2.14613	GRX	Arg	0.0788754	99.2646	36.18	-0.00498181	-1.37932	H32_BOVIN	FQSSAVMALQEASEAYLVGLFEDTNLCAIHAKR	33		sp|P84227|H32_BOVIN Histone H3.2 OS=Bos taurus OX=9913 PE=1 SV=2	12293.4	9694.35	3109.3	969.194	698.279	5352.9	88.7849	52.4846	52.4576	52.4674	52.4944	52.5014	52.4811	0.0312023
ArgC	1434	501.975	4.79322	0.63875	1502.9	3	2.2834	GRX	Arg	5.4372e-05	19.7626	24.25	0.000133241	0.0886556	H31_BOVIN	KSAPATGGVKKPHR	14	[1] (K) Me3|[11] (KR) Me2	sp|P68432|H31_BOVIN Histone H3.1 OS=Bos taurus OX=9913 PE=1 SV=2	906.606	1072.96	919.149	781.504	819.764	899.997	11.2002	4.88338	4.7584	4.8066	4.72573	4.74152	4.78313	1.19148
ArgC	1438	569.318	28.0607	0.564533	2841.56	5	18.1477	GRX	Arg	2.23769e-08	22.2562	50.09	-0.00447199	-1.57378	H2B1_BOVIN	LLLPGELAKHAVSEGTKAVTKYTSSK	26	[21] (K) Ub	sp|P62808|H2B1_BOVIN Histone H2B type 1 OS=Bos taurus OX=9913 PE=1 SV=2	279.855	275.643	158.681	232.265	295.022	248.293	19.9065	28.0485	28.0799	28.176	28.1294	28.2122	28.1292	0.213362
ArgC	1440	640.902	43.9592	0.80945	4479.27	7	118.288	GRX	Arg	1.53815e-05	136.498	60.45	0.00439116	0.980332	H2B1_BOVIN	KESYSVYVYKVLKQVHPDTGISSKAMGIMNSFVNDIFER	39		sp|P62808|H2B1_BOVIN Histone H2B type 1 OS=Bos taurus OX=9913 PE=1 SV=2	229.462	44.7187	11.2851	38.3363	12.7265	67.3058	122.088	43.916	43.9667	43.9998	43.9647	44.0302	43.9755	0.0870198
ArgC	1605	1020.61	4.79322	0.276467	3058.81	3	74.459	GRX	Arg	0.00185345	92.7522	46.04	-0.00234638	-0.767088	H2B1_BOVIN	PEPAKSAPAPKKGSKKAVTKAQKKDGKKR	29		sp|P62808|H2B1_BOVIN Histone H2B type 1 OS=Bos taurus OX=9913 PE=1 SV=2		93.416	78.4082		103.884	91.9028	11.3766	4.88338	4.7584	4.8066	4.72573	4.74152	4.78313	1.19148
ArgC	1607	1095.3	5.97603	0.532633	3282.87	3	Infinity	GRX	Arg	1.57652e-14	15.9605	---	-0.003532	-1.07589	H13_BOVIN	SETAPVAPAAPAPAEKTPVKKKAKKSGVAAGKR	33	[21] (K) Ac	sp|A7MAZ5|H13_BOVIN Histone H1.3 OS=Bos taurus OX=9913 GN=HIST1H1D PE=1 SV=1						0	0	5.86613	5.91695	5.80437	5.88873	5.89397	5.87403	0.653651
ArgC	1612	1028.62	5.14165	0.42575	1027.61	1	18.5932	Arg	GRX	1.0836e-08	25.757	---	-0.000511046	-0.497314	H31_BOVIN	KQLATKAAR	9	[6] (K) Ac	sp|P68432|H31_BOVIN Histone H3.1 OS=Bos taurus OX=9913 PE=1 SV=2	7949.68	8971.6	8613.73	7336.39	6836.12	7941.51	9.91676	5.06117	5.12362	5.13597	5.12032	5.08083	5.10438	0.557128
ArgC	1614	462.598	27.3927	1.09282	2769.55	6	25.8639	GRX	Arg	1.00829e-10	11.9285	29.81	0.0178381	6.44083	H2B1_BOVIN	LLLPGELAKHAVSEGTKAVTKYTSSK	26	[17] (K) Ac	sp|P62808|H2B1_BOVIN Histone H2B type 1 OS=Bos taurus OX=9913 PE=1 SV=2	250.881	321.608	290.132	336.599	272.139	294.272	10.6692	27.4431	27.4657	27.6153	27.5357	27.6031	27.5326	0.253162
ArgC	1619	527.798	16.8968	0.5176	3160.74	6	23.1446	GRX	Arg	4.44997e-09	25.6674	27.45	0.00592852	1.87568	H10_BOVIN	QSIQKYIKSHYKVGENADSQIKLSIKR	27		sp|Q0IIJ2|H10_BOVIN Histone H1.0 OS=Bos taurus OX=9913 GN=H1F0 PE=2 SV=3	281.044	480.301	253.864	385.977	348.537	349.945	22.9577	16.8299	16.9151	16.8824	16.8607	16.8927	16.8762	0.171896
ArgC	1660	821.726	5.97603	0.519283	3282.87	4	1165.98	GRX	Arg	2.08524e-09	49.5321	---	-0.00340965	-1.03862	H13_BOVIN	SETAPVAPAAPAPAEKTPVKKKAKKSGVAAGKR	33	[21] (K) Ac	sp|A7MAZ5|H13_BOVIN Histone H1.3 OS=Bos taurus OX=9913 GN=HIST1H1D PE=1 SV=1	7.74207	4.14983	3.19861	1.9731	5.9809	4.6089	44.3028	5.86613	5.91695	5.80437	5.88873	5.89397	5.87403	0.653651
ArgC	1663	907.949	52.4892	0.608633	3627.77	4	3.3905	GRX	Arg	0.0164783	95.871	56.48	0.0161042	4.43918	H31_BOVIN	FQSSAVMALQEACEAYLVGLFEDTNLCAIHAKR	33		sp|P68432|H31_BOVIN Histone H3.1 OS=Bos taurus OX=9913 PE=1 SV=2	5968.51	4673.91	1271.48	859.054	371.187	2628.83	85.7496	52.4846	52.4576	52.4674	52.4944	52.5014	52.4811	0.0312023
ArgC	1718	478.617	4.79322	0.276467	1432.83	3	277.788	GRX	Arg	2.32123e-05	134.626	32.68	0.00154681	1.07955	H31_BOVIN	KSAPATGGVKKPHR	14		sp|P68432|H31_BOVIN Histone H3.1 OS=Bos taurus OX=9913 PE=1 SV=2			0.257483	10.2595	11.4621	7.32635	68.5539	4.88338	4.7584	4.8066	4.72573	4.74152	4.78313	1.19148
ArgC	1721	742.818	30.0397	0.575367	3709.05	5	35.1804	GRX	Arg	1.69246e-08	33.3596	23.02	-0.00114256	-0.308045	H2AV_BOVIN	GDEELDSLIKATIAGGGVIPHIHKSLIGKKGQQKTA	36		sp|Q32LA7|H2AV_BOVIN Histone H2A.V OS=Bos taurus OX=9913 GN=H2AFV PE=2 SV=3	88.0436	133.76	185.8	149.912	84.5256	128.408	29.8377	30.1015	30.1775	30.2682	30.1667	30.0982	30.1624	0.20584
ArgC	1751	332.686	4.95403	0.464083	663.358	2	1.53375	Arg	GRX	0.0234646	22.8995	41.74	0.00303992	4.58264	H2B1_BOVIN	STITSR	6		sp|P62808|H2B1_BOVIN Histone H2B type 1 OS=Bos taurus OX=9913 PE=1 SV=2	320.928	263.62	351.034	383.142	208.196	305.384	20.4819	4.96773	4.9074	4.93998	4.91453	4.88165	4.92226	0.596584
ArgC	1761	472.286	2.55465	1.93918	942.557	2	3.42903	GRX	Arg	4.00247e-10	6.5384	24.3	-0.00403376	-4.27957	H31_BOVIN	KSTGGKAPR	9	[1] (K) Me3	sp|P68432|H31_BOVIN Histone H3.1 OS=Bos taurus OX=9913 PE=1 SV=2	4683.09	4583.07	4981.56	4809.91	4172.38	4646	5.84812	2.54077	2.80017	2.47822	2.52023	2.47842	2.56356	4.71055
ArgC	1779	1290.64	5.24407	0.3906	1289.64	1	23.3419	Arg	GRX	3.38115e-07	42.0473	---	-0.00012961	-0.100501	H4_BOVIN	DAVTYTEHAKR	11		sp|P62803|H4_BOVIN Histone H4 OS=Bos taurus OX=9913 PE=1 SV=2	8321.1	9800.97	9992.15	9885.03	10306.6	9661.16	7.15848	5.16075	5.19418	5.19147	5.20433	5.1703	5.18421	0.311143
ArgC	1783	897.056	39.973	0.74985	4480.24	5	21.4448	GRX	Arg	1.63989e-08	30.711	46.01	-0.00320003	-0.714253	H2B1_BOVIN	KESYSVYVYKVLKQVHPDTGISSKAMGIMNSFVNDIFER	39	[39] (R) Cit	sp|P62808|H2B1_BOVIN Histone H2B type 1 OS=Bos taurus OX=9913 PE=1 SV=2	342.682	270.039	417.081	611.334	454.911	419.209	27.4688	39.8901	39.9663	39.9589	39.938	40.0064	39.9519	0.0952899
ArgC	1784	854.459	29.8297	0.435767	2560.35	3	1030.51	GRX	Arg	9.58816e-06	168.13	---	-0.0423542	-16.542	H12_BOVIN	SGVSLAALKKALAAAGYDVEKNNSR	25	[9] (KR) Me2	sp|P02253|H12_BOVIN Histone H1.2 OS=Bos taurus OX=9913 GN=HIST1H1C PE=1 SV=2	24.9081		7.19257			16.0503	55.1874	29.879	29.9355	30.0849	29.9836	29.876	29.9518	0.258779
ArgC	1809	903.945	49.7358	0.480783	3611.75	4	5.43759	GRX	Arg	0.372892	170.676	46.02	-0.0231613	-6.41272	H32_BOVIN	FQSSAVMALQEASEAYLVGLFEDTNLCAIHAKR	33		sp|P84227|H32_BOVIN Histone H3.2 OS=Bos taurus OX=9913 PE=1 SV=2		188.542	27.5246	4592.73	939.987	1437.2	129.009	49.6311	49.8331	49.8069	49.819	49.8281	49.7836	0.154222
ArgC	1818	884.303	34.5073	0.693533	4416.48	5	41.7627	GRX	Arg	7.60027e-07	58.9063	27.86	0.0286453	6.48605	H2A2C_BOVIN	NDEELNKLLGKVTIAQGGVLPNIQAVLLPKKTESHKAKSK	40	[32] (ST) Pho|[40] (KR) Me2	sp|A1A4R1|H2A2C_BOVIN Histone H2A type 2-C OS=Bos taurus OX=9913 GN=HIST2H2AC PE=2 SV=1	113.067	127.205	338.718	485.163	251.745	263.18	52.6874	34.558	34.586	34.5278	34.5381	34.6959	34.5811	0.175541
ArgC	1850	451.256	2.37943	1.50825	900.497	2	1.33229	GRX	Arg	3.25629e-05	6.60359	23.42	0.00441764	4.9058	H2B1_BOVIN	LAHYNKR	7		sp|P62808|H2B1_BOVIN Histone H2B type 1 OS=Bos taurus OX=9913 PE=1 SV=2	5661.5	5915.19	6154.05	5828.26	5141.15	5740.03	5.90643	2.37157	2.46002	2.33115	2.42078	2.3103	2.37876	2.33107
ArgC	1856	383.359	1.97142	0.861117	3058.81	8	639.884	GRX	Arg	5.0373e-06	107.376	24.65	0.00431851	1.41183	H2B1_BOVIN	PEPAKSAPAPKKGSKKAVTKAQKKDGKKR	29		sp|P62808|H2B1_BOVIN Histone H2B type 1 OS=Bos taurus OX=9913 PE=1 SV=2		25.8216	10.2457	6.30931	4.02222	11.5997	73.3412	1.99812	2.00247	1.93762	2.044	1.91725	1.97989	2.33244
ArgC	1953	757.053	43.9592	1.18347	4536.27	6	35.2434	GRX	Arg	5.63996e-07	42.6743	72.62	-0.00859037	-1.8937	H2B1N_BOVIN	KESYSVYVYKVLKQVHPDTGISSKAMGNMNSFVNDIFER	39	[13] (KR) Me2|[24] (KR) Me2	sp|Q32L48|H2B1N_BOVIN Histone H2B type 1-N OS=Bos taurus OX=9913 GN=HIST1H2BN PE=1 SV=3	564.009	443.788	184.622	260.56	315.163	353.628	38.1691	43.916	43.9667	43.9998	43.9647	44.0302	43.9755	0.0870198
ArgC	2033	419.218	2.07275	1.05868	836.42	2	2.88063	Arg	GRX	4.83707e-08	8.62642	43.15	0.00649605	7.76655	H2A1_BOVIN	KGNYAER	7		sp|P0C0S9|H2A1_BOVIN Histone H2A type 1 OS=Bos taurus OX=9913 PE=1 SV=2	5801.77	5893.03	6882.51	6624.5	5709.69	6182.3	7.71571	2.09997	2.11975	2.05107	2.13352	2.01357	2.08357	2.14954
ArgC	2101	617.572	19.4375	0.530067	5549.08	9	16.9151	GRX	Arg	8.0644e-07	37.8562	22.46	-0.0136537	-2.46053	H11_BOVIN	SEVALPAPAASTSPEKPSAGKKAKKPAKAAAAAKKKPAGPSVSELIVQAVSSSKER	56	[36] (K) Ac	sp|G3N131|H11_BOVIN Histone H1.1 OS=Bos taurus OX=9913 GN=HIST1H1A PE=1 SV=1	237.3	343.807	205.889	119.651	183.16	217.962	33.8596	19.4791	19.5624	19.4675	19.4127	19.4862	19.4816	0.246243
ArgC	2111	533.302	24.6829	0.6086	2129.18	4	1.77875	Arg	GRX	0.00131975	21.561	---	0.0319365	14.9996	RS27A_HUMAN	TLSDYNIQKESTLHLVLR	18		sp|P62979|RS27A_HUMAN Ubiquitin-40S ribosomal protein S27a OS=Homo sapiens OX=9606 GN=RPS27A PE=1 SV=2	4096.38	4015.52	3054.29	2980.29	2440.3	3317.35	19.2847	24.7386	24.804	24.7783	24.8541	24.843	24.8036	0.17076
ArgC	2117	1179.6	51.0628	0.505833	3535.78	3	2.57328	GRX	Arg	0.0449624	85.5552	47.64	-0.00135927	-0.384432	H3C_BOVIN	FQSAAIGALQEASEAYLVGLFEDTNLCAIHAKR	33		sp|A5PK61|H3C_BOVIN Histone H3.3C OS=Bos taurus OX=9913 GN=H3F3C PE=2 SV=1	4980.13	5595.18	2125.49	992.672	252.365	2789.17	76.5229	51.016	51.0904	51.0309	51.1133	51.1634	51.0828	0.105962
ArgC	2131	1104.88	32.3002	1.08802	4415.5	4	Infinity	GRX	Arg	3.41949e-14	18.7025	44.58	0.00209427	0.4743	H2A1_BOVIN	NDEELNKLLGKVTIAQGGVLPNIQAVLLPKKTESHHKAKGK	41		sp|P0C0S9|H2A1_BOVIN Histone H2A type 1 OS=Bos taurus OX=9913 PE=1 SV=2						0	0	32.3153	32.2905	32.3309	32.3335	32.3585	32.3257	0.0692655
ArgC	2203	460.265	26.4706	0.486883	2755.55	6	10.0395	GRX	Arg	8.88201e-05	80.8373	53.4	-0.00318409	-1.15552	H2B1_BOVIN	LLLPGELAKHAVSEGTKAVTKYTSSK	26	[17] (KR) Me2	sp|P62808|H2B1_BOVIN Histone H2B type 1 OS=Bos taurus OX=9913 PE=1 SV=2	566.972	304.274	131.58	88.4956	133.746	245.013	72.3031	26.3361	26.3697	26.5394	26.4472	26.4834	26.4352	0.280162
ArgC	2354	884.307	33.62	0.663833	4416.5	5	44.4965	GRX	Arg	4.89908e-05	88.6439	30.47	0.0454115	10.2823	H2A2C_BOVIN	NDEELNKLLGKVTIAQGGVLPNIQAVLLPKKTESHKAKSK	40	[31] (KR) Me2|[34] (ST) Pho	sp|A1A4R1|H2A2C_BOVIN Histone H2A type 2-C OS=Bos taurus OX=9913 GN=HIST2H2AC PE=2 SV=1	36.7189	7.68366	93.9389	62.252	185.815	77.2816	79.2855	33.6301	33.7203	33.7081	33.7155	33.8083	33.7165	0.167695
ArgC	2405	1494.09	43.9182	0.626167	4479.25	3	Infinity	GRX	Arg	2.21588e-05	130.395	54.79	-0.0150366	-3.35693	H2B1_BOVIN	KESYSVYVYKVLKQVHPDTGISSKAMGIMNSFVNDIFER	39		sp|P62808|H2B1_BOVIN Histone H2B type 1 OS=Bos taurus OX=9913 PE=1 SV=2						0	0	43.8666	43.921	43.9486	43.9313	43.9854	43.9306	0.0882143
ArgC	2437	644.605	26.9311	0.502	2574.39	4	46.5977	GRX	Arg	5.14587e-11	16.7724	31.93	0.0140823	5.47016	H12_BOVIN	SGVSLAALKKALAAAGYDVEKNNSR	25	[10] (K) Ac	sp|P02253|H12_BOVIN Histone H1.2 OS=Bos taurus OX=9913 GN=HIST1H1C PE=1 SV=2	33.4472	21.9995	25.6967	32.2023	30.9715	28.8634	15.0017	27.0136	27.0277	27.1625	27.0877	27.1493	27.0882	0.224459
ArgC	2480	532.3	16.8346	0.610733	1593.88	3	1.27573	GRX	Arg	0.000830477	8.91875	51.44	-0.0124835	-7.83209	H4_BOVIN	KTVTAMDVVYALKR	14		sp|P62803|H4_BOVIN Histone H4 OS=Bos taurus OX=9913 PE=1 SV=2	2446.06	2992.05	2438.21	2638.59	2497.68	2602.52	7.97717	16.7971	16.8644	16.8432	16.7884	16.8585	16.8303	0.187464
ArgC	2484	1077.12	22.1846	0.6995	2152.22	2	Infinity	GRX	Arg	0	4.05421	---	-0.000250194	-0.116249	H12_BOVIN	KASGPPVSELITKAVAASKER	21	[21] (R) Me	sp|P02253|H12_BOVIN Histone H1.2 OS=Bos taurus OX=9913 GN=HIST1H1C PE=1 SV=2						0	0	22.1188	22.1157	22.1437	22.1331	22.2127	22.1448	0.160049
ArgC	2494	752.466	4.79322	0.276467	1502.92	2	2.65976	Arg	GRX	0.180521	50.8141	---	0.0134491	8.94873	H31_BOVIN	KSAPATGGVKKPHR	14	[1] (K) Me3|[11] (KR) Me2	sp|P68432|H31_BOVIN Histone H3.1 OS=Bos taurus OX=9913 PE=1 SV=2	51.9644	523.046	643.388	534.934	600.838	470.834	45.4495	4.88338	4.7584	4.8066	4.72573	4.74152	4.78313	1.19148
ArgC	2550	566.121	28.37	0.4026	2825.57	5	12.8549	GRX	Arg	7.27337e-06	59.3171	34.48	0.00375321	1.3283	H2B1K_BOVIN	LLLPGELAKHAVSEGTKAVTKYTSAK	26	[21] (K) Ub	sp|Q2M2T1|H2B1K_BOVIN Histone H2B type 1-K OS=Bos taurus OX=9913 GN=HIST1H2BK PE=1 SV=3	514.922	644.266	184.945	210.099	220.373	354.921	53.0548	28.4381	28.4229	28.4413	28.3624	28.5109	28.4351	0.166611
ArgC	2801	915.192	47.0582	0.386633	3656.74	4	1.17921	GRX	Arg	0.629657	45.1319	41.56	-0.0280247	-7.66378	H31_BOVIN	FQSSAVMALQEACEAYLVGLFEDTNLCAIHAKR	33	[32] (KR) Me2|[33] (R) Cit	sp|P68432|H31_BOVIN Histone H3.1 OS=Bos taurus OX=9913 PE=1 SV=2	1434.72	3528.34	6330.27	4514.89	3785.19	3918.68	40.3672	47.0745	47.1148	47.0848	47.1054	47.0806	47.092	0.0327704
ArgC	2846	546.513	22.0827	0.4168	2727.53	5	7.77506	GRX	Arg	1.19613e-10	9.90057	---	0.00958157	3.51293	H2B1_BOVIN	LLLPGELAKHAVSEGTKAVTKYTSSK	26		sp|P62808|H2B1_BOVIN Histone H2B type 1 OS=Bos taurus OX=9913 PE=1 SV=2	123.561	123.866	102.425	100.895	117.552	113.66	8.85534	22.0854	22.0407	22.1198	22.0875	22.1626	22.0992	0.183098
ArgC	2861	862.696	33.751	0.4384	4308.44	5	568.924	GRX	Arg	5.364e-06	135.718	25.04	-0.010393	-2.41223	H2A2C_BOVIN	NDEELNKLLGKVTIAQGGVLPNIQAVLLPKKTESHKAKSK	40		sp|A1A4R1|H2A2C_BOVIN Histone H2A type 2-C OS=Bos taurus OX=9913 GN=HIST2H2AC PE=2 SV=1	3.28253		4.42637		14.967	7.55865	69.5799	33.7294	33.8501	33.8304	33.8374	33.9183	33.8331	0.178916
ArgC	2868	542.566	25.6248	0.973933	2166.23	4	5.00066	GRX	Arg	4.6486e-08	16.5591	52.47	-0.00256163	-1.18253	H12_BOVIN	KASGPPVSELITKAVAASKER	21	[19] (KR) Me2	sp|P02253|H12_BOVIN Histone H1.2 OS=Bos taurus OX=9913 GN=HIST1H1C PE=1 SV=2	586.373	796.201	649.456	559.782	539.193	626.201	14.8109	25.5776	25.6424	25.56	25.6069	25.524	25.5822	0.157699
ArgC	2905	1326.74	14.79	0.685583	1325.73	1	2.79537	GRX	Arg	0.0111593	43.6334	---	0.00203369	1.53401	H4_BOVIN	DNIQGITKPAIR	12	[12] (R) Cit	sp|P62803|H4_BOVIN Histone H4 OS=Bos taurus OX=9913 PE=1 SV=2	836.787	816.099	1619.94	1383.67	1464.52	1224.2	27.25	14.6849	14.7729	14.7502	14.8106	14.7928	14.7623	0.295577
ArgC	2965	668.339	26.0295	0.7949	1334.66	2	1.14984	Arg	GRX	0.549186	35.2334	33.87	-0.0196129	-14.6948	H31_BOVIN	EIAQDFKTDLR	11		sp|P68432|H31_BOVIN Histone H3.1 OS=Bos taurus OX=9913 PE=1 SV=2	2349.71	2171.09	1422.27	1184.35	1091.39	1643.76	31.5137	25.9183	25.9843	26.1288	26.0369	26.0474	26.0231	0.268611
ArgC	3037	1267.19	28.9377	0.776967	2532.37	2	Infinity	GRX	Arg	1.13465e-13	19.6304	88.19	-0.000181527	-0.0716829	H12_BOVIN	SGVSLAALKKALAAAGYDVEKNNSR	25		sp|P02253|H12_BOVIN Histone H1.2 OS=Bos taurus OX=9913 GN=HIST1H1C PE=1 SV=2						0	0	28.9475	28.9163	28.9711	29.0756	29.1325	29.0086	0.282155
ArgC	3038	471.935	28.3894	0.339583	2825.57	6	14.7817	GRX	Arg	1.1909e-05	72.773	---	0.00363921	1.28796	H2B1K_BOVIN	LLLPGELAKHAVSEGTKAVTKYTSAK	26	[21] (K) Ub	sp|Q2M2T1|H2B1K_BOVIN Histone H2B type 1-K OS=Bos taurus OX=9913 GN=HIST1H2BK PE=1 SV=3	646.589	363.384	178.627	132.188	161.455	296.449	65.0901	28.4546	28.4288	28.4745	28.3749	28.5323	28.453	0.182226
ArgC	3046	645.826	2.23228	0.89325	1289.64	2	1.57562	Arg	GRX	0.000636997	16.5754	49.08	0.000290977	0.225627	H4_BOVIN	DAVTYTEHAKR	11		sp|P62803|H4_BOVIN Histone H4 OS=Bos taurus OX=9913 PE=1 SV=2	3037.77	2823.09	2980.14	2945.24	2590.96	2875.44	5.51758	2.22693	2.24002	2.1594	2.24907	2.1514	2.20536	1.88063
ArgC	3072	1214.92	47.1069	0.451933	3641.73	3	1.31567	GRX	Arg	0.917484	72.1165	33.28	-0.0383902	-10.5416	H31_BOVIN	FQSSAVMALQEACEAYLVGLFEDTNLCAIHAKR	33	[33] (R) Me	sp|P68432|H31_BOVIN Histone H3.1 OS=Bos taurus OX=9913 PE=1 SV=2		1800.21	5902.58	3987.48	4469.45	4039.93	36.4487	47.1052	47.1585	47.15	47.1528	47.1901	47.1513	0.0575615
ArgC	3097	903.949	56.5384	0.607733	3611.77	4	18.301	GRX	Arg	0.000831822	118.435	30.85	-0.00708698	-1.96219	H32_BOVIN	FQSSAVMALQEASEAYLVGLFEDTNLCAIHAKR	33		sp|P84227|H32_BOVIN Histone H3.2 OS=Bos taurus OX=9913 PE=1 SV=2	1864.03	443.128	652.316	43.3869	109.089	622.39	105.931	56.5285	56.5686	56.5852	56.6325	56.6084	56.5846	0.0625449
ArgC	3108	884.95	48.2314	0.321767	3535.77	4	182.211	GRX	Arg	0.0214764	223.607	61.65	-0.00442741	-1.25217	H3C_BOVIN	FQSAAIGALQEASEAYLVGLFEDTNLCAIHAKR	33		sp|A5PK61|H3C_BOVIN Histone H3.3C OS=Bos taurus OX=9913 GN=H3F3C PE=2 SV=1				134.731		134.731	0	48.1483	48.3209	48.3448	48.2998	48.3361	48.29	0.150067
ArgC	3211	1070.63	7.96988	0.394367	1069.62	1	2.50699	Arg	GRX	0.00152123	32.2954	---	8.89111e-05	0.0831236	H31_BOVIN	KQLATKAAR	9	[1] (K) Ac|[6] (K) Ac	sp|P68432|H31_BOVIN Histone H3.1 OS=Bos taurus OX=9913 PE=1 SV=2	1338.49	1435.33	2336.91	2888.12	2452.79	2090.33	28.8859	7.94077	7.91725	7.96153	7.90532	7.93027	7.93103	0.24429
ArgC	3273	973.509	42.3525	0.566233	1945	2	4.14285	Arg	GRX	7.71434e-07	19.2781	86.34	0.00938423	4.82481	PPIA_HUMAN	VNPTVFFDIAVDGEPLGR	18		sp|P62937|PPIA_HUMAN Peptidyl-prolyl cis-trans isomerase A OS=Homo sapiens OX=9606 GN=PPIA PE=1 SV=2	6135.41	6142.76	7299.04	9577.62	7256.07	7282.18	17.2429	42.3362	42.3807	42.386	42.3661	42.4298	42.3798	0.0718333
ArgC	3315	1336.67	16.5502	0.406117	1335.67	1	2.41106	GRX	Arg	0.00433827	36.7138	---	0.000464586	0.34783	H31_BOVIN	EIAQDFKTDLR	11	[11] (R) Cit	sp|P68432|H31_BOVIN Histone H3.1 OS=Bos taurus OX=9913 PE=1 SV=2	1069.2	1034.09	1614.42	1473.54	1621.76	1362.6	19.0496	16.4997	16.6029	16.5462	16.4998	16.5663	16.543	0.239934
ArgC	3449	651.102	30.5932	0.490317	2600.38	4	11.18	GRX	Arg	7.65e-07	34.9364	39.05	-0.014613	-5.61955	H12_BOVIN	SGVSLAALKKALAAAGYDVEKNNSR	25	[10] (K) Cr	sp|P02253|H12_BOVIN Histone H1.2 OS=Bos taurus OX=9913 GN=HIST1H1C PE=1 SV=2	150.113	297.768	274.867	304.929	438.07	293.149	31.248	30.6546	30.7084	30.7046	30.6741	30.6344	30.6752	0.0929322
ArgC	3476	430.887	2.23228	0.455967	1289.64	3	6.09328	Arg	GRX	1.28239e-06	26.5015	36.57	0.002465	1.91139	H4_BOVIN	DAVTYTEHAKR	11		sp|P62803|H4_BOVIN Histone H4 OS=Bos taurus OX=9913 PE=1 SV=2	1572.07	1411.79	1795.65	1535.36	1488.54	1560.68	8.27295	2.22693	2.24002	2.1594	2.24907	2.1514	2.20536	1.88063
ArgC	3490	424.263	2.05048	1.03052	1269.77	3	2.02999	GRX	Arg	1.01778e-06	8.89234	23.1	0.00430746	3.39233	H4_BOVIN	GKGGKGLGKGGAKR	14		sp|P62803|H4_BOVIN Histone H4 OS=Bos taurus OX=9913 PE=1 SV=2	1094.69	1230.74	1269	1050.27	1061.16	1141.17	7.95355	2.08077	2.09435	2.01248	2.11257	1.99108	2.05825	2.31648
ArgC	3603	941.443	58.7323	0.405167	3761.74	4	7.06492	Arg	GRX	0.341585	223.607	21.3	-0.0414433	-11.0169	H32_BOVIN	FQSSAVMALQEASEAYLVGLFEDTNLCAIHAKR	33	[24] (ST) Pho|[32] (K) Bu	sp|P84227|H32_BOVIN Histone H3.2 OS=Bos taurus OX=9913 PE=1 SV=2			12.4101		12.7886	12.5993	1.50197	58.7232	58.7763	58.746	58.7891	58.8175	58.7704	0.0561042
ArgC	3608	917.946	47.0582	0.364233	3667.76	4	1.1895	GRX	Arg	0.932651	77.0975	41.02	-0.046187	-12.5926	H32_BOVIN	FQSSAVMALQEASEAYLVGLFEDTNLCAIHAKR	33	[32] (K) Ac|[33] (R) Me	sp|P84227|H32_BOVIN Histone H3.2 OS=Bos taurus OX=9913 PE=1 SV=2		1367.87	5863.85	4257.64	3692.24	3795.4	42.4756	47.0745	47.1148	47.0848	47.1054	47.0806	47.092	0.0327704
ArgC	3822	747.648	16.2085	0.41675	2986.56	4	105.142	GRX	Arg	7.20128e-06	76.7376	52.33	-0.00426386	-1.42768	H10_BOVIN	AKASKKSTDHPKYSDMIVAAIQAEKNR	27		sp|Q0IIJ2|H10_BOVIN Histone H1.0 OS=Bos taurus OX=9913 GN=H1F0 PE=2 SV=3	4.45716	14.1698	33.1149	48.4965	68.915	33.8307	68.6362	16.1706	16.1651	16.1995	16.1321	16.1802	16.1695	0.136556
ArgC	3845	401.242	2.42658	1.34253	800.47	2	3.86922	GRX	Arg	1.34139e-09	8.20567	31.01	0.00791633	9.8897	H2A1_BOVIN	GKQGGKAR	8		sp|P0C0S9|H2A1_BOVIN Histone H2A type 1 OS=Bos taurus OX=9913 PE=1 SV=2	1099.23	1077.28	1309.54	1160.74	1103.25	1150.01	7.33937	2.40782	2.55563	2.3903	2.46623	2.36417	2.43683	2.79928
ArgC	3903	680.398	30.631	0.50795	1358.78	2	2.34033	Arg	GRX	6.89147e-05	22.9622	73.44	-0.00995711	-7.32791	PRDX1_HUMAN	GLFIIDDKGILR	12		sp|Q06830|PRDX1_HUMAN Peroxiredoxin-1 OS=Homo sapiens OX=9606 GN=PRDX1 PE=1 SV=1	1177.58	1082	776.498	658.51	952.166	929.349	20.538	30.6707	30.7269	30.7257	30.6995	30.6797	30.7005	0.0750267
ArgC	3941	698.905	5.77747	0.356633	1395.8	2	1.44808	GRX	Arg	0.123168	36.9159	36.8	0.00112495	0.805958	H4_BOVIN	GKGGKGLGKGGAKR	14	[2] (K) Ac|[9] (K) Ac|[13] (K) Ac	sp|P62803|H4_BOVIN Histone H4 OS=Bos taurus OX=9913 PE=1 SV=2	754.087	693.824	624.545	590.142	495.09	631.538	14.0344	5.74297	5.77517	5.6966	5.75757	5.63828	5.72212	0.862717
ArgC	3977	1212.34	58.5452	0.391417	3633.99	3	44.7392	GRX	Arg	0.00249464	137.208	30.68	-0.00506567	-1.39397	H2AV_BOVIN	VGATAAVYSAAILEYLTAEVLELAGNASKDLKVKR	35		sp|Q32LA7|H2AV_BOVIN Histone H2A.V OS=Bos taurus OX=9913 GN=H2AFV PE=2 SV=3			37.9543	195.417	60.5195	97.9635	70.9681	58.5355	58.5784	58.5539	58.6097	58.6267	58.5808	0.05773
ArgC	4010	604.83	24.3125	0.363583	1207.64	2	1.13087	Arg	GRX	0.138741	11.8163	59.99	-5.19676e-05	-0.0430322	H4_BOVIN	ISGLIYEETR	10	[10] (KR) Me2	sp|P62803|H4_BOVIN Histone H4 OS=Bos taurus OX=9913 PE=1 SV=2	1187.32	1188.25	1229.37	1215.11	905.145	1145.04	10.5688	24.2726	24.3046	24.3204	24.3692	24.2387	24.3011	0.181537
ArgC	4053	885.199	52.0146	0.760217	3536.77	4	7.70017	GRX	Arg	0.00567595	98.269	21.54	0.00540316	1.52771	H3C_BOVIN	FQSAAIGALQEASEAYLVGLFEDTNLCAIHAKR	33	[33] (R) Cit	sp|A5PK61|H3C_BOVIN Histone H3.3C OS=Bos taurus OX=9913 GN=H3F3C PE=2 SV=1	3030.29	1642.7	453.698	397.171	389.506	1182.67	87.8945	51.923	51.9545	52.0384	52.0319	51.9479	51.9791	0.0904055
ArgC	4115	719.909	10.1985	0.3961	1437.8	2	1.12306	Arg	GRX	0.146562	13.3229	66.58	-0.00195767	-1.36157	H4_BOVIN	GKGGKGLGKGGAKR	14	[2] (K) Ac|[5] (K) Ac|[9] (K) Ac|[13] (K) Ac	sp|P62803|H4_BOVIN Histone H4 OS=Bos taurus OX=9913 PE=1 SV=2	1790.05	2031.93	1656.81	1626.62	1565	1734.08	9.57889	10.1886	10.1884	10.2031	10.1693	10.1948	10.1888	0.109425
ArgC	4187	945.453	53.8235	0.445	3777.78	4	Infinity	Arg	GRX	0.00477163	87.486	22.64	0.0219421	5.80823	H31_BOVIN	FQSSAVMALQEACEAYLVGLFEDTNLCAIHAKR	33	[24] (ST) Pho|[32] (K) Ac|[33] (KR) Me2	sp|P68432|H31_BOVIN Histone H3.1 OS=Bos taurus OX=9913 PE=1 SV=2		1392.08	21113.4	24185.1	19532.5	16555.8	53.8371	53.8067	53.8664	53.9205	53.8877	53.8873	53.8737	0.0700461
ArgC	4203	754.717	45.2458	0.439117	4522.26	6	80.9215	GRX	Arg	0.000300319	81.4724	55.3	0.0299188	6.61593	H2B1N_BOVIN	KESYSVYVYKVLKQVHPDTGISSKAMGNMNSFVNDIFER	39	[24] (K) Ac	sp|Q32L48|H2B1N_BOVIN Histone H2B type 1-N OS=Bos taurus OX=9913 GN=HIST1H2BN PE=1 SV=3	19.9473	32.4197		57.1126	19.4275	32.2268	47.4148	45.2218	45.2311	45.3336	45.3195	45.3637	45.2939	0.125848
ArgC	4239	710.722	24.6829	0.436	2129.15	3	1.93246	Arg	GRX	3.90379e-05	16.945	48.04	-0.00298361	-1.40132	RS27A_HUMAN	TLSDYNIQKESTLHLVLR	18		sp|P62979|RS27A_HUMAN Ubiquitin-40S ribosomal protein S27a OS=Homo sapiens OX=9606 GN=RPS27A PE=1 SV=2	2020.91	1933.41	1449.04	1581.22	1398.29	1676.57	15.156	24.7386	24.804	24.7783	24.8541	24.843	24.8036	0.17076
ArgC	4432	711.397	28.0607	0.477217	2841.56	4	9.31959	GRX	Arg	8.96079e-06	51.9304	22.44	-0.000754029	-0.265357	H2B1_BOVIN	LLLPGELAKHAVSEGTKAVTKYTSSK	26	[21] (K) Ub	sp|P62808|H2B1_BOVIN Histone H2B type 1 OS=Bos taurus OX=9913 PE=1 SV=2	229.995	176.414	75.1257	91.1264	85.1764	131.567	46.4479	28.0485	28.0799	28.176	28.1294	28.2122	28.1292	0.213362
ArgC	4519	945.439	50.5855	0.368817	3777.73	4	Infinity	Arg	GRX	0.00458356	86.4494	37.56	-0.0320858	-8.49333	H31_BOVIN	FQSSAVMALQEACEAYLVGLFEDTNLCAIHAKR	33	[24] (ST) Pho|[32] (K) Bu	sp|P68432|H31_BOVIN Histone H3.1 OS=Bos taurus OX=9913 PE=1 SV=2		1316.83	11946.9	12432.1	16106.4	10450.5	52.7545	50.5279	50.6466	50.7079	50.6904	50.7066	50.6559	0.133696
ArgC	4587	486.629	33.1599	0.8	1456.86	3	10.6228	GRX	Arg	0.000514063	106.836	20.98	-0.000921986	-0.632856	H4_BOVIN	GVLKVFLENVIR	12	[4] (K) Bu|[12] (R) Cit	sp|P62803|H4_BOVIN Histone H4 OS=Bos taurus OX=9913 PE=1 SV=2	133.161	223.355	28.3511	18.2832	22.2887	85.0878	95.5572	33.1938	33.2015	33.099	33.1466	33.1481	33.1578	0.111863
ArgC	4636	426.919	15.315	0.264233	1277.73	3	10.26	GRX	Arg	2.59829e-08	20.1615	27.03	-4.34099e-05	-0.0339741	H31_BOVIN	YQKSTELLIR	10	[3] (KR) Me2	sp|P68432|H31_BOVIN Histone H3.1 OS=Bos taurus OX=9913 PE=1 SV=2	91.0762	86.8241	116.366	102.73	66.2795	92.6551	18.033	15.1803	15.3188	15.2712	15.2599	15.3617	15.2784	0.399083
ArgC	4642	765.557	43.6857	0.25685	4587.3	6	167.624	GRX	Arg	9.0054e-06	108.248	57.17	0.0410831	8.95593	H2B1_BOVIN	KESYSVYVYKVLKQVHPDTGISSKAMGIMNSFVNDIFER	39	[23] (ST) Pho|[24] (KR) Me2	sp|P62808|H2B1_BOVIN Histone H2B type 1 OS=Bos taurus OX=9913 PE=1 SV=2	7.87564		2.92095	0.233269	3.75797	3.69696	74.157	43.6701	43.7241	43.7211	43.7455	43.7584	43.7238	0.0690292
ArgC	4685	1384.8	20.5347	0.763833	1383.79	1	1.59139	GRX	Arg	0.0200991	28.1118	---	-0.000966313	-0.698309	H31_BOVIN	VTIMPKDIQLAR	12		sp|P68432|H31_BOVIN Histone H3.1 OS=Bos taurus OX=9913 PE=1 SV=2	898.176	562.927	1260.11	837.467	1058.31	923.397	25.144	20.4951	20.5036	20.4214	20.5761	20.5893	20.5171	0.29677
ArgC	4733	907.948	49.7249	0.415983	3627.76	4	6.39159	GRX	Arg	0.320992	175.206	42.61	0.00859063	2.36803	H31_BOVIN	FQSSAVMALQEACEAYLVGLFEDTNLCAIHAKR	33		sp|P68432|H31_BOVIN Histone H3.1 OS=Bos taurus OX=9913 PE=1 SV=2		15.4398	65.4325	880.19	108.796	267.465	132.839	49.6202	49.822	49.7962	49.8031	49.8179	49.7719	0.153511
ArgC	4758	425.765	19.1241	1.73257	849.516	2	1.13538	GRX	Arg	0.225053	16.4182	25.1	-0.002164	-2.54732	H2A1_BOVIN	HLQLAIR	7		sp|P0C0S9|H2A1_BOVIN Histone H2A type 1 OS=Bos taurus OX=9913 PE=1 SV=2	2197.09	2167.03	2206.84	2470.97	2828.78	2374.14	10.6274	19.108	19.081	19.1269	19.1298	19.1495	19.119	0.120907
ArgC	4992	466.274	5.77747	0.3721	1395.8	3	1.57624	Arg	GRX	0.0578982	48.714	33.57	0.00581865	4.1687	H4_BOVIN	GKGGKGLGKGGAKR	14	[5] (K) Ac|[9] (K) Ac|[13] (K) Ac	sp|P62803|H4_BOVIN Histone H4 OS=Bos taurus OX=9913 PE=1 SV=2	502.898	444.905	427.938	395.658	250.177	404.315	20.9161	5.74297	5.77517	5.6966	5.75757	5.63828	5.72212	0.862717
ArgC	5112	597.821	21.0131	0.48055	1193.63	2	2.13323	Arg	GRX	0.000371537	27.2963	44.19	-0.00209371	-1.75407	H4_BOVIN	ISGLIYEETR	10	[10] (R) Me	sp|P62803|H4_BOVIN Histone H4 OS=Bos taurus OX=9913 PE=1 SV=2	1927.8	2863.67	2346.86	2669.79	2288.27	2419.28	13.3837	20.9608	21.0365	21.0545	21.0122	21.055	21.0238	0.167305
ArgC	5167	549.574	22.2349	0.46935	2194.27	4	5.50527	GRX	Arg	1.22434e-08	12.2647	26.68	-0.00278954	-1.27128	H12_BOVIN	KASGPPVSELITKAVAASKER	21	[1] (KR) Me2|[13] (KR) Me2	sp|P02253|H12_BOVIN Histone H1.2 OS=Bos taurus OX=9913 GN=HIST1H1C PE=1 SV=2	159.164	182.109	185.675	216.744	181.171	184.973	9.96467	22.1428	22.1425	22.1641	22.1571	22.2418	22.1697	0.166944
ArgC	5184	967.095	49.6329	0.3792	4830.44	5	1495.79	GRX	Arg	2.20625e-05	223.607	35.28	-0.0083437	-1.72731	K2C1_HUMAN	SLDLDSIIAEVKAQYEDIAQKSKAEAESLYQSKYEELQITAGR	43		sp|P04264|K2C1_HUMAN Keratin, type II cytoskeletal 1 OS=Homo sapiens OX=9606 GN=KRT1 PE=1 SV=6		13.4934				13.4934	0	49.5378	49.7381	49.6876	49.6744	49.6914	49.6659	0.135959
ArgC	5192	921.943	47.0387	0.34825	3683.74	4	1.18989	GRX	Arg	0.871169	85.791	32.62	-0.0342675	-9.30227	H31_BOVIN	FQSSAVMALQEACEAYLVGLFEDTNLCAIHAKR	33	[32] (K) Ac|[33] (R) Me	sp|P68432|H31_BOVIN Histone H3.1 OS=Bos taurus OX=9913 PE=1 SV=2	11.1859	292.783	2605.31	1708.64	1698.6	1263.3	76.7338	47.0618	47.1018	47.0755	47.0918	47.0729	47.0808	0.0301837
ArgC	5323	693.927	36.8744	0.86225	1385.84	2	2.08015	GRX	Arg	0.000250237	22.4871	56.5	-0.00091017	-0.656764	H4_BOVIN	GVLKVFLENVIR	12		sp|P62803|H4_BOVIN Histone H4 OS=Bos taurus OX=9913 PE=1 SV=2	1447.36	2803.1	2275.99	2377.85	2585.17	2297.9	20.1131	36.9038	36.9293	36.9471	36.917	36.9311	36.9257	0.0393838
ArgC	5491	903.949	57.105	0.374667	3611.77	4	15.3499	GRX	Arg	0.00327258	141.476	24.24	-0.00975695	-2.70143	H32_BOVIN	FQSSAVMALQEASEAYLVGLFEDTNLCAIHAKR	33		sp|P84227|H32_BOVIN Histone H3.2 OS=Bos taurus OX=9913 PE=1 SV=2	707.33	179.396	106.878	25.3003	4.21419	204.624	126.54	57.1126	57.1367	57.159	57.1911	57.1554	57.151	0.0454232
ArgC	5503	318.449	4.79322	0.154567	1269.77	4	Infinity	GRX	Arg	4.48249e-08	57.2226	---	0.00354593	2.79259	H4_BOVIN	GKGGKGLGKGGAKR	14		sp|P62803|H4_BOVIN Histone H4 OS=Bos taurus OX=9913 PE=1 SV=2						0	0	4.88338	4.7584	4.8066	4.72573	4.74152	4.78313	1.19148
ArgC	5696	516.083	29.9862	0.725083	2575.38	5	9.0501	GRX	Arg	3.46469e-06	32.5938	24	0.0169704	6.58951	H12_BOVIN	SGVSLAALKKALAAAGYDVEKNNSR	25	[10] (K) Ac|[25] (R) Cit	sp|P02253|H12_BOVIN Histone H1.2 OS=Bos taurus OX=9913 GN=HIST1H1C PE=1 SV=2	62.6768	21.5114	56.4176	51.1649	52.9715	48.9484	29.1528	30.049	30.101	30.2421	30.1129	30.0411	30.1092	0.239571
ArgC	5724	945.441	50.213	0.339117	3777.74	4	4398	Arg	GRX	0.00943637	223.607	26.27	-0.0243469	-6.4448	H31_BOVIN	FQSSAVMALQEACEAYLVGLFEDTNLCAIHAKR	33	[24] (ST) Pho|[32] (K) Bu	sp|P68432|H31_BOVIN Histone H3.1 OS=Bos taurus OX=9913 PE=1 SV=2		595.052	10421.2	9138.64	15761.2	8979.01	60.5907	50.1356	50.2303	50.3237	50.2997	50.3261	50.2631	0.144348
ArgC	5824	897.057	42.2143	0.4172	4480.25	5	110.098	GRX	Arg	4.41406e-09	36.8982	49.99	0.0281891	6.29191	H2B1N_BOVIN	KESYSVYVYKVLKQVHPDTGISSKAMGNMNSFVNDIFER	39		sp|Q32L48|H2B1N_BOVIN Histone H2B type 1-N OS=Bos taurus OX=9913 GN=HIST1H2BN PE=1 SV=3	26.0977	26.9932	52.5343	61.6776	45.6438	42.5893	33.0028	42.1632	42.2209	42.2229	42.1951	42.2466	42.2097	0.0672894
ArgC	5839	958.066	56.8469	0.3482	1914.12	2	Infinity	Arg	GRX	9.70557e-13	24.5824	20.7	-0.025081	-13.103	PEPC_PIG	SVIKVPLKKLKSIR	14	[4] (K) Ub|[9] (K) Bu|[11] (K) Ac|[12] (ST) Pho	sp|P30879|PEPC_PIG Gastricsin (Fragment) OS=Sus scrofa OX=9823 GN=PGC PE=1 SV=1	2180.34	2502.3	3293.29	4055.84	3536.11	3113.58	21.9871	56.8461	56.8428	56.8668	56.9276	56.9149	56.8797	0.0618769
ArgC	5904	763.716	44.1079	0.327567	4576.25	6	Infinity	GRX	Arg	0.00511152	85.3521	67.88	-0.0225526	-4.92815	H2B1N_BOVIN	KESYSVYVYKVLKQVHPDTGISSKAMGNMNSFVNDIFER	39	[13] (K) Cr|[24] (KR) Me2	sp|Q32L48|H2B1N_BOVIN Histone H2B type 1-N OS=Bos taurus OX=9913 GN=HIST1H2BN PE=1 SV=3						0	0	44.087	44.1125	44.1566	44.065	44.187	44.1216	0.101311
ArgC	5959	352.706	2.09037	0.676733	703.398	2	3.43275	Arg	GRX	1.34828e-08	8.85117	34.31	0.000230433	0.3276	H31_BOVIN	TKQTAR	6		sp|P68432|H31_BOVIN Histone H3.1 OS=Bos taurus OX=9913 PE=1 SV=2	938.305	984.539	1114.87	1062.99	929.013	1005.94	7.17839	2.12833	2.13705	2.08132	2.153	2.03427	2.10679	2.06064
ArgC	6017	907.945	55.7034	0.479417	3627.75	4	43.6597	GRX	Arg	2.40965e-05	128.198	50.11	-0.000688957	-0.189913	H31_BOVIN	FQSSAVMALQEACEAYLVGLFEDTNLCAIHAKR	33		sp|P68432|H31_BOVIN Histone H3.1 OS=Bos taurus OX=9913 PE=1 SV=2	309.717	65.9407	25.4252	40.9285	30.9312	94.5886	114.663	55.5869	55.7154	55.7145	55.8191	55.7472	55.7166	0.134945
ArgC	6107	937.942	57.7312	0.307783	3747.74	4	158.144	GRX	Arg	0.0171505	223.607	22.37	-0.0298584	-7.96698	H32_BOVIN	FQSSAVMALQEASEAYLVGLFEDTNLCAIHAKR	33	[24] (ST) Pho|[32] (K) Ac|[33] (R) Me	sp|P84227|H32_BOVIN Histone H3.2 OS=Bos taurus OX=9913 PE=1 SV=2		32.1118				32.1118	0	57.7033	57.7622	57.7827	57.7518	57.8224	57.7645	0.0674802
ArgC	6151	425.766	20.9147	0.558683	849.518	2	1.71581	Arg	GRX	0.0196591	36.0257	28.45	-0.000384393	-0.452483	H2A1_BOVIN	HLQLAIR	7		sp|P0C0S9|H2A1_BOVIN Histone H2A type 1 OS=Bos taurus OX=9913 PE=1 SV=2	613.21	655.765	828.513	898.125	931.668	785.457	16.3454	20.8827	20.9171	20.9227	20.9079	20.9476	20.9156	0.100686
ArgC	6180	935.279	30.4698	0.208533	3737.09	4	430	GRX	Arg	1.31035e-06	141.126	43.04	0.00300148	0.803161	H2AV_BOVIN	GDEELDSLIKATIAGGGVIPHIHKSLIGKKGQQKTA	36	[34] (KR) Me2	sp|Q32LA7|H2AV_BOVIN Histone H2A.V OS=Bos taurus OX=9913 GN=H2AFV PE=2 SV=3				2.5243	3.7333	3.1288	19.3204	30.5847	30.6116	30.6324	30.5762	30.5212	30.5852	0.123225
ArgC	6311	1210.26	51.611	0.372433	3627.77	3	4.57579	GRX	Arg	0.060452	134.77	---	0.0155262	4.27985	H31_BOVIN	FQSSAVMALQEACEAYLVGLFEDTNLCAIHAKR	33		sp|P68432|H31_BOVIN Histone H3.1 OS=Bos taurus OX=9913 PE=1 SV=2	2616.81	2334.03	55.9617			1668.93	68.6889	51.5689	51.5867	51.6095	51.6217	51.6132	51.6	0.0375957
ArgC	6504	928.273	29.9862	0.361133	3709.06	4	203.009	GRX	Arg	2.12088e-05	138.745	47.55	0.00889184	2.39734	H2AV_BOVIN	GDEELDSLIKATIAGGGVIPHIHKSLIGKKGQQKTA	36		sp|Q32LA7|H2AV_BOVIN Histone H2A.V OS=Bos taurus OX=9913 GN=H2AFV PE=2 SV=3	8.62442			6.68751		7.65596	12.6497	30.049	30.101	30.2421	30.1129	30.0411	30.1092	0.239571
ArgC	6604	475.755	22.1313	0.395883	949.495	2	3.68057	Arg	GRX	9.46945e-06	21.765	21.14	0.00766186	8.06947	K2M2_SHEEP	LYQEEIR	7		sp|P15241|K2M2_SHEEP Keratin, type II microfibrillar, component 7C OS=Ovis aries OX=9940 PE=1 SV=1	365.85	212.488	322.931	271.705	280.71	290.737	17.7155	22.105	22.0804	22.129	22.11	22.1919	22.1233	0.170337
ArgC	6633	941.446	52.9055	0.447483	3761.75	4	179.838	Arg	GRX	0.0318443	204.134	27.99	-0.0287129	-7.63279	H32_BOVIN	FQSSAVMALQEASEAYLVGLFEDTNLCAIHAKR	33	[24] (ST) Pho|[32] (K) Bu	sp|P84227|H32_BOVIN Histone H3.2 OS=Bos taurus OX=9913 PE=1 SV=2		1887.02	9556.34	8683.25	7120.74	6811.84	43.6624	52.8872	52.9021	52.9278	52.9397	52.9342	52.9182	0.0380678
ArgC	6639	922.449	52.8462	0.567483	3685.77	4	3.83917	Arg	GRX	0.423023	206.096	28.06	-0.0165289	-4.48449	H3C_BOVIN	FQSAAIGALQEASEAYLVGLFEDTNLCAIHAKR	33	[24] (ST) Pho|[32] (K) Bu	sp|A5PK61|H3C_BOVIN Histone H3.3C OS=Bos taurus OX=9913 GN=H3F3C PE=2 SV=1		313.567	7919.61	10209.4	8513.73	6739.07	56.4428	52.8144	52.8257	52.86	52.8569	52.8466	52.8407	0.0337239
ArgC	7000	1125.11	22.2544	0.525767	2248.21	2	Infinity	GRX	Arg	7.77156e-16	9.1849	27.91	-0.0328256	-14.6006	H12_BOVIN	KASGPPVSELITKAVAASKER	21	[1] (K) Ac|[13] (K) Cr	sp|P02253|H12_BOVIN Histone H1.2 OS=Bos taurus OX=9913 GN=HIST1H1C PE=1 SV=2						0	0	22.1612	22.1774	22.1762	22.1653	22.249	22.1858	0.145139
ArgC	7014	937.952	51.1134	0.472783	3747.78	4	Infinity	Arg	GRX	0.0405274	115.184	20.11	0.0118672	3.16646	H32_BOVIN	FQSSAVMALQEASEAYLVGLFEDTNLCAIHAKR	33	[24] (ST) Pho|[32] (K) Ac|[33] (R) Me	sp|P84227|H32_BOVIN Histone H3.2 OS=Bos taurus OX=9913 PE=1 SV=2			4293.37	8444.89	2535.31	5091.19	48.6655	51.0864	51.1124	51.092	51.1543	51.192	51.1274	0.0784764
ArgC	7137	553.311	21.5356	0.373583	2209.21	4	4.49688	GRX	Arg	6.79223e-07	16.4368	36.22	-0.0182485	-8.26011	H12_BOVIN	KASGPPVSELITKAVAASKER	21	[13] (K) Bu|[21] (R) Cit	sp|P02253|H12_BOVIN Histone H1.2 OS=Bos taurus OX=9913 GN=HIST1H1C PE=1 SV=2	199.55	191.226	200.967	163.235	254.738	201.943	14.7016	21.5229	21.5003	21.5696	21.4731	21.527	21.5186	0.148299
ArgC	7307	639.872	15.315	0.586817	1277.73	2	5.85339	GRX	Arg	1.91921e-07	20.2271	---	-0.00404476	-3.16557	H31_BOVIN	YQKSTELLIR	10	[3] (KR) Me2	sp|P68432|H31_BOVIN Histone H3.1 OS=Bos taurus OX=9913 PE=1 SV=2	155.67	157.903	116.989	185.106	116.016	146.337	18.0916	15.1803	15.3188	15.2712	15.2599	15.3617	15.2784	0.399083
ArgC	7419	941.451	49.7073	0.240967	3761.77	4	42.1042	GRX	Arg	0.0598038	223.607	26.52	-0.00996476	-2.64895	H32_BOVIN	FQSSAVMALQEASEAYLVGLFEDTNLCAIHAKR	33	[24] (ST) Pho|[32] (K) Bu	sp|P84227|H32_BOVIN Histone H3.2 OS=Bos taurus OX=9913 PE=1 SV=2				54.9027		54.9027	0	49.6039	49.8039	49.7771	49.7825	49.7973	49.7529	0.151079
ArgC	7728	707.397	28.4138	0.35345	2825.56	4	5.57365	GRX	Arg	3.77019e-05	50.4704	---	-0.00640351	-2.26627	H2B1K_BOVIN	LLLPGELAKHAVSEGTKAVTKYTSAK	26	[21] (K) Ub	sp|Q2M2T1|H2B1K_BOVIN Histone H2B type 1-K OS=Bos taurus OX=9913 GN=HIST1H2BK PE=1 SV=3	196.303	332.95	109.837	120.555	144.881	180.905	45.1421	28.495	28.4529	28.5116	28.4152	28.57	28.489	0.184764
ArgC	8184	1281.19	30.5932	0.339767	2560.36	2	Infinity	GRX	Arg	1.08886e-11	25.3251	28.89	-0.037491	-14.6426	H12_BOVIN	SGVSLAALKKALAAAGYDVEKNNSR	25	[10] (KR) Me2	sp|P02253|H12_BOVIN Histone H1.2 OS=Bos taurus OX=9913 GN=HIST1H1C PE=1 SV=2						0	0	30.6546	30.7084	30.7046	30.6741	30.6344	30.6752	0.0929322
ArgC	8271	693.926	37.9109	0.7102	1385.84	2	8.09453	GRX	Arg	7.35249e-07	28.5666	37.62	-0.00156209	-1.12718	H4_BOVIN	GVLKVFLENVIR	12		sp|P62803|H4_BOVIN Histone H4 OS=Bos taurus OX=9913 PE=1 SV=2	228.15	318.239	147.672	217.523	190.113	220.34	25.5508	37.9188	37.9725	37.9653	37.9594	37.9991	37.963	0.0682828
ArgC	8483	1210.59	59.4783	0.244983	3628.73	3	20.4948	GRX	Arg	0.28304	216.07	23.61	-0.0015314	-0.422021	H31_BOVIN	FQSSAVMALQEACEAYLVGLFEDTNLCAIHAKR	33	[33] (R) Cit	sp|P68432|H31_BOVIN Histone H3.1 OS=Bos taurus OX=9913 PE=1 SV=2	552.617	15.4812				284.049	94.5498	59.4545	59.4826	59.535	59.522	59.5436	59.5075	0.0567644
ArgC	8528	1270.77	4.79322	0.157217	1269.76	1	Infinity	GRX	Arg	8.04635e-10	35.583	---	-0.00338565	-2.66636	H4_BOVIN	GKGGKGLGKGGAKR	14		sp|P62803|H4_BOVIN Histone H4 OS=Bos taurus OX=9913 PE=1 SV=2						0	0	4.88338	4.7584	4.8066	4.72573	4.74152	4.78313	1.19148
ArgC	8549	641.187	45.2762	0.272583	4481.26	7	Infinity	GRX	Arg	1.36211e-09	36.7742	28.8	0.0560207	12.5013	H2B1N_BOVIN	KESYSVYVYKVLKQVHPDTGISSKAMGNMNSFVNDIFER	39	[39] (R) Cit	sp|Q32L48|H2B1N_BOVIN Histone H2B type 1-N OS=Bos taurus OX=9913 GN=HIST1H2BN PE=1 SV=3						0	0	45.2555	45.262	45.3735	45.361	45.4128	45.333	0.138953
ArgC	8653	907.944	48.6994	0.422217	3627.75	4	27.5049	GRX	Arg	0.271335	118.979	22.77	-0.00477298	-1.31569	H31_BOVIN	FQSSAVMALQEACEAYLVGLFEDTNLCAIHAKR	33		sp|P68432|H31_BOVIN Histone H3.1 OS=Bos taurus OX=9913 PE=1 SV=2	11.8759		82.7011	133.397	237.406	116.345	70.606	48.4754	48.7688	48.7939	48.8164	48.8155	48.734	0.267713
ArgC	8873	711.403	27.1869	0.67435	2841.58	4	28.9722	Arg	GRX	0.000425483	121.755	20.33	0.0239888	8.44211	H2B1_BOVIN	LLLPGELAKHAVSEGTKAVTKYTSSK	26	[17] (K) Ub	sp|P62808|H2B1_BOVIN Histone H2B type 1 OS=Bos taurus OX=9913 PE=1 SV=2	331.898	460.737	310.282	235.901	294.825	326.728	22.7079	27.2112	27.2533	27.3962	27.3234	27.3808	27.313	0.261674
ArgC	8884	917.959	50.6721	0.279017	3667.81	4	1.17422	GRX	Arg	0.41022	68.1735	22.4	0.00489103	1.3335	H32_BOVIN	FQSSAVMALQEASEAYLVGLFEDTNLCAIHAKR	33	[32] (K) Ac|[33] (R) Me	sp|P84227|H32_BOVIN Histone H3.2 OS=Bos taurus OX=9913 PE=1 SV=2		555.508	1378.84	1308.25	952.765	1048.84	31.2167	50.6044	50.7222	50.7617	50.7666	50.7993	50.7308	0.133614
ArgC	8894	922.446	51.3652	0.512217	3685.76	4	219.626	Arg	GRX	0.0617557	119.797	28.62	-0.0286629	-7.7766	H3C_BOVIN	FQSAAIGALQEASEAYLVGLFEDTNLCAIHAKR	33	[24] (ST) Pho|[32] (K) Bu	sp|A5PK61|H3C_BOVIN Histone H3.3C OS=Bos taurus OX=9913 GN=H3F3C PE=2 SV=1		661.191	10909.8	12156.8	5030.06	7189.46	64.4183	51.3105	51.3628	51.3605	51.3801	51.3468	51.3521	0.0454454
ArgC	8901	1003.57	15.7566	0.298017	2005.13	2	Infinity	GRX	Arg	0	3.1612	---	-0.00125321	-0.625001	H10_BOVIN	LVTTGVLKQTKGVGASGSFR	20		sp|Q0IIJ2|H10_BOVIN Histone H1.0 OS=Bos taurus OX=9913 GN=H1F0 PE=2 SV=3						0	0	15.7107	15.783	15.7391	15.7278	15.7628	15.7447	0.162304
ArgC	8995	463.281	32.1254	0.345167	1386.82	3	4.38098	Arg	GRX	0.0324438	127.638	30.65	-0.00368157	-2.65468	H4_BOVIN	GVLKVFLENVIR	12	[12] (R) Cit	sp|P62803|H4_BOVIN Histone H4 OS=Bos taurus OX=9913 PE=1 SV=2	217.871	292.569	242.54	222.161	233.556	241.74	11.1065	32.1142	32.1564	32.1938	32.1587	32.2004	32.1647	0.0960834
ArgC	9186	337.72	2.11917	0.390417	673.426	2	1.48406	GRX	Arg	0.0338361	35.7616	29.26	0.00227753	3.38201	H2A1_BOVIN	AKAKTR	6		sp|P0C0S9|H2A1_BOVIN Histone H2A type 1 OS=Bos taurus OX=9913 PE=1 SV=2	170.487	199.445	129.528	275.649	115.978	178.217	31.9862	2.154	2.1632	2.09817	2.17587	2.06057	2.13036	2.05851
ArgC	9229	945.444	54.5182	0.2297	3777.75	4	4.93651	Arg	GRX	0.279071	223.607	25.52	-0.0126549	-3.34984	H31_BOVIN	FQSSAVMALQEACEAYLVGLFEDTNLCAIHAKR	33	[24] (ST) Pho|[32] (K) Bu	sp|P68432|H31_BOVIN Histone H3.1 OS=Bos taurus OX=9913 PE=1 SV=2			65.4375	12.7882	4.5999	27.6085	97.6408	54.4819	54.5216	54.5247	54.5435	54.4233	54.499	0.0785966
ArgC	9288	532.305	52.1969	1.78147	1593.89	3	1.55403	GRX	Arg	0.608138	64.0782	36.85	0.00206981	1.29859	H4_BOVIN	KTVTAMDVVYALKR	14		sp|P62803|H4_BOVIN Histone H4 OS=Bos taurus OX=9913 PE=1 SV=2	2310.48	3099.39	2772.53	1622.46	2285.6	2418.09	20.6937	52.0898	52.0516	52.2032	52.1689	52.1975	52.1422	0.11652
ArgC	9348	918.956	49.657	0.227017	3671.8	4	74.2981	Arg	GRX	0.299398	123.923	23.02	0.0268132	7.30252	H3C_BOVIN	FQSAAIGALQEASEAYLVGLFEDTNLCAIHAKR	33	[24] (ST) Pho|[32] (K) Ac|[33] (R) Me	sp|A5PK61|H3C_BOVIN Histone H3.3C OS=Bos taurus OX=9913 GN=H3F3C PE=2 SV=1			3111.6	3959.65	3838.04	3636.43	10.2962	49.5556	49.7609	49.7191	49.7025	49.7166	49.6909	0.14171
ArgC	9369	1210.26	52.4892	0.306817	3627.76	3	3.03445	GRX	Arg	0.0846326	128.647	31.55	0.0119203	3.28587	H31_BOVIN	FQSSAVMALQEACEAYLVGLFEDTNLCAIHAKR	33		sp|P68432|H31_BOVIN Histone H3.1 OS=Bos taurus OX=9913 PE=1 SV=2	622.494	642.225	49.1556			437.958	62.8012	52.4846	52.4576	52.4674	52.4944	52.5014	52.4811	0.0312023
ArgC	9436	907.947	57.126	0.212633	3627.76	4	5.69731	GRX	Arg	0.0381052	189.43	28.77	0.00821244	2.26378	H31_BOVIN	FQSSAVMALQEACEAYLVGLFEDTNLCAIHAKR	33		sp|P68432|H31_BOVIN Histone H3.1 OS=Bos taurus OX=9913 PE=1 SV=2	555.059	47.8534	19.032	11.7599		158.426	144.795	57.1248	57.1597	57.1782	57.2082	57.1739	57.169	0.0474976
ArgC	9491	771.373	28.7517	0.317583	1540.73	2	1.60912	Arg	GRX	0.588887	122.703	54.23	0.0151026	9.80229	PPIA_HUMAN	IIPGFMCQGGDFTR	14		sp|P62937|PPIA_HUMAN Peptidyl-prolyl cis-trans isomerase A OS=Homo sapiens OX=9606 GN=PPIA PE=1 SV=2	1530.24	1018.17	160.573	49.1117	21.7132	555.962	109.749	28.7979	28.799	28.8628	28.8348	28.9555	28.85	0.201151
ArgC	9583	693.926	38.6884	0.483333	1385.84	2	7.48821	GRX	Arg	2.20411e-06	37.4664	33.81	-0.0014586	-1.0525	H4_BOVIN	GVLKVFLENVIR	12		sp|P62803|H4_BOVIN Histone H4 OS=Bos taurus OX=9913 PE=1 SV=2	86.0291	205.223	105.52	114.69	109.798	124.252	33.5109	38.6794	38.6749	38.7253	38.7447	38.8528	38.7354	0.166351
ArgC	9803	1204.93	49.7183	0.272167	3611.77	3	65.7366	GRX	Arg	0.0320023	223.607	37.14	-0.00132507	-0.366876	H32_BOVIN	FQSSAVMALQEASEAYLVGLFEDTNLCAIHAKR	33		sp|P84227|H32_BOVIN Histone H3.2 OS=Bos taurus OX=9913 PE=1 SV=2				23.9324		23.9324	0	49.6103	49.8113	49.7875	49.7938	49.8084	49.7623	0.153732
ArgC	10083	532.304	50.1406	1.19228	1593.89	3	1.21703	GRX	Arg	0.840381	78.0273	24.23	0.000277104	0.173854	H4_BOVIN	KTVTAMDVVYALKR	14		sp|P62803|H4_BOVIN Histone H4 OS=Bos taurus OX=9913 PE=1 SV=2	988.536	2998.27	2695.99	2253.29	2698.08	2326.83	30.5189	50.0606	50.1818	50.2494	50.2283	50.2542	50.1949	0.143103
ArgC	10114	927.444	47.0871	0.281983	3705.75	4	1.76538	GRX	Arg	0.514536	110.811	29.14	-0.00886672	-2.39269	H32_BOVIN	FQSSAVMALQEASEAYLVGLFEDTNLCAIHAKR	33	[24] (ST) Pho|[33] (R) Me	sp|P84227|H32_BOVIN Histone H3.2 OS=Bos taurus OX=9913 PE=1 SV=2			270.398	257.776	77.899	202.024	43.52	47.0919	47.147	47.1292	47.1303	47.1517	47.13	0.0446755
ArgC	10132	907.95	56.5322	0.23675	3627.77	4	5.84634	GRX	Arg	0.0143583	128.565	26.6	0.0180215	4.96766	H31_BOVIN	FQSSAVMALQEACEAYLVGLFEDTNLCAIHAKR	33		sp|P68432|H31_BOVIN Histone H3.1 OS=Bos taurus OX=9913 PE=1 SV=2	418.246	116.475	71.9752	37.9144	3.55096	129.632	114.992	56.5227	56.5634	56.579	56.6263	56.5999	56.5783	0.0616818
ArgC	10225	532.303	59.8531	0.490883	1593.89	3	1.41993	GRX	Arg	0.559955	59.0775	23.04	-0.0043895	-2.75395	H4_BOVIN	KTVTAMDVVYALKR	14		sp|P62803|H4_BOVIN Histone H4 OS=Bos taurus OX=9913 PE=1 SV=2	881.256	1752.45	1225.6	463.087	1089.34	1082.35	39.0574	59.8427	59.8642	59.9268	59.9324	59.9442	59.902	0.067883
ArgC	10319	532.304	49.331	1.38203	1593.89	3	1.07928	GRX	Arg	0.648487	76.446	31.57	2.12743e-05	0.0133474	H4_BOVIN	KTVTAMDVVYALKR	14		sp|P62803|H4_BOVIN Histone H4 OS=Bos taurus OX=9913 PE=1 SV=2	2388.54	4071.75	3142.74	2154.01	3387.31	3028.87	22.8951	49.2404	49.3392	49.341	49.3598	49.3816	49.3324	0.0982565
ArgC	10384	884.95	53.0917	0.2084	3535.77	4	1.34289	Arg	GRX	0.56978	93.2203	41.66	-0.00727068	-2.05632	H3C_BOVIN	FQSAAIGALQEASEAYLVGLFEDTNLCAIHAKR	33		sp|A5PK61|H3C_BOVIN Histone H3.3C OS=Bos taurus OX=9913 GN=H3F3C PE=2 SV=1	10.9619	13.8995	22.7833	8.93118		14.144	37.4112	53.0909	53.1241	53.1453	53.1683	53.1899	53.1437	0.0647181
ArgC	10392	532.304	57.476	0.56895	1593.89	3	1.78374	Arg	GRX	0.148979	50.324	25.3	-0.000407396	-0.255599	H4_BOVIN	KTVTAMDVVYALKR	14		sp|P62803|H4_BOVIN Histone H4 OS=Bos taurus OX=9913 PE=1 SV=2	488.446	1586.73	1210.24	517.989	1230.53	1006.79	42.9609	57.4677	57.4978	57.5205	57.518	57.5616	57.5131	0.0534512
ArgC	10490	532.304	56.6917	1.45915	1593.89	3	2.1996	GRX	Arg	0.315139	80.0541	22.51	-0.00191427	-1.201	H4_BOVIN	KTVTAMDVVYALKR	14		sp|P62803|H4_BOVIN Histone H4 OS=Bos taurus OX=9913 PE=1 SV=2	2232.99	3596.12	2880.99	794.517	2531.11	2407.15	38.4557	56.6724	56.6934	56.7244	56.7795	56.7486	56.7236	0.067305
ArgC	10529	905.457	45.2168	0.307483	4522.25	5	Infinity	GRX	Arg	7.20463e-09	40.9061	---	-0.00424949	-0.939684	H2B1_BOVIN	KESYSVYVYKVLKQVHPDTGISSKAMGIMNSFVNDIFER	39	[24] (K) Ac|[39] (R) Cit	sp|P62808|H2B1_BOVIN Histone H2B type 1 OS=Bos taurus OX=9913 PE=1 SV=2						0	0	45.1995	45.2151	45.2954	45.2845	45.3254	45.264	0.106988
ArgC	10666	895.708	51.0934	0.2979	3578.8	4	6.2052	GRX	Arg	0.0449279	112.076	25.63	-0.00473817	-1.32395	H3C_BOVIN	FQSAAIGALQEASEAYLVGLFEDTNLCAIHAKR	33	[32] (K) Me3|[33] (R) Cit	sp|A5PK61|H3C_BOVIN Histone H3.3C OS=Bos taurus OX=9913 GN=H3F3C PE=2 SV=1	47.1978	85.4444	10.9017	12.8983		39.1105	77.7117	51.0565	51.1001	51.0579	51.1345	51.1778	51.1054	0.0908209
ArgC	10872	747.72	48.145	0.78215	4480.28	6	101.795	GRX	Arg	0.000645446	101.818	53.24	0.0597315	13.3323	H2B1N_BOVIN	KESYSVYVYKVLKQVHPDTGISSKAMGNMNSFVNDIFER	39		sp|Q32L48|H2B1N_BOVIN Histone H2B type 1-N OS=Bos taurus OX=9913 GN=HIST1H2BN PE=1 SV=3		1.1644	79.6625	59.1646	32.8006	43.198	68.0792	48.1053	48.2241	48.2456	48.226	48.2415	48.2085	0.108412
ArgC	11276	532.304	53.1755	0.395017	1593.89	3	2.14932	GRX	Arg	0.174399	65.018	20.8	-0.00241429	-1.51472	H4_BOVIN	KTVTAMDVVYALKR	14		sp|P62803|H4_BOVIN Histone H4 OS=Bos taurus OX=9913 PE=1 SV=2	524.955	839.235	550.045	279.586	660.633	570.891	32.0571	53.172	53.1919	53.2199	53.2444	53.2565	53.2169	0.0593024
ArgC	11342	532.304	47.9165	0.65	1593.89	3	1.16391	GRX	Arg	0.736567	78.1697	23.07	-0.000225625	-0.141556	H4_BOVIN	KTVTAMDVVYALKR	14		sp|P62803|H4_BOVIN Histone H4 OS=Bos taurus OX=9913 PE=1 SV=2	1013.3	1891.58	1459.82	1188.3	1630.93	1436.79	21.7022	47.9389	47.9694	48.0061	48.0348	48.0541	48.0007	0.0875825
ArgC	11359	925.197	47.0387	0.176417	3696.76	4	1.37395	GRX	Arg	0.536591	108.759	23	-0.00456359	-1.23448	H31_BOVIN	FQSSAVMALQEACEAYLVGLFEDTNLCAIHAKR	33	[32] (K) Cr|[33] (R) Cit	sp|P68432|H31_BOVIN Histone H3.1 OS=Bos taurus OX=9913 PE=1 SV=2			221.282	118.638	84.8914	141.604	40.9601	47.0618	47.1018	47.0755	47.0918	47.0729	47.0808	0.0301837
ArgC	11494	532.304	47.3397	0.538083	1593.89	3	1.04632	Arg	GRX	0.467468	76.7747	38.23	-0.00145014	-0.909814	H4_BOVIN	KTVTAMDVVYALKR	14		sp|P62803|H4_BOVIN Histone H4 OS=Bos taurus OX=9913 PE=1 SV=2	1321.92	1673.92	1036.89	850.851	1236.88	1224.09	22.711	47.3546	47.3851	47.3828	47.3668	47.4267	47.3832	0.0515606
ArgC	11591	734.559	47.0871	0.185117	3667.76	5	1.87306	GRX	Arg	0.765318	107.166	---	-0.0411545	-11.2205	H32_BOVIN	FQSSAVMALQEASEAYLVGLFEDTNLCAIHAKR	33	[32] (K) Ac|[33] (R) Me	sp|P84227|H32_BOVIN Histone H3.2 OS=Bos taurus OX=9913 PE=1 SV=2		16.4971	252.827	170.178	71.85	127.838	70.9928	47.0919	47.147	47.1292	47.1303	47.1517	47.13	0.0446755
ArgC	11644	532.304	55.5433	2.52853	1593.89	3	2.67145	GRX	Arg	0.0683738	62.0966	32.61	-0.00165931	-1.04104	H4_BOVIN	KTVTAMDVVYALKR	14		sp|P62803|H4_BOVIN Histone H4 OS=Bos taurus OX=9913 PE=1 SV=2	2588.45	4705.81	2668.75	1008.67	2489.23	2692.18	43.7657	55.4712	55.5656	55.5799	55.644	55.5935	55.5709	0.101517
ArgC	12204	532.305	41.6278	0.4225	1593.89	3	2.46549	GRX	Arg	0.0689819	63.3345	24.93	0.000730489	0.458306	H4_BOVIN	KTVTAMDVVYALKR	14		sp|P62803|H4_BOVIN Histone H4 OS=Bos taurus OX=9913 PE=1 SV=2	899.543	491.748	142.95	328.32	368.551	446.222	56.6481	41.5773	41.6281	41.666	41.6444	41.6875	41.6407	0.0899667
ArgC	12292	1179.6	48.2314	0.1816	3535.77	3	Infinity	GRX	Arg	0.0422235	129.975	36.19	-0.00481674	-1.36229	H3C_BOVIN	FQSAAIGALQEASEAYLVGLFEDTNLCAIHAKR	33		sp|A5PK61|H3C_BOVIN Histone H3.3C OS=Bos taurus OX=9913 GN=H3F3C PE=2 SV=1						0	0	48.1483	48.3209	48.3448	48.2998	48.3361	48.29	0.150067
ArgC	12577	1526.86	5.77747	0.2867	3051.7	2	Infinity	GRX	Arg	0.00402896	62.7832	---	-0.0153674	-5.03564	H12_BOVIN	SETAPAAPAAAPPAEKTPVKKKAAKKPAGAR	31	[20] (K) Ac	sp|P02253|H12_BOVIN Histone H1.2 OS=Bos taurus OX=9913 GN=HIST1H1C PE=1 SV=2						0	0	5.74297	5.77517	5.6966	5.75757	5.63828	5.72212	0.862717
ArgC	12612	1267.68	30.0397	0.311733	2533.34	2	Infinity	GRX	Arg	1.07943e-09	38.8003	45.23	-0.00632653	-2.4973	H12_BOVIN	SGVSLAALKKALAAAGYDVEKNNSR	25	[25] (R) Cit	sp|P02253|H12_BOVIN Histone H1.2 OS=Bos taurus OX=9913 GN=HIST1H1C PE=1 SV=2						0	0	30.1015	30.1775	30.2682	30.1667	30.0982	30.1624	0.20584
ArgC	12858	1260.25	50.5961	0.182317	3777.73	3	Infinity	Arg	GRX	0.0404763	112.248	27.09	-0.0321917	-8.52138	H31_BOVIN	FQSSAVMALQEACEAYLVGLFEDTNLCAIHAKR	33	[24] (ST) Pho|[32] (K) Ac|[33] (KR) Me2	sp|P68432|H31_BOVIN Histone H3.1 OS=Bos taurus OX=9913 PE=1 SV=2			1218.8	1150.27	2855.17	1741.41	45.2529	50.5473	50.6622	50.7224	50.7006	50.7222	50.6709	0.129477
ArgC	13080	366.222	2.0021	0.310967	1460.86	4	8.18267	Arg	GRX	0.0136614	75.5451	29.02	-0.000489731	-0.335235	H31_BOVIN	KSAPATGGVKKPHR	14	[1] (KR) Me2	sp|P68432|H31_BOVIN Histone H3.1 OS=Bos taurus OX=9913 PE=1 SV=2	307.737	321.993	304.565	308.734	287.929	306.192	3.56189	2.02108	2.04267	1.96623	2.07263	1.94928	2.01038	2.30259
ArgC	13641	927.44	57.6838	0.182	3705.73	4	4.7744	GRX	Arg	0.450448	163.878	20.55	-0.0265402	-7.16189	H32_BOVIN	FQSSAVMALQEASEAYLVGLFEDTNLCAIHAKR	33	[24] (ST) Pho|[33] (R) Me	sp|P84227|H32_BOVIN Histone H3.2 OS=Bos taurus OX=9913 PE=1 SV=2	52.0567		16.9244			34.4905	50.9304	57.6335	57.6913	57.7202	57.6986	57.778	57.7043	0.0809029
ArgC	13644	1121.32	39.922	0.205767	4481.24	4	Infinity	GRX	Arg	2.82874e-09	43.4573	35.95	0.0413993	9.23844	H2B1N_BOVIN	KESYSVYVYKVLKQVHPDTGISSKAMGNMNSFVNDIFER	39	[39] (R) Cit	sp|Q32L48|H2B1N_BOVIN Histone H2B type 1-N OS=Bos taurus OX=9913 GN=HIST1H2BN PE=1 SV=3						0	0	39.8552	39.9137	39.9373	39.9207	39.9583	39.9171	0.0864875
ArgC	13800	1255.26	54.5488	0.179017	3762.75	3	1			1		21.74	-0.0153719	-4.08528	H32_BOVIN	FQSSAVMALQEASEAYLVGLFEDTNLCAIHAKR	33	[24] (ST) Pho|[32] (K) Bu|[33] (R) Cit	sp|P84227|H32_BOVIN Histone H3.2 OS=Bos taurus OX=9913 PE=1 SV=2						0	0	54.4946	54.547	54.5532	54.5736	54.4529	54.5243	0.0810431
ArgC	14228	834.416	40.0284	0.221467	1666.82	2	2.94058	Arg	GRX	0.568287	133.884	57.94	0.0122083	7.32435	ALBU_BOVIN	MPCTEDYLSLILNR	14		sp|P02769|ALBU_BOVIN Serum albumin OS=Bos taurus OX=9913 GN=ALB PE=1 SV=4	218.4	126.588		8.41748	8.82074	90.5565	97.3238	39.9369	40.0221	40.0132	39.9743	40.062	40.0017	0.106824
ArgC	14270	739.359	36.0664	0.127767	3691.76	5	3.08736	Arg	GRX	0.414378	107.927	38.08	0.0148151	4.01305	H32_BOVIN	FQSSAVMALQEASEAYLVGLFEDTNLCAIHAKR	33	[24] (ST) Pho	sp|P84227|H32_BOVIN Histone H3.2 OS=Bos taurus OX=9913 PE=1 SV=2		8.92108	115.768	115.202	46.7487	71.6601	63.942	35.9996	36.1071	36.0982	36.0619	36.0455	36.0625	0.107442
ArgC	14439	1260.59	50.1855	0.150317	3778.73	3	Infinity	Arg	GRX	0.0409229	122.79	37.13	-0.0102477	-2.71194	H31_BOVIN	FQSSAVMALQEACEAYLVGLFEDTNLCAIHAKR	33	[24] (ST) Pho|[32] (K) Bu|[33] (R) Cit	sp|P68432|H31_BOVIN Histone H3.1 OS=Bos taurus OX=9913 PE=1 SV=2			583.089	539.508	1693.7	938.765	56.8955	50.1115	50.2036	50.2869	50.2634	50.2914	50.2314	0.1346
ArgC	14563	1231.6	57.5536	0.229167	3691.78	3	8.98368	GRX	Arg	0.0197386	137.272	38.43	0.0424567	11.5005	H32_BOVIN	FQSSAVMALQEASEAYLVGLFEDTNLCAIHAKR	33	[24] (ST) Pho	sp|P84227|H32_BOVIN Histone H3.2 OS=Bos taurus OX=9913 PE=1 SV=2	23.652	26.3906				25.0213	5.47253	57.5264	57.5817	57.5854	57.6056	57.6494	57.5897	0.0690835
ArgC	14672	723.366	57.6838	0.160567	3611.79	5	Infinity	GRX	Arg	0.346594	223.607	54.47	0.0167258	4.6309	H32_BOVIN	FQSSAVMALQEASEAYLVGLFEDTNLCAIHAKR	33		sp|P84227|H32_BOVIN Histone H3.2 OS=Bos taurus OX=9913 PE=1 SV=2						0	0	57.6335	57.6913	57.7202	57.6986	57.778	57.7043	0.0809029
GRX	1	532.308	21.8009	1.57915	1593.9	3	1.28812	Arg	GRX	0.00052185	9.40372	100.81	0.0111253	6.97998	H4_BOVIN	KTVTAMDVVYALKR	14		sp|P62803|H4_BOVIN Histone H4 OS=Bos taurus OX=9913 PE=1 SV=2	774125	729793	816526	798539	933887	810574	8.41094	21.7127	21.8061	21.8653	21.7927	21.8359	21.8025	0.236051
GRX	2	663.385	13.2569	1.44103	1324.76	2	1.70097	GRX	Arg	1.66177e-05	12.0503	60.73	0.0099568	7.51601	H4_BOVIN	DNIQGITKPAIR	12		sp|P62803|H4_BOVIN Histone H4 OS=Bos taurus OX=9913 PE=1 SV=2	1.06803e+06	1.34266e+06	1.10498e+06	1.3206e+06	1.0527e+06	1.17779e+06	10.7781	13.2977	13.3537	13.2742	13.3102	13.295	13.3062	0.19856
GRX	6	590.82	17.1501	0.898767	1179.63	2	1.14323	GRX	Arg	0.00408179	6.02533	67.12	0.012259	10.3924	H4_BOVIN	ISGLIYEETR	10		sp|P62803|H4_BOVIN Histone H4 OS=Bos taurus OX=9913 PE=1 SV=2	1.17232e+06	1.04124e+06	1.1711e+06	1.19832e+06	1.22101e+06	1.1608e+06	5.38922	17.1679	17.191	17.1764	17.1139	17.1517	17.1602	0.15386
GRX	7	462.275	20.5347	1.01333	1383.8	3	1.22617	Arg	GRX	0.00490606	9.67925	50.57	0.0112282	8.11411	H31_BOVIN	VTIMPKDIQLAR	12		sp|P68432|H31_BOVIN Histone H3.1 OS=Bos taurus OX=9913 PE=1 SV=2	383781	363201	411644	415066	381743	391087	5.00534	20.4934	20.4346	20.6339	20.5461	20.6151	20.5446	0.362125
GRX	8	425.773	10.2089	1.17623	849.531	2	1.00573	Arg	GRX	0.892715	6.50033	44.23	0.0122882	14.4649	H2A1_BOVIN	HLQLAIR	7		sp|P0C0S9|H2A1_BOVIN Histone H2A type 1 OS=Bos taurus OX=9913 PE=1 SV=2	1.32778e+06	1.19051e+06	1.41071e+06	1.37297e+06	1.37932e+06	1.33626e+06	5.80257	10.2041	10.2833	10.2365	10.2389	10.2981	10.2522	0.332374
GRX	9	472.776	18.7758	1.24977	943.536	2	1.01099	Arg	GRX	0.712546	6.4964	74.11	0.0124483	13.1934	H2A1_BOVIN	AGLQFPVGR	9		sp|P0C0S9|H2A1_BOVIN Histone H2A type 1 OS=Bos taurus OX=9913 PE=1 SV=2	1.43047e+06	1.33549e+06	1.37132e+06	1.319e+06	1.1961e+06	1.33048e+06	5.81056	18.759	18.7954	18.7901	18.759	18.778	18.7763	0.0810043
GRX	10	455.595	27.2276	2.55167	2727.53	6	82.5995	GRX	Arg	6.46962e-11	19.9479	66.64	0.00982771	3.60317	H2B1_BOVIN	LLLPGELAKHAVSEGTKAVTKYTSSK	26		sp|P62808|H2B1_BOVIN Histone H2B type 1 OS=Bos taurus OX=9913 PE=1 SV=2	1.03566e+06	1.11851e+06	1.16818e+06	1.25745e+06	1.40377e+06	1.19672e+06	10.5321	27.022	27.1493	27.1335	27.1506	27.2594	27.143	0.277515
GRX	11	668.351	15.1289	1.73575	1334.69	2	1.73063	GRX	Arg	0.00203934	23.5287	67.56	0.0050618	3.79251	H31_BOVIN	EIAQDFKTDLR	11		sp|P68432|H31_BOVIN Histone H3.1 OS=Bos taurus OX=9913 PE=1 SV=2	650119	584429	397534	518572	373366	504804	21.0447	15.143	15.2178	15.1529	15.0812	15.0627	15.1315	0.365476
GRX	12	634.1	28.976	1.00447	2532.37	4	98.0051	GRX	Arg	3.54727e-12	14.8375	87.87	0.00587548	2.32016	H12_BOVIN	SGVSLAALKKALAAAGYDVEKNNSR	25		sp|P02253|H12_BOVIN Histone H1.2 OS=Bos taurus OX=9913 GN=HIST1H1C PE=1 SV=2	843086	867343	859007	928832	963280	892310	5.14197	28.894	28.9103	29.0385	28.9556	29.0062	28.9609	0.189942
GRX	13	816.459	6.21608	1.30752	815.452	1	1.39261	Arg	GRX	0.0180858	21.9106	---	0.0017938	2.19977	H2B1_BOVIN	EIQTAVR	7		sp|P62808|H2B1_BOVIN Histone H2B type 1 OS=Bos taurus OX=9913 PE=1 SV=2	238010	319105	197686	203447	204310	232512	19.5974	6.22935	6.29082	6.28752	6.2427	6.24863	6.2598	0.396137
GRX	14	394.746	8.24885	1.09998	787.478	2	1.07931	Arg	GRX	0.158658	8.9301	32.64	0.00796786	10.1183	H31_BOVIN	KLPFQR	6		sp|P68432|H31_BOVIN Histone H3.1 OS=Bos taurus OX=9913 PE=1 SV=2	521229	555813	551933	653566	549786	566465	7.98733	8.31498	8.34913	8.32037	8.3151	8.30177	8.32027	0.18852
GRX	17	535.562	21.5829	1.63913	2138.22	4	103.94	GRX	Arg	5.86198e-14	7.04286	67.34	0.0131609	6.15511	H12_BOVIN	KASGPPVSELITKAVAASKER	21		sp|P02253|H12_BOVIN Histone H1.2 OS=Bos taurus OX=9913 GN=HIST1H1C PE=1 SV=2	708308	770812	767217	783716	846440	775298	5.68257	21.4943	21.6785	21.6978	21.6537	21.6595	21.6368	0.336979
GRX	20	663.877	14.79	0.810867	1325.74	2	1.91779	GRX	Arg	1.85685e-05	12.7575	27.73	0.00818224	6.17187	H4_BOVIN	DNIQGITKPAIR	12	[12] (R) Cit	sp|P62803|H4_BOVIN Histone H4 OS=Bos taurus OX=9913 PE=1 SV=2	364063	470274	377468	407210	384641	400731	9.35226	14.791	14.7943	14.7982	14.8114	14.8329	14.8056	0.10344
GRX	23	445.905	15.165	1.18812	1334.69	3	1.35222	GRX	Arg	0.0211465	21.5103	44.13	0.00918001	6.87804	H31_BOVIN	EIAQDFKTDLR	11		sp|P68432|H31_BOVIN Histone H3.1 OS=Bos taurus OX=9913 PE=1 SV=2	318324	217886	213096	255714	185941	238192	19.2394	15.1732	15.2496	15.1882	15.1285	15.0842	15.1647	0.368612
GRX	25	625.86	10.8491	1.06792	1249.71	2	6.45217	GRX	Arg	1.30138e-07	21.3982	70.11	0.00295255	2.3626	H31_BOVIN	YQKSTELLIR	10		sp|P68432|H31_BOVIN Histone H3.1 OS=Bos taurus OX=9913 PE=1 SV=2	571886	474856	373248	434713	639477	498836	19.1391	10.8144	10.8653	10.849	10.9588	10.8981	10.8771	0.449732
GRX	27	417.578	10.8491	0.9862	1249.71	3	4.68197	GRX	Arg	4.90401e-07	21.6788	87.6	0.00852245	6.81958	H31_BOVIN	YQKSTELLIR	10		sp|P68432|H31_BOVIN Histone H3.1 OS=Bos taurus OX=9913 PE=1 SV=2	513299	315518	353568	395561	510512	417692	19.3901	10.8144	10.8653	10.849	10.9588	10.8981	10.8771	0.449732
GRX	31	664.363	4.95403	0.759317	663.356	1	1.29011	Arg	GRX	0.0120028	16.4355	---	0.000980198	1.47764	H2B1_BOVIN	STITSR	6		sp|P62808|H2B1_BOVIN Histone H2B type 1 OS=Bos taurus OX=9913 PE=1 SV=2	38241.7	29308.2	41643.8	28685.5	37437.4	35063.3	14.7003	5.02422	4.98327	5.02908	4.99025	4.95955	4.99727	0.52231
GRX	33	473.264	20.0942	0.62215	944.514	2	2.50223	GRX	Arg	3.0061e-06	13.8978	34.74	0.00554831	5.87428	H2A1_BOVIN	AGLQFPVGR	9	[9] (R) Cit	sp|P0C0S9|H2A1_BOVIN Histone H2A type 1 OS=Bos taurus OX=9913 PE=1 SV=2	222889	218928	196167	266436	225894	226063	10.0576	20.125	20.1635	20.1774	20.1475	20.1141	20.1455	0.116366
GRX	34	546.512	27.2276	1.65357	2727.52	5	88.0372	GRX	Arg	8.08209e-12	13.2262	97.68	0.00784376	2.87579	H2B1_BOVIN	LLLPGELAKHAVSEGTKAVTKYTSSK	26		sp|P62808|H2B1_BOVIN Histone H2B type 1 OS=Bos taurus OX=9913 PE=1 SV=2	532279	603326	625150	654038	718544	626667	9.74493	27.022	27.1493	27.1335	27.1506	27.2594	27.143	0.277515
GRX	35	539.065	22.1846	1.81077	2152.23	4	97.569	GRX	Arg	2.95319e-14	7.53173	23.85	0.00812719	3.77618	H12_BOVIN	KASGPPVSELITKAVAASKER	21	[21] (R) Me	sp|P02253|H12_BOVIN Histone H1.2 OS=Bos taurus OX=9913 GN=HIST1H1C PE=1 SV=2	404515	387076	426389	393966	414838	405357	3.48338	22.0786	22.0006	22.1242	22.0382	22.1377	22.0758	0.233213
GRX	36	692.904	20.5347	0.940867	1383.79	2	1.04515	GRX	Arg	0.499446	10.2841	57.93	0.00313062	2.26235	H31_BOVIN	VTIMPKDIQLAR	12		sp|P68432|H31_BOVIN Histone H3.1 OS=Bos taurus OX=9913 PE=1 SV=2	180695	227046	186413	190248	178559	192592	9.19838	20.4934	20.4346	20.6339	20.5461	20.6151	20.5446	0.362125
GRX	37	452.929	27.8147	1.53603	2711.53	6	142.035	GRX	Arg	1.81818e-09	38.1009	44.77	0.00727255	2.68209	H2B1K_BOVIN	LLLPGELAKHAVSEGTKAVTKYTSAK	26		sp|Q2M2T1|H2B1K_BOVIN Histone H2B type 1-K OS=Bos taurus OX=9913 GN=HIST1H2BK PE=1 SV=3	251346	254704	278853	293060	324851	280563	9.62069	27.6893	27.7434	27.7675	27.7684	27.7761	27.7489	0.11456
GRX	39	693.929	33.1599	1.66477	1385.84	2	3.42827	GRX	Arg	3.62511e-06	24.6508	86	0.00406114	2.93045	H4_BOVIN	GVLKVFLENVIR	12		sp|P62803|H4_BOVIN Histone H4 OS=Bos taurus OX=9913 PE=1 SV=2	476564	455414	459698	436165	502819	466132	4.80575	33.1153	32.9014	33.1516	32.8886	32.8869	32.9887	0.360188
GRX	42	944.533	18.7888	1.07665	943.526	1	1.46272	GRX	Arg	6.3615e-06	6.6076	---	0.00211381	2.24033	H2A1_BOVIN	AGLQFPVGR	9		sp|P0C0S9|H2A1_BOVIN Histone H2A type 1 OS=Bos taurus OX=9913 PE=1 SV=2	693006	748860	665084	675617	625466	681607	5.91001	18.7681	18.8125	18.8	18.7679	18.7857	18.7868	0.0935151
GRX	48	788.479	8.25517	0.711583	787.471	1	1.18242	GRX	Arg	0.322182	25.2526	---	0.00107522	1.3654	H31_BOVIN	KLPFQR	6		sp|P68432|H31_BOVIN Histone H3.1 OS=Bos taurus OX=9913 PE=1 SV=2	253645	172028	280194	330367	348754	276997	22.5866	8.32133	8.35468	8.32983	8.3259	8.31085	8.32852	0.174575
GRX	52	850.527	10.1923	0.844383	849.519	1	1.51481	GRX	Arg	0.0150362	24.136	---	0.000969839	1.14163	H2A1_BOVIN	HLQLAIR	7		sp|P0C0S9|H2A1_BOVIN Histone H2A type 1 OS=Bos taurus OX=9913 PE=1 SV=2	480880	323005	529424	503547	659777	499326	21.5879	10.1975	10.2749	10.2268	10.2251	10.2894	10.2428	0.333181
GRX	54	747.552	43.9592	2.95787	4479.27	6	31.4207	GRX	Arg	2.75105e-08	28.8745	74.37	0.00502386	1.12158	H2B1_BOVIN	KESYSVYVYKVLKQVHPDTGISSKAMGIMNSFVNDIFER	39		sp|P62808|H2B1_BOVIN Histone H2B type 1 OS=Bos taurus OX=9913 PE=1 SV=2	1.08452e+06	647879	1.04489e+06	1.18316e+06	934593	979009	18.7662	43.88	43.9688	43.866	43.8464	44.0184	43.9159	0.15069
GRX	57	408.734	6.21608	0.933517	815.454	2	2.23542	Arg	GRX	0.00236745	41.9609	41.29	0.00430207	5.2757	H2B1_BOVIN	EIQTAVR	7		sp|P62808|H2B1_BOVIN Histone H2B type 1 OS=Bos taurus OX=9913 PE=1 SV=2	41501.5	68340.3	31381.2	31416.2	26988.5	39925.5	37.5309	6.22935	6.29082	6.28752	6.2427	6.24863	6.2598	0.396137
GRX	61	736.925	32.3871	1.61507	4415.5	6	35.761	GRX	Arg	1.74391e-10	18.9033	54.74	0.00268759	0.608672	H2A1_BOVIN	NDEELNKLLGKVTIAQGGVLPNIQAVLLPKKTESHHKAKGK	41		sp|P0C0S9|H2A1_BOVIN Histone H2A type 1 OS=Bos taurus OX=9913 PE=1 SV=2	811246	857913	852892	864081	946226	866471	5.0765	32.3639	32.2375	32.3892	32.2201	32.219	32.2859	0.231336
GRX	70	703.374	4.90873	0.6569	702.367	1	1.32683	GRX	Arg	0.00728021	16.0902	---	0.000865988	1.23296	H2B1_BOVIN	IAGEASR	7		sp|P62808|H2B1_BOVIN Histone H2B type 1 OS=Bos taurus OX=9913 PE=1 SV=2	31859.1	23445.4	29953.9	22857.5	31914.8	28006.1	14.3915	4.97283	4.9526	4.98863	4.94327	4.92275	4.95602	0.462549
GRX	71	641.099	30.5932	0.857633	2560.37	4	51.3388	GRX	Arg	2.20324e-12	9.25397	31.14	-0.0313258	-12.2347	H12_BOVIN	SGVSLAALKKALAAAGYDVEKNNSR	25	[10] (KR) Me2	sp|P02253|H12_BOVIN Histone H1.2 OS=Bos taurus OX=9913 GN=HIST1H1C PE=1 SV=2	110486	119202	124915	122337	140705	123529	7.99098	30.6347	30.5971	30.6974	30.6039	30.6679	30.6402	0.124253
GRX	72	462.602	21.6323	0.704017	1384.78	3	3.2448	Arg	GRX	1.4632e-07	13.5621	40.7	0.00965948	6.97549	H31_BOVIN	VTIMPKDIQLAR	12	[12] (R) Cit	sp|P68432|H31_BOVIN Histone H3.1 OS=Bos taurus OX=9913 PE=1 SV=2	34064.3	35616.4	37065.9	37934.3	38615.5	36659.3	4.47224	21.5437	21.7054	21.7257	21.6836	21.695	21.6707	0.29991
GRX	85	634.346	29.9862	1.36412	2533.36	4	12.3328	GRX	Arg	1.51942e-09	14.0522	67.55	0.00699227	2.76009	H12_BOVIN	SGVSLAALKKALAAAGYDVEKNNSR	25	[25] (R) Cit	sp|P02253|H12_BOVIN Histone H1.2 OS=Bos taurus OX=9913 GN=HIST1H1C PE=1 SV=2	149822	176011	155785	174683	199685	171197	10.2557	29.9428	29.9536	29.8729	29.9237	29.9591	29.9304	0.104211
GRX	87	462.955	33.1153	1.69527	1385.84	3	4.06399	GRX	Arg	6.61341e-07	22.1146	98.95	0.00502781	3.62799	H4_BOVIN	GVLKVFLENVIR	12		sp|P62803|H4_BOVIN Histone H4 OS=Bos taurus OX=9913 PE=1 SV=2	167336	142610	156475	152985	163332	156547	5.49037	33.0692	32.8582	33.1018	32.8498	32.8501	32.9458	0.347681
GRX	88	668.843	16.5502	0.595233	1335.67	2	1.75065	GRX	Arg	9.98062e-06	10.6749	27.88	0.00391541	2.93143	H31_BOVIN	EIAQDFKTDLR	11	[11] (R) Cit	sp|P68432|H31_BOVIN Histone H3.1 OS=Bos taurus OX=9913 PE=1 SV=2	110953	128749	97305.5	107553	120319	112976	9.54792	16.5524	16.588	16.6026	16.5887	16.6041	16.5872	0.112339
GRX	91	543.312	27.8147	1.58828	2711.52	5	51.515	GRX	Arg	3.20311e-10	22.9642	70.58	0.00284368	1.04874	H2B1K_BOVIN	LLLPGELAKHAVSEGTKAVTKYTSAK	26		sp|Q2M2T1|H2B1K_BOVIN Histone H2B type 1-K OS=Bos taurus OX=9913 GN=HIST1H2BK PE=1 SV=3	130352	140036	146511	151321	156879	145020	6.33917	27.6893	27.7434	27.7675	27.7684	27.7761	27.7489	0.11456
GRX	92	631.794	32.3449	1.61507	4415.51	7	12.4206	GRX	Arg	1.97325e-06	40.9883	52.1	0.0073045	1.65429	H2A1_BOVIN	NDEELNKLLGKVTIAQGGVLPNIQAVLLPKKTESHHKAKGK	41		sp|P0C0S9|H2A1_BOVIN Histone H2A type 1 OS=Bos taurus OX=9913 PE=1 SV=2	422509	436280	435158	472809	507388	454829	6.85563	32.3234	32.1989	32.3441	32.1835	32.1811	32.2462	0.223446
GRX	99	1180.62	17.1609	0.688383	1179.62	1	1.89831	GRX	Arg	4.73145e-05	14.4013	---	0.00257272	2.18099	H4_BOVIN	ISGLIYEETR	10		sp|P62803|H4_BOVIN Histone H4 OS=Bos taurus OX=9913 PE=1 SV=2	203153	221389	217089	276753	273902	238457	12.8809	17.1766	17.1972	17.1947	17.1259	17.1594	17.1708	0.153003
GRX	101	645.827	5.24407	0.707867	1289.64	2	1.55556	Arg	GRX	0.000539364	15.9627	61.88	0.00250593	1.94313	H4_BOVIN	DAVTYTEHAKR	11		sp|P62803|H4_BOVIN Histone H4 OS=Bos taurus OX=9913 PE=1 SV=2	42197.2	38845.1	34402	29020.8	30323.5	34957.8	14.2774	5.35445	5.20663	5.35775	5.26608	5.22982	5.28295	1.18632
GRX	107	682.887	27.1869	1.3313	2727.52	4	57.9907	GRX	Arg	1.22598e-10	19.2595	59.76	0.00338741	1.24194	H2B1_BOVIN	LLLPGELAKHAVSEGTKAVTKYTSSK	26		sp|P62808|H2B1_BOVIN Histone H2B type 1 OS=Bos taurus OX=9913 PE=1 SV=2	204264	227718	233074	252332	264689	236415	8.81858	26.9739	27.1073	27.0965	27.1047	27.2227	27.101	0.290707
GRX	114	446.232	16.5502	0.969933	1335.68	3	1.42923	GRX	Arg	0.00126664	13.8795	---	0.00836219	6.26068	H31_BOVIN	EIAQDFKTDLR	11	[11] (R) Cit	sp|P68432|H31_BOVIN Histone H3.1 OS=Bos taurus OX=9913 PE=1 SV=2	54376.7	40771.5	48352.3	54765.6	59277.8	51508.8	12.4142	16.5524	16.588	16.6026	16.5887	16.6041	16.5872	0.112339
GRX	119	896.86	43.9592	1.38765	4479.26	5	45.131	GRX	Arg	6.48733e-09	33.5356	86.92	0.00278435	0.62161	H2B1_BOVIN	KESYSVYVYKVLKQVHPDTGISSKAMGIMNSFVNDIFER	39		sp|P62808|H2B1_BOVIN Histone H2B type 1 OS=Bos taurus OX=9913 PE=1 SV=2	441815	409021	399601	437332	504854	438525	8.40798	43.88	43.9688	43.866	43.8464	44.0184	43.9159	0.15069
GRX	127	451.256	4.83478	0.78355	900.497	2	1.54768	GRX	Arg	0.000367599	14.3938	46.12	0.00445478	4.94705	H2B1_BOVIN	LAHYNKR	7		sp|P62808|H2B1_BOVIN Histone H2B type 1 OS=Bos taurus OX=9913 PE=1 SV=2	16892.4	15408.6	22041.3	16785.4	19124.4	18050.4	12.8742	4.88042	4.88653	4.89575	4.87455	4.8533	4.87811	0.29217
GRX	135	797.954	21.8525	1.46433	1593.89	2	1.06792	Arg	GRX	0.161281	7.60538	102.42	0.00233941	1.46773	H4_BOVIN	KTVTAMDVVYALKR	14		sp|P62803|H4_BOVIN Histone H4 OS=Bos taurus OX=9913 PE=1 SV=2	62673.1	73176.4	66630.8	66167	75211	68771.7	6.80246	21.7576	21.831	21.8997	21.8227	21.8741	21.837	0.223008
GRX	140	945.517	20.0942	0.6115	944.51	1	4.47534	GRX	Arg	1.94526e-06	23.8046	---	0.00221328	2.34331	H2A1_BOVIN	AGLQFPVGR	9	[9] (R) Cit	sp|P0C0S9|H2A1_BOVIN Histone H2A type 1 OS=Bos taurus OX=9913 PE=1 SV=2	94285.6	86772	79809.6	113496	98771.5	94627	12.0917	20.125	20.1635	20.1774	20.1475	20.1141	20.1455	0.116366
GRX	144	907.443	47.0582	0.609083	3625.74	4	1.16834	GRX	Arg	0.669597	61.0881	27.5	-0.0494225	-13.6308	H32_BOVIN	FQSSAVMALQEASEAYLVGLFEDTNLCAIHAKR	33	[33] (R) Me	sp|P84227|H32_BOVIN Histone H3.2 OS=Bos taurus OX=9913 PE=1 SV=2	199.59	187476	175014	170541	114618	129570	53.5344	47.0708	46.9641	47.0789	47.0127	47.0889	47.0431	0.101171
GRX	151	907.946	57.6237	1.11067	3627.75	4	1.93108	GRX	Arg	0.325432	99.7436	57.36	0.000928751	0.256013	H31_BOVIN	FQSSAVMALQEACEAYLVGLFEDTNLCAIHAKR	33		sp|P68432|H31_BOVIN Histone H3.1 OS=Bos taurus OX=9913 PE=1 SV=2	204825	14304.8	128433	18386.2	48417.9	82873.3	88.6633	57.6079	57.6792	57.6288	57.6999	57.6702	57.6572	0.0586027
GRX	161	727.807	58.5452	0.698017	3634	5	5.13331	GRX	Arg	6.34682e-06	33.1973	---	0.00153841	0.423337	H2AV_BOVIN	VGATAAVYSAAILEYLTAEVLELAGNASKDLKVKR	35		sp|Q32LA7|H2AV_BOVIN Histone H2A.V OS=Bos taurus OX=9913 GN=H2AFV PE=2 SV=3	167938	95155	113771	87204.3	77270.5	108268	29.6926	58.4954	58.6659	58.4789	58.5952	58.4968	58.5464	0.123847
GRX	178	442.591	13.2657	0.693917	1324.75	3	2.08954	GRX	Arg	8.83408e-06	16.5224	45.6	0.00530438	4.00407	H4_BOVIN	DNIQGITKPAIR	12		sp|P62803|H4_BOVIN Histone H4 OS=Bos taurus OX=9913 PE=1 SV=2	34663.5	30748.1	38350.4	45883.1	32393.8	36407.8	14.7781	13.3041	13.372	13.295	13.3138	13.3065	13.3183	0.20661
GRX	188	514.815	5.14165	0.575467	1027.62	2	2.21963	Arg	GRX	1.32266e-05	15.469	43.78	0.00228563	2.22421	H31_BOVIN	KQLATKAAR	9	[6] (K) Ac	sp|P68432|H31_BOVIN Histone H3.1 OS=Bos taurus OX=9913 PE=1 SV=2	10400.5	9431.46	9635.46	8203.04	9844.59	9503.01	7.63873	5.25248	5.13762	5.2372	5.14917	5.13797	5.18289	0.983737
GRX	193	737.089	34.5073	3.99312	4416.49	6	27.3559	GRX	Arg	1.10043e-10	16.7546	28.34	0.0378811	8.57728	H2A2C_BOVIN	NDEELNKLLGKVTIAQGGVLPNIQAVLLPKKTESHKAKSK	40	[39] (ST) Pho|[40] (KR) Me2	sp|A1A4R1|H2A2C_BOVIN Histone H2A type 2-C OS=Bos taurus OX=9913 GN=HIST2H2AC PE=2 SV=1	243089	233477	243931	256119	274445	250212	5.63041	34.2974	34.2869	34.3666	34.3023	34.5031	34.3513	0.2356
GRX	196	430.887	5.24407	0.6115	1289.64	3	2.76408	Arg	GRX	1.25955e-06	15.4621	51.52	0.00282403	2.18979	H4_BOVIN	DAVTYTEHAKR	11		sp|P62803|H4_BOVIN Histone H4 OS=Bos taurus OX=9913 PE=1 SV=2	11783	10193.4	9753.52	8137.82	8329.38	9639.43	13.8297	5.35445	5.20663	5.35775	5.26608	5.22982	5.28295	1.18632
GRX	200	747.716	45.2458	1.63195	4480.25	6	46.1442	GRX	Arg	1.43782e-08	32.5128	68.71	0.0337489	7.53286	H2B1N_BOVIN	KESYSVYVYKVLKQVHPDTGISSKAMGNMNSFVNDIFER	39		sp|Q32L48|H2B1N_BOVIN Histone H2B type 1-N OS=Bos taurus OX=9913 GN=HIST1H2BN PE=1 SV=3	278175	247779	313312	328519	321568	297871	10.223	45.2854	45.1122	45.1956	45.1623	45.2338	45.1979	0.131164
GRX	214	693.397	21.6323	0.704017	1384.78	2	3.47845	Arg	GRX	7.60258e-08	11.8304	54.02	0.00499698	3.60851	H31_BOVIN	VTIMPKDIQLAR	12	[12] (R) Cit	sp|P68432|H31_BOVIN Histone H3.1 OS=Bos taurus OX=9913 PE=1 SV=2	14162	16464.2	13662.1	14295	16383.8	14993.4	7.91846	21.5437	21.7054	21.7257	21.6836	21.695	21.6707	0.29991
GRX	217	419.217	4.83478	0.78905	836.419	2	1.47167	Arg	GRX	0.000491822	14.4775	45.57	0.00519852	6.21524	H2A1_BOVIN	KGNYAER	7		sp|P0C0S9|H2A1_BOVIN Histone H2A type 1 OS=Bos taurus OX=9913 PE=1 SV=2	5470.12	4544.5	6591.67	4914.6	5734.14	5451.01	12.949	4.88042	4.88653	4.89575	4.87455	4.8533	4.87811	0.29217
GRX	241	903.95	52.4892	1.52177	3611.77	4	2.91957	GRX	Arg	0.0299727	96.5282	43.06	-0.00300256	-0.831326	H32_BOVIN	FQSSAVMALQEASEAYLVGLFEDTNLCAIHAKR	33		sp|P84227|H32_BOVIN Histone H3.2 OS=Bos taurus OX=9913 PE=1 SV=2	137958	55898.6	157708	58675.7	80200.9	98088.4	42.7637	52.4594	52.4962	52.5712	52.5254	52.4791	52.5063	0.0743242
GRX	243	845.129	29.0144	1.0384	2532.37	3	245.582	GRX	Arg	9.93098e-11	23.7765	83.91	0.000454832	0.179608	H12_BOVIN	SGVSLAALKKALAAAGYDVEKNNSR	25		sp|P02253|H12_BOVIN Histone H1.2 OS=Bos taurus OX=9913 GN=HIST1H1C PE=1 SV=2	100365	107232	101102	107222	114534	106091	4.83445	28.9217	28.9392	29.0668	28.9846	29.0357	28.9896	0.190515
GRX	246	713.743	21.476	1.127	2138.21	3	7.956	GRX	Arg	2.05566e-09	13.8064	98.59	0.00263493	1.23231	H12_BOVIN	KASGPPVSELITKAVAASKER	21		sp|P02253|H12_BOVIN Histone H1.2 OS=Bos taurus OX=9913 GN=HIST1H1C PE=1 SV=2	67776.5	76469.3	65243.1	66016.6	79388.3	70978.8	8.18218	21.3998	21.6326	21.6256	21.5989	21.5859	21.5686	0.399155
GRX	257	631.935	34.4655	1.35737	4416.5	7	15.18	GRX	Arg	2.4456e-07	33.9094	---	0.0448378	10.1524	H2A2C_BOVIN	NDEELNKLLGKVTIAQGGVLPNIQAVLLPKKTESHKAKSK	40	[32] (ST) Pho|[40] (KR) Me2	sp|A1A4R1|H2A2C_BOVIN Histone H2A type 2-C OS=Bos taurus OX=9913 GN=HIST2H2AC PE=2 SV=1	101860	93049.3	100761	106545	121987	104840	9.16347	34.2654	34.2624	34.3328	34.2803	34.4643	34.321	0.221303
GRX	264	641.099	29.8297	1.59702	2560.37	4	21.4661	GRX	Arg	9.3576e-09	27.9745	52.71	-0.0316582	-12.3646	H12_BOVIN	SGVSLAALKKALAAAGYDVEKNNSR	25	[10] (KR) Me2	sp|P02253|H12_BOVIN Histone H1.2 OS=Bos taurus OX=9913 GN=HIST1H1C PE=1 SV=2	63056	54417.8	55078	65979.6	58967.1	59499.7	7.52742	29.7546	29.7531	29.7407	29.7612	29.7974	29.7614	0.064444
GRX	307	678.888	27.7739	1.48637	2711.52	4	25.9758	GRX	Arg	1.61858e-08	31.5824	37.53	0.0022668	0.835989	H2B1K_BOVIN	LLLPGELAKHAVSEGTKAVTKYTSAK	26		sp|Q2M2T1|H2B1K_BOVIN Histone H2B type 1-K OS=Bos taurus OX=9913 GN=HIST1H2BK PE=1 SV=3	36227.2	40982.1	40860.2	42746.3	44099	40983	6.49719	27.6342	27.6987	27.7158	27.7208	27.7385	27.7016	0.130011
GRX	321	438.262	4.83478	0.94265	1311.76	3	3.37511	GRX	Arg	1.09782e-06	18.2881	35.14	-0.00858647	-6.5457	H4_BOVIN	GKGGKGLGKGGAKR	14	[13] (K) Ac	sp|P62803|H4_BOVIN Histone H4 OS=Bos taurus OX=9913 PE=1 SV=2	7737.71	5189.4	7807.9	5561.13	6830.16	6625.26	16.3574	4.88042	4.88653	4.89575	4.87455	4.8533	4.87811	0.29217
GRX	342	901.503	4.79322	0.92655	900.496	1	2.06979	GRX	Arg	0.000145197	22.2284	---	0.00261582	2.90488	H2B1_BOVIN	LAHYNKR	7		sp|P62808|H2B1_BOVIN Histone H2B type 1 OS=Bos taurus OX=9913 PE=1 SV=2	11618.9	8198.65	15304.7	10648.2	12223.2	11598.7	19.8817	4.82967	4.85385	4.85788	4.84357	4.81852	4.8407	0.305048
GRX	354	663.874	16.4929	0.808067	1325.73	2	2.44259	GRX	Arg	1.30669e-08	6.91045	20.26	0.00350303	2.64234	H4_BOVIN	DNIQGITKPAIR	12	[12] (R) Cit	sp|P62803|H4_BOVIN Histone H4 OS=Bos taurus OX=9913 PE=1 SV=2	31908.5	31767.4	28392.5	30053.5	32237.7	30871.9	4.70714	16.5086	16.5446	16.5337	16.5146	16.549	16.5301	0.0967776
GRX	367	884.952	51.0628	0.7048	3535.78	4	2.10123	GRX	Arg	0.0559738	77.8244	51.82	0.00156764	0.443365	H3C_BOVIN	FQSAAIGALQEASEAYLVGLFEDTNLCAIHAKR	33		sp|A5PK61|H3C_BOVIN Histone H3.3C OS=Bos taurus OX=9913 GN=H3F3C PE=2 SV=1	46923.8	43633.3	75046.8	60438.2	39901.5	53188.7	24.3317	51.1713	51.1097	51.0663	51.075	51.1258	51.1096	0.0739137
GRX	383	719.083	33.751	0.903567	4308.45	6	69.2539	GRX	Arg	1.14016e-09	33.565	37.34	-0.000842684	-0.195589	H2A2C_BOVIN	NDEELNKLLGKVTIAQGGVLPNIQAVLLPKKTESHKAKSK	40		sp|A1A4R1|H2A2C_BOVIN Histone H2A type 2-C OS=Bos taurus OX=9913 GN=HIST2H2AC PE=2 SV=1	46190.7	46088.7	45449.2	48698.8	50834.5	47452.4	4.26254	33.6887	33.7325	33.7445	33.7308	33.732	33.7257	0.0567353
GRX	386	507.482	29.0144	0.92035	2532.37	5	124.653	GRX	Arg	8.11279e-11	21.0765	77.88	0.0052218	2.06203	H12_BOVIN	SGVSLAALKKALAAAGYDVEKNNSR	25		sp|P02253|H12_BOVIN Histone H1.2 OS=Bos taurus OX=9913 GN=HIST1H1C PE=1 SV=2	31367	29658.7	33682.1	38704.2	37979	34278.2	10.3928	28.9217	28.9392	29.0668	28.9846	29.0357	28.9896	0.190515
GRX	393	715.408	20.5347	0.805967	714.401	1	1.28334	Arg	GRX	0.179123	26.3785	22.18	-0.00154191	-2.15832	H3C_BOVIN	DIQLAR	6		sp|A5PK61|H3C_BOVIN Histone H3.3C OS=Bos taurus OX=9913 GN=H3F3C PE=2 SV=1	9852.49	5100.12	9863.43	6591.25	8898.39	8061.13	23.5936	20.4934	20.4346	20.6339	20.5461	20.6151	20.5446	0.362125
GRX	423	909.506	58.5452	0.676617	3633.99	4	4.57052	GRX	Arg	8.65963e-06	33.2545	37.65	-0.0048089	-1.32331	H2AV_BOVIN	VGATAAVYSAAILEYLTAEVLELAGNASKDLKVKR	35		sp|Q32LA7|H2AV_BOVIN Histone H2A.V OS=Bos taurus OX=9913 GN=H2AFV PE=2 SV=3	65660	37339	42436.1	34054.4	30397.6	41977.4	29.7437	58.4954	58.6659	58.4789	58.5952	58.4968	58.5464	0.123847
GRX	437	682.366	15.6044	1.43207	1362.72	2	3.20804	GRX	Arg	5.38667e-08	13.6684	46.05	0.00219685	1.61211	H31_BOVIN	EIAQDFKTDLR	11	[7] (KR) Me2	sp|P68432|H31_BOVIN Histone H3.1 OS=Bos taurus OX=9913 PE=1 SV=2	20314.9	27543.7	20682.8	21706.2	20730.1	22195.6	12.2253	15.6221	15.6688	15.638	15.6066	15.6543	15.638	0.141553
GRX	446	487.961	4.79322	0.459567	1460.86	3	10.5703	GRX	Arg	1.06358e-07	21.7867	62.69	0.00210004	1.43754	H31_BOVIN	KSAPATGGVKKPHR	14	[1] (KR) Me2	sp|P68432|H31_BOVIN Histone H3.1 OS=Bos taurus OX=9913 PE=1 SV=2	7100.95	6570.21	10959.3	7770.78	9586.29	8397.51	19.4866	4.82967	4.85385	4.85788	4.84357	4.81852	4.8407	0.305048
GRX	448	897.057	45.23	1.68093	4480.25	5	72.2361	GRX	Arg	5.49119e-07	45.7308	69.6	0.0303373	6.77139	H2B1N_BOVIN	KESYSVYVYKVLKQVHPDTGISSKAMGNMNSFVNDIFER	39		sp|Q32L48|H2B1N_BOVIN Histone H2B type 1-N OS=Bos taurus OX=9913 GN=HIST1H2BN PE=1 SV=3	136720	136444	155861	144722	149168	144583	5.14161	45.2793	45.1018	45.1679	45.1449	45.2179	45.1824	0.135604
GRX	459	910.179	27.2276	1.18053	2727.52	3	134.309	GRX	Arg	1.98121e-10	25.4225	60.06	-0.000789369	-0.289409	H2B1_BOVIN	LLLPGELAKHAVSEGTKAVTKYTSSK	26		sp|P62808|H2B1_BOVIN Histone H2B type 1 OS=Bos taurus OX=9913 PE=1 SV=2	45073	61525.6	56885.7	59015.8	61462.9	56792.6	10.7542	27.022	27.1493	27.1335	27.1506	27.2594	27.143	0.277515
GRX	472	718.415	22.1846	0.786583	2152.22	3	32.8105	GRX	Arg	1.88105e-11	11.4124	---	0.00179434	0.833717	H12_BOVIN	KASGPPVSELITKAVAASKER	21	[21] (R) Me	sp|P02253|H12_BOVIN Histone H1.2 OS=Bos taurus OX=9913 GN=HIST1H1C PE=1 SV=2	27923.3	32810	28686.1	25773.7	27649.5	28568.5	8.14556	22.0786	22.0006	22.1242	22.0382	22.1377	22.0758	0.233213
GRX	486	455.247	15.5626	1.17715	1362.72	3	2.2264	GRX	Arg	5.76795e-09	5.83675	---	0.00506033	3.71342	H31_BOVIN	EIAQDFKTDLR	11	[7] (KR) Me2	sp|P68432|H31_BOVIN Histone H3.1 OS=Bos taurus OX=9913 PE=1 SV=2	8753.19	8870.27	9285.2	9918.45	8601.29	9085.68	5.22055	15.5936	15.6291	15.6045	15.5754	15.6178	15.6041	0.11976
GRX	495	497.304	4.79322	0.549467	1488.89	3	4.22103	GRX	Arg	1.37247e-06	20.629	29.81	0.000628021	0.421805	H31_BOVIN	KSAPATGGVKKPHR	14	[1] (KR) Me2|[10] (KR) Me2	sp|P68432|H31_BOVIN Histone H3.1 OS=Bos taurus OX=9913 PE=1 SV=2	5567.35	5127.6	8343.46	5807.29	7118.56	6392.85	18.4511	4.82967	4.85385	4.85788	4.84357	4.81852	4.8407	0.305048
GRX	496	442.591	14.9122	0.831817	1324.75	3	1.96663	GRX	Arg	4.80949e-07	7.51941	27.96	0.00352681	2.66225	H4_BOVIN	DNIQGITKPAIR	12		sp|P62803|H4_BOVIN Histone H4 OS=Bos taurus OX=9913 PE=1 SV=2	7044.57	6319.81	7454.95	7744.36	7283.42	7169.42	6.72556	14.9455	14.9623	14.9562	14.9039	14.9457	14.9427	0.13688
GRX	499	619.183	30.0397	1.16283	3709.06	6	30.791	GRX	Arg	1.52886e-09	24.4828	---	0.00413502	1.11484	H2AV_BOVIN	GDEELDSLIKATIAGGGVIPHIHKSLIGKKGQQKTA	36		sp|Q32LA7|H2AV_BOVIN Histone H2A.V OS=Bos taurus OX=9913 GN=H2AFV PE=2 SV=3	23343.9	23277	24584.3	25746.5	27605.6	24911.5	6.52018	29.9971	30.011	29.9553	29.9935	30.0014	29.9917	0.0637137
GRX	526	747.715	38.9055	0.571233	4480.25	6	712.615	GRX	Arg	4.20163e-05	119.181	57.45	0.029671	6.62268	H2B1N_BOVIN	KESYSVYVYKVLKQVHPDTGISSKAMGNMNSFVNDIFER	39		sp|Q32L48|H2B1N_BOVIN Histone H2B type 1-N OS=Bos taurus OX=9913 GN=HIST1H2BN PE=1 SV=3	26802.1	30070.1	29872.4	29918	29120.3	29156.6	4.19264	38.8455	38.9546	38.9629	38.9664	39.0527	38.9564	0.169141
GRX	533	884.11	32.3449	1.44707	4415.52	5	119.677	GRX	Arg	4.01696e-09	39.5246	43.37	0.0139038	3.14885	H2A1_BOVIN	NDEELNKLLGKVTIAQGGVLPNIQAVLLPKKTESHHKAKGK	41		sp|P0C0S9|H2A1_BOVIN Histone H2A type 1 OS=Bos taurus OX=9913 PE=1 SV=2	61830	72110.4	66347.2	63693.2	68672.6	66530.7	5.45688	32.3234	32.1989	32.3441	32.1835	32.1811	32.2462	0.223446
GRX	535	535.821	7.96988	0.4393	1069.63	2	1.64469	Arg	GRX	0.000496366	14.6732	47.89	0.00286694	2.68032	H31_BOVIN	KQLATKAAR	9	[1] (K) Ac|[6] (K) Ac	sp|P68432|H31_BOVIN Histone H3.1 OS=Bos taurus OX=9913 PE=1 SV=2	4603.33	5627.88	4162.48	4986.57	5648.11	5005.67	11.5561	8.04482	8.10732	8.02222	8.02677	8.06072	8.05237	0.38118
GRX	540	1250.71	10.8491	0.6921	1249.7	1	17.7107	GRX	Arg	9.10495e-06	55.3487	---	0.00146146	1.16944	H31_BOVIN	YQKSTELLIR	10		sp|P68432|H31_BOVIN Histone H3.1 OS=Bos taurus OX=9913 PE=1 SV=2	47035.3	19068.7	28594.1	37218.4	80076.7	42398.6	49.5054	10.8144	10.8653	10.849	10.9588	10.8981	10.8771	0.449732
GRX	555	352.191	4.90873	0.583033	702.368	2	1.49058	Arg	GRX	0.00156596	15.4356	55.78	0.00238465	3.39516	H2B1_BOVIN	IAGEASR	7		sp|P62808|H2B1_BOVIN Histone H2B type 1 OS=Bos taurus OX=9913 PE=1 SV=2	954.79	756.418	965.17	730.795	1039.46	889.327	13.806	4.97283	4.9526	4.98863	4.94327	4.92275	4.95602	0.462549
GRX	559	424.262	4.79322	0.583033	1269.77	3	3.63054	GRX	Arg	0.000280084	32.6553	47.17	0.00231577	1.82378	H4_BOVIN	GKGGKGLGKGGAKR	14		sp|P62803|H4_BOVIN Histone H4 OS=Bos taurus OX=9913 PE=1 SV=2	4249.65	1736.23	3343.43	2332.62	3113.76	2955.14	29.2078	4.82967	4.85385	4.85788	4.84357	4.81852	4.8407	0.305048
GRX	568	1120.82	43.9592	1.88762	4479.26	4	731.994	GRX	Arg	0.000107128	122.772	80.34	0.00227411	0.507699	H2B1_BOVIN	KESYSVYVYKVLKQVHPDTGISSKAMGIMNSFVNDIFER	39		sp|P62808|H2B1_BOVIN Histone H2B type 1 OS=Bos taurus OX=9913 PE=1 SV=2	42316.7	91015.6	39202.9	47821.7	98609.3	63793.3	40.1139	43.88	43.9688	43.866	43.8464	44.0184	43.9159	0.15069
GRX	580	555.552	25.7333	1.1554	2218.18	4	11.319	GRX	Arg	1.11121e-07	26.9042	82.78	0.00576867	2.60064	H12_BOVIN	KASGPPVSELITKAVAASKER	21	[3] (ST) Pho	sp|P02253|H12_BOVIN Histone H1.2 OS=Bos taurus OX=9913 GN=HIST1H1C PE=1 SV=2	10197.2	12816.4	9802.93	13927.9	12166.2	11782.1	13.2855	25.758	25.7216	25.7461	25.769	25.7309	25.7451	0.0670131
GRX	588	1209.59	47.0781	0.565683	3625.74	3	1.30689	GRX	Arg	0.598862	65.0116	44.95	-0.0537853	-14.8341	H32_BOVIN	FQSSAVMALQEASEAYLVGLFEDTNLCAIHAKR	33	[33] (R) Me	sp|P84227|H32_BOVIN Histone H3.2 OS=Bos taurus OX=9913 PE=1 SV=2		50022.4	44568.8	48027.9	33317.5	43984.2	14.6874	47.0896	46.9847	47.103	47.0352	47.1223	47.067	0.106813
GRX	631	854.461	30.5932	0.696067	2560.36	3	96.3731	GRX	Arg	3.08691e-09	33.4796	26.37	-0.0364129	-14.2216	H12_BOVIN	SGVSLAALKKALAAAGYDVEKNNSR	25	[9] (KR) Me2	sp|P02253|H12_BOVIN Histone H1.2 OS=Bos taurus OX=9913 GN=HIST1H1C PE=1 SV=2	13566.3	14408.9	14880	14323.9	16623.6	14760.5	6.92608	30.6347	30.5971	30.6974	30.6039	30.6679	30.6402	0.124253
GRX	655	845.457	30.0397	0.873833	2533.35	3	152.786	GRX	Arg	1.17771e-09	34.7367	84.23	-0.000329649	-0.130124	H12_BOVIN	SGVSLAALKKALAAAGYDVEKNNSR	25	[25] (R) Cit	sp|P02253|H12_BOVIN Histone H1.2 OS=Bos taurus OX=9913 GN=HIST1H1C PE=1 SV=2	17109.8	21509.1	18497.5	21291.8	24320.2	20545.7	12.2615	29.9971	30.011	29.9553	29.9935	30.0014	29.9917	0.0637137
GRX	673	635.89	4.79322	0.549467	1269.77	2	8.29258	GRX	Arg	5.32485e-07	28.4011	76.22	0.00221947	1.74794	H4_BOVIN	GKGGKGLGKGGAKR	14		sp|P62803|H4_BOVIN Histone H4 OS=Bos taurus OX=9913 PE=1 SV=2	4420.53	3613.66	5573.43	3915.17	4745.02	4453.56	15.3459	4.82967	4.85385	4.85788	4.84357	4.81852	4.8407	0.305048
GRX	704	656.894	4.79322	0.549467	1311.77	2	12.2553	GRX	Arg	6.99923e-09	15.8875	59.63	0.000220193	0.167859	H4_BOVIN	GKGGKGLGKGGAKR	14	[13] (K) Ac	sp|P62803|H4_BOVIN Histone H4 OS=Bos taurus OX=9913 PE=1 SV=2	4513.41	4405.44	6172.75	4612.06	5689.31	5078.6	14.0904	4.82967	4.85385	4.85788	4.84357	4.81852	4.8407	0.305048
GRX	709	747.715	39.922	1.2388	4480.25	6	115.956	GRX	Arg	1.88434e-08	44.7178	48.42	0.00334695	0.747046	H2B1_BOVIN	KESYSVYVYKVLKQVHPDTGISSKAMGIMNSFVNDIFER	39	[39] (R) Cit	sp|P62808|H2B1_BOVIN Histone H2B type 1 OS=Bos taurus OX=9913 PE=1 SV=2	30585.1	33909.5	33282.7	36245.8	32602.8	33325.2	5.51725	39.9503	40.0008	39.8977	40.0461	40.0449	39.988	0.143057
GRX	711	731.436	4.79322	0.491883	1460.86	2	11.6235	GRX	Arg	1.65923e-08	20.1821	77.91	0.000133177	0.0911637	H31_BOVIN	KSAPATGGVKKPHR	14	[1] (KR) Me2	sp|P68432|H31_BOVIN Histone H3.1 OS=Bos taurus OX=9913 PE=1 SV=2	4915.56	4185.51	7013.46	5089.98	6075.89	5456.08	18.0514	4.82967	4.85385	4.85788	4.84357	4.81852	4.8407	0.305048
GRX	740	548.154	5.97603	0.642117	3282.88	6	59.909	GRX	Arg	2.25574e-09	28.2252	30.52	8.50023e-05	0.0258926	H13_BOVIN	SETAPVAPAAPAPAEKTPVKKKAKKSGVAAGKR	33	[21] (K) Ac	sp|A7MAZ5|H13_BOVIN Histone H1.3 OS=Bos taurus OX=9913 GN=HIST1H1D PE=1 SV=1	10579.1	10573.2	9582.89	8989.82	9039.36	9752.87	7.2151	6.03165	6.08463	6.0291	6.06832	6.11348	6.06544	0.528978
GRX	772	611.352	5.77747	0.4611	3051.72	5	36.6483	GRX	Arg	2.48515e-06	50.7868	28.32	0.0032815	1.07529	H12_BOVIN	SETAPAAPAAAPPAEKTPVKKKAAKKPAGAR	31	[21] (K) Ac	sp|P02253|H12_BOVIN Histone H1.2 OS=Bos taurus OX=9913 GN=HIST1H1C PE=1 SV=2	10364.2	12945	6101.57	5911.11	5232.91	8110.97	37.235	5.84648	5.93778	5.88453	5.93867	5.99582	5.92066	0.863649
GRX	785	510.809	4.83478	0.5246	3058.81	6	17.4329	GRX	Arg	3.83909e-08	27.962	36.35	5.84798e-05	0.0191185	H2B1_BOVIN	PEPAKSAPAPKKGSKKAVTKAQKKDGKKR	29		sp|P62808|H2B1_BOVIN Histone H2B type 1 OS=Bos taurus OX=9913 PE=1 SV=2	6559.9	4543.35	6395.34	4851.01	6030.88	5676.1	14.5027	4.88042	4.88653	4.89575	4.87455	4.8533	4.87811	0.29217
GRX	841	738.443	4.79322	0.491883	1474.87	2	5.53893	GRX	Arg	3.97758e-06	28.7717	39.33	-0.00187002	-1.26792	H31_BOVIN	KSAPATGGVKKPHR	14	[1] (K) Me3	sp|P68432|H31_BOVIN Histone H3.1 OS=Bos taurus OX=9913 PE=1 SV=2	4019.05	3080.32	5149.04	3715.71	4410.27	4074.88	16.9582	4.82967	4.85385	4.85788	4.84357	4.81852	4.8407	0.305048
GRX	873	383.359	4.83478	0.422183	3058.81	8	23.3219	GRX	Arg	2.29659e-07	34.7779	33.98	0.00109656	0.358491	H2B1_BOVIN	PEPAKSAPAPKKGSKKAVTKAQKKDGKKR	29		sp|P62808|H2B1_BOVIN Histone H2B type 1 OS=Bos taurus OX=9913 PE=1 SV=2	3711.5	2496.24	3667.48	2455.17	2836.16	3033.31	18.1989	4.88042	4.88653	4.89575	4.87455	4.8533	4.87811	0.29217
GRX	895	897.057	38.9055	0.534133	4480.25	5	31.6539	GRX	Arg	1.51763e-05	64.9173	39.24	0.02695	6.01533	H2B1N_BOVIN	KESYSVYVYKVLKQVHPDTGISSKAMGNMNSFVNDIFER	39		sp|Q32L48|H2B1N_BOVIN Histone H2B type 1-N OS=Bos taurus OX=9913 GN=HIST1H2BN PE=1 SV=3	14402.8	14707.1	14730.2	12968.3	14005.3	14162.7	4.60577	38.8455	38.9546	38.9629	38.9664	39.0527	38.9564	0.169141
GRX	927	911.441	47.0582	0.823417	3641.73	4	1.19965	GRX	Arg	0.801622	66.4725	---	-0.03321	-9.1192	H31_BOVIN	FQSSAVMALQEACEAYLVGLFEDTNLCAIHAKR	33	[33] (R) Me	sp|P68432|H31_BOVIN Histone H3.1 OS=Bos taurus OX=9913 PE=1 SV=2	44.7388	35821.4	21754.9	26323.5	16063.6	20001.6	59.4548	47.0708	46.9641	47.0789	47.0127	47.0889	47.0431	0.101171
GRX	934	644.847	30.631	0.715883	2575.36	4	17.3731	GRX	Arg	2.06681e-07	35.6133	33.13	-0.0032243	-1.25198	H12_BOVIN	SGVSLAALKKALAAAGYDVEKNNSR	25	[10] (K) Ac|[25] (R) Cit	sp|P02253|H12_BOVIN Histone H1.2 OS=Bos taurus OX=9913 GN=HIST1H1C PE=1 SV=2	6842.61	7493.54	8069.89	7548.42	9048.48	7800.59	9.42971	30.6873	30.6272	30.7407	30.6417	30.7108	30.6816	0.137735
GRX	965	1335.69	15.1289	0.708233	1334.68	1	2.39224	GRX	Arg	0.00143772	29.0262	---	0.00159877	1.19787	H31_BOVIN	EIAQDFKTDLR	11		sp|P68432|H31_BOVIN Histone H3.1 OS=Bos taurus OX=9913 PE=1 SV=2	17259.4	8791.39	9547.94	15774.3	12723.3	12819.3	25.9618	15.143	15.2178	15.1529	15.0812	15.0627	15.1315	0.365476
GRX	973	694.643	19.5072	0.6551	5549.08	8	131.077	GRX	Arg	1.83454e-09	29.2119	30.96	-0.00979131	-1.76449	H11_BOVIN	SEVALPAPAASTSPEKPSAGKKAKKPAKAAAAAKKKPAGPSVSELIVQAVSSSKER	56	[36] (K) Ac	sp|G3N131|H11_BOVIN Histone H1.1 OS=Bos taurus OX=9913 GN=HIST1H1A PE=1 SV=1	20230.7	10576.1	15124.6	13151.8	14615.7	14739.8	21.4908	19.5205	19.4799	19.6411	19.4988	19.5455	19.5372	0.288596
GRX	992	657.582	5.97603	0.495	3282.88	5	20.3095	GRX	Arg	1.74388e-06	66.5043	---	-0.00215526	-0.656515	H13_BOVIN	SETAPVAPAAPAPAEKTPVKKKAKKSGVAAGKR	33	[21] (K) Ac	sp|A7MAZ5|H13_BOVIN Histone H1.3 OS=Bos taurus OX=9913 GN=HIST1H1D PE=1 SV=1	8116.07	7794.48	7893.08	7073.41	6686.12	7512.63	7.20353	6.03165	6.08463	6.0291	6.06832	6.11348	6.06544	0.528978
GRX	1027	904.847	27.8147	0.604567	2711.52	3	7342.21	GRX	Arg	1.1171e-07	223.607	40.74	-0.00296138	-1.09215	H2B1K_BOVIN	LLLPGELAKHAVSEGTKAVTKYTSAK	26		sp|Q2M2T1|H2B1K_BOVIN Histone H2B type 1-K OS=Bos taurus OX=9913 GN=HIST1H2BK PE=1 SV=3	9025.77	12351.5	10487.1	10345.5	10284.1	10498.8	10.1449	27.6893	27.7434	27.7675	27.7684	27.7761	27.7489	0.11456
GRX	1028	507.679	29.9862	0.81875	2533.36	5	125.856	GRX	Arg	7.28727e-09	46.7385	42.95	0.00698896	2.75878	H12_BOVIN	SGVSLAALKKALAAAGYDVEKNNSR	25	[25] (R) Cit	sp|P02253|H12_BOVIN Histone H1.2 OS=Bos taurus OX=9913 GN=HIST1H1C PE=1 SV=2	5390.12	5987.47	6006.84	6742.43	7326.74	6290.72	10.6897	29.9428	29.9536	29.8729	29.9237	29.9591	29.9304	0.104211
GRX	1030	598.321	16.2085	0.538517	2986.57	5	68.5235	GRX	Arg	4.09724e-10	22.2446	67.47	0.00178554	0.597858	H10_BOVIN	AKASKKSTDHPKYSDMIVAAIQAEKNR	27		sp|Q0IIJ2|H10_BOVIN Histone H1.0 OS=Bos taurus OX=9913 GN=H1F0 PE=2 SV=3	18528.2	16108.3	18073.8	17624.5	16350.2	17337	5.48891	16.2628	16.2474	16.2466	16.2224	16.261	16.2481	0.0889789
GRX	1054	1210.26	57.6662	0.899017	3627.75	3	2.60223	GRX	Arg	0.233938	103.677	39.78	-0.00227148	-0.62614	H31_BOVIN	FQSSAVMALQEACEAYLVGLFEDTNLCAIHAKR	33		sp|P68432|H31_BOVIN Histone H3.1 OS=Bos taurus OX=9913 PE=1 SV=2	25364.3	804.793	16041.3	2185.44	6721.31	10223.4	90.57	57.6431	57.7018	57.6574	57.7281	57.698	57.6857	0.0538056
GRX	1087	1325.76	13.2657	0.58705	1324.75	1	2.83098	GRX	Arg	0.000221066	27.9437	---	0.00176485	1.33221	H4_BOVIN	DNIQGITKPAIR	12		sp|P62803|H4_BOVIN Histone H4 OS=Bos taurus OX=9913 PE=1 SV=2	13111.7	9455.46	12792.8	19320.7	18043.7	14544.9	24.9936	13.3041	13.372	13.295	13.3138	13.3065	13.3183	0.20661
GRX	1117	907.949	51.611	0.667233	3627.77	4	2.3392	GRX	Arg	0.0813591	92.6072	26.28	0.0151946	4.18845	H31_BOVIN	FQSSAVMALQEACEAYLVGLFEDTNLCAIHAKR	33		sp|P68432|H31_BOVIN Histone H3.1 OS=Bos taurus OX=9913 PE=1 SV=2	56805.6	15578.8	73213.8	24783.9	33226.8	40721.8	52.1715	51.5915	51.6419	51.7235	51.6839	51.7387	51.6759	0.104416
GRX	1141	745.432	4.79322	0.65045	1488.85	2	1.01835	Arg	GRX	0.768966	19.5375	---	-0.0391283	-26.2802	H31_BOVIN	KSAPATGGVKKPHR	14	[1] (KR) Me2|[11] (KR) Me2	sp|P68432|H31_BOVIN Histone H3.1 OS=Bos taurus OX=9913 PE=1 SV=2	2168.46	1662.38	2860.43	2173.4	2495.15	2271.96	17.4748	4.82967	4.85385	4.85788	4.84357	4.81852	4.8407	0.305048
GRX	1181	763.937	5.77747	0.389217	3051.72	4	445.22	GRX	Arg	2.08405e-05	72.8229	---	-0.00202731	-0.664317	H12_BOVIN	SETAPAAPAAAPPAEKTPVKKKAAKKPAGAR	31	[20] (K) Ac	sp|P02253|H12_BOVIN Histone H1.2 OS=Bos taurus OX=9913 GN=HIST1H1C PE=1 SV=2	7642.97	9965.56	4095.68	3935.08	3558.04	5839.47	43.424	5.84648	5.93778	5.88453	5.93867	5.99582	5.92066	0.863649
GRX	1217	755.93	32.1254	0.820617	4529.54	6	29.3928	GRX	Arg	3.70501e-06	55.7408	28.34	-0.00793926	-1.75277	H2A1_BOVIN	NDEELNKLLGKVTIAQGGVLPNIQAVLLPKKTESHHKAKGK	41	[11] (K) Ub	sp|P0C0S9|H2A1_BOVIN Histone H2A type 1 OS=Bos taurus OX=9913 PE=1 SV=2	11955	14544.6	13675.3	13733	16588.2	14099.2	10.665	32.1304	31.9992	32.1409	31.9979	32.0003	32.0537	0.208892
GRX	1229	612.769	4.79322	0.430517	3058.81	5	67.9969	GRX	Arg	0.000904164	71.1992	21.6	-0.00238299	-0.779058	H2B1_BOVIN	PEPAKSAPAPKKGSKKAVTKAQKKDGKKR	29		sp|P62808|H2B1_BOVIN Histone H2B type 1 OS=Bos taurus OX=9913 PE=1 SV=2	3950.61	2831.78	4129.36	3126.07	3766.1	3560.78	13.9733	4.82967	4.85385	4.85788	4.84357	4.81852	4.8407	0.305048
GRX	1232	455.594	22.0827	0.630533	2727.52	6	7.01914	GRX	Arg	0.000387212	82.9658	55.04	0.00622182	2.28113	H2B1_BOVIN	LLLPGELAKHAVSEGTKAVTKYTSSK	26		sp|P62808|H2B1_BOVIN Histone H2B type 1 OS=Bos taurus OX=9913 PE=1 SV=2	3235.59	2593.15	3334.91	2899.76	3889.76	3190.64	13.6846	21.9724	21.9425	22.0557	21.9569	22.047	21.9949	0.214313
GRX	1241	329.543	4.83478	0.3216	985.608	3	58.1045	GRX	Arg	0.000629055	112.038	57.39	0.00434791	4.41142	H31_BOVIN	KQLATKAAR	9		sp|P68432|H31_BOVIN Histone H3.1 OS=Bos taurus OX=9913 PE=1 SV=2	886.109	743.065	1035.19	782.004	971.05	883.483	12.4717	4.88042	4.88653	4.89575	4.87455	4.8533	4.87811	0.29217
GRX	1263	1070.11	21.476	1.02523	2138.21	2	50.8577	GRX	Arg	1.00347e-08	31.3883	118.02	0.00118009	0.551908	H12_BOVIN	KASGPPVSELITKAVAASKER	21		sp|P02253|H12_BOVIN Histone H1.2 OS=Bos taurus OX=9913 GN=HIST1H1C PE=1 SV=2	12564	14470.6	13425.6	14547.2	16476.6	14296.8	9.17638	21.3998	21.6326	21.6256	21.5989	21.5859	21.5686	0.399155
GRX	1267	509.627	5.74945	0.417633	3051.72	6	9.23649	GRX	Arg	5.23143e-06	40.3692	35.45	-0.000400138	-0.131119	H12_BOVIN	SETAPAAPAAAPPAEKTPVKKKAAKKPAGAR	31	[20] (K) Ac	sp|P02253|H12_BOVIN Histone H1.2 OS=Bos taurus OX=9913 GN=HIST1H1C PE=1 SV=2	4784.97	5941.43	2863.11	2809.58	2441.32	3768.08	36.1073	5.77938	5.92025	5.85577	5.92417	5.97118	5.89015	1.12823
GRX	1297	437.98	1.97142	1.11655	3058.81	7	4.85993	GRX	Arg	1.32054e-08	13.4801	---	-0.000604034	-0.197474	H2B1_BOVIN	PEPAKSAPAPKKGSKKAVTKAQKKDGKKR	29		sp|P62808|H2B1_BOVIN Histone H2B type 1 OS=Bos taurus OX=9913 PE=1 SV=2	12246.7	9829.9	11097.2	11159.4	10865.4	11039.7	6.97943	1.898	1.9043	1.91615	1.91778	1.98758	1.92476	1.67617
GRX	1327	717.412	4.79322	0.57935	1432.81	2	5.94923	GRX	Arg	1.23011e-07	17.1576	75.12	-0.0173458	-12.106	H31_BOVIN	KSAPATGGVKKPHR	14		sp|P68432|H31_BOVIN Histone H3.1 OS=Bos taurus OX=9913 PE=1 SV=2	2384.54	2236.98	3367.55	2462.12	2859.98	2662.23	15.3462	4.82967	4.85385	4.85788	4.84357	4.81852	4.8407	0.305048
GRX	1331	677.898	4.95403	0.385967	1353.78	2	6.90151	GRX	Arg	1.16946e-06	25.3909	31.4	-0.0027035	-1.99699	H4_BOVIN	GKGGKGLGKGGAKR	14	[9] (K) Ac|[13] (K) Ac	sp|P62803|H4_BOVIN Histone H4 OS=Bos taurus OX=9913 PE=1 SV=2	2497.22	1802.35	2466.18	1491.64	2208.81	2093.24	18.652	5.02422	4.98327	5.02908	4.99025	4.95955	4.99727	0.52231
GRX	1338	530.872	29.9862	0.467433	3709.05	7	16.1485	GRX	Arg	1.65645e-06	49.7083	---	0.00205439	0.553885	H2AV_BOVIN	GDEELDSLIKATIAGGGVIPHIHKSLIGKKGQQKTA	36		sp|Q32LA7|H2AV_BOVIN Histone H2A.V OS=Bos taurus OX=9913 GN=H2AFV PE=2 SV=3	4164.48	4044.61	4496.1	4954.88	4951.97	4522.41	8.44122	29.9428	29.9536	29.8729	29.9237	29.9591	29.9304	0.104211
GRX	1339	765.709	4.79322	0.464083	3058.81	4	11.446	GRX	Arg	1.03374e-05	37.4651	31.71	-0.00215756	-0.705361	H2B1_BOVIN	PEPAKSAPAPKKGSKKAVTKAQKKDGKKR	29		sp|P62808|H2B1_BOVIN Histone H2B type 1 OS=Bos taurus OX=9913 PE=1 SV=2	3923.66	2907.38	5054.39	3607.93	4602.38	4019.15	18.7059	4.82967	4.85385	4.85788	4.84357	4.81852	4.8407	0.305048
GRX	1359	502.289	15.7566	0.521683	2005.13	4	11.0561	GRX	Arg	3.42359e-10	11.4072	51.36	-0.00473902	-2.36345	H10_BOVIN	LVTTGVLKQTKGVGASGSFR	20		sp|Q0IIJ2|H10_BOVIN Histone H1.0 OS=Bos taurus OX=9913 GN=H1F0 PE=2 SV=3	9651.85	8036.27	11013.2	9332.11	9090.15	9424.72	10.2029	15.7212	15.7933	15.7698	15.7436	15.7572	15.757	0.154006
GRX	1360	1204.93	52.4892	0.5958	3611.77	3	2.14613	GRX	Arg	0.0788754	99.2646	36.18	-0.00498181	-1.37932	H32_BOVIN	FQSSAVMALQEASEAYLVGLFEDTNLCAIHAKR	33		sp|P84227|H32_BOVIN Histone H3.2 OS=Bos taurus OX=9913 PE=1 SV=2	14101	5259.23	18334.6	8371.47	11373.7	11488	39.36	52.4594	52.4962	52.5712	52.5254	52.4791	52.5063	0.0743242
GRX	1434	501.975	4.79322	0.63875	1502.9	3	2.2834	GRX	Arg	5.4372e-05	19.7626	24.25	0.000133241	0.0886556	H31_BOVIN	KSAPATGGVKKPHR	14	[1] (K) Me3|[11] (KR) Me2	sp|P68432|H31_BOVIN Histone H3.1 OS=Bos taurus OX=9913 PE=1 SV=2	1900.77	1548.24	2495.41	1881.83	2448.99	2055.05	17.6762	4.82967	4.85385	4.85788	4.84357	4.81852	4.8407	0.305048
GRX	1438	569.318	28.0607	0.564533	2841.56	5	18.1477	GRX	Arg	2.23769e-08	22.2562	50.09	-0.00447199	-1.57378	H2B1_BOVIN	LLLPGELAKHAVSEGTKAVTKYTSSK	26	[21] (K) Ub	sp|P62808|H2B1_BOVIN Histone H2B type 1 OS=Bos taurus OX=9913 PE=1 SV=2	3852.24	4128.38	5600.8	4996.19	3952.18	4505.96	15.1028	27.9738	28.0071	28.0411	28.0403	27.9921	28.0109	0.0946497
GRX	1440	640.902	43.9592	0.80945	4479.27	7	118.288	GRX	Arg	1.53815e-05	136.498	60.45	0.00439116	0.980332	H2B1_BOVIN	KESYSVYVYKVLKQVHPDTGISSKAMGIMNSFVNDIFER	39		sp|P62808|H2B1_BOVIN Histone H2B type 1 OS=Bos taurus OX=9913 PE=1 SV=2	8778	3614.72	9349.62	11420.4	6644.57	7961.46	33.3203	43.88	43.9688	43.866	43.8464	44.0184	43.9159	0.15069
GRX	1605	1020.61	4.79322	0.276467	3058.81	3	74.459	GRX	Arg	0.00185345	92.7522	46.04	-0.00234638	-0.767088	H2B1_BOVIN	PEPAKSAPAPKKGSKKAVTKAQKKDGKKR	29		sp|P62808|H2B1_BOVIN Histone H2B type 1 OS=Bos taurus OX=9913 PE=1 SV=2	4757.63	2420.8	5452.34	3651.82	4246.38	4105.79	25.0833	4.82967	4.85385	4.85788	4.84357	4.81852	4.8407	0.305048
GRX	1607	1095.3	5.97603	0.532633	3282.87	3	Infinity	GRX	Arg	1.57652e-14	15.9605	---	-0.003532	-1.07589	H13_BOVIN	SETAPVAPAAPAPAEKTPVKKKAKKSGVAAGKR	33	[21] (K) Ac	sp|A7MAZ5|H13_BOVIN Histone H1.3 OS=Bos taurus OX=9913 GN=HIST1H1D PE=1 SV=1	7087.3	5567.92	7242.54	7996.73	8686.06	7316.11	14.2755	6.03165	6.08463	6.0291	6.06832	6.11348	6.06544	0.528978
GRX	1612	1028.62	5.14165	0.42575	1027.61	1	18.5932	Arg	GRX	1.0836e-08	25.757	---	-0.000511046	-0.497314	H31_BOVIN	KQLATKAAR	9	[6] (K) Ac	sp|P68432|H31_BOVIN Histone H3.1 OS=Bos taurus OX=9913 PE=1 SV=2	593.657	295.937	401.576	385.017	459.411	427.119	23.0378	5.25248	5.13762	5.2372	5.14917	5.13797	5.18289	0.983737
GRX	1614	462.598	27.3927	1.09282	2769.55	6	25.8639	GRX	Arg	1.00829e-10	11.9285	29.81	0.0178381	6.44083	H2B1_BOVIN	LLLPGELAKHAVSEGTKAVTKYTSSK	26	[17] (K) Ac	sp|P62808|H2B1_BOVIN Histone H2B type 1 OS=Bos taurus OX=9913 PE=1 SV=2	6246.78	7576.61	7441.77	8488.64	8301.34	7611.03	10.4083	27.2103	27.334	27.3018	27.327	27.4096	27.3165	0.234844
GRX	1619	527.798	16.8968	0.5176	3160.74	6	23.1446	GRX	Arg	4.44997e-09	25.6674	27.45	0.00592852	1.87568	H10_BOVIN	QSIQKYIKSHYKVGENADSQIKLSIKR	27		sp|Q0IIJ2|H10_BOVIN Histone H1.0 OS=Bos taurus OX=9913 GN=H1F0 PE=2 SV=3	8444.9	7398.32	8661.68	8643.76	7347.96	8099.32	7.38339	16.9101	16.9074	16.9372	16.8943	16.8553	16.9008	0.158131
GRX	1660	821.726	5.97603	0.519283	3282.87	4	1165.98	GRX	Arg	2.08524e-09	49.5321	---	-0.00340965	-1.03862	H13_BOVIN	SETAPVAPAAPAPAEKTPVKKKAKKSGVAAGKR	33	[21] (K) Ac	sp|A7MAZ5|H13_BOVIN Histone H1.3 OS=Bos taurus OX=9913 GN=HIST1H1D PE=1 SV=1	5088.05	7371.77	4663.22	4747.76	4998.69	5373.9	18.814	6.03165	6.08463	6.0291	6.06832	6.11348	6.06544	0.528978
GRX	1663	907.949	52.4892	0.608633	3627.77	4	3.3905	GRX	Arg	0.0164783	95.871	56.48	0.0161042	4.43918	H31_BOVIN	FQSSAVMALQEACEAYLVGLFEDTNLCAIHAKR	33		sp|P68432|H31_BOVIN Histone H3.1 OS=Bos taurus OX=9913 PE=1 SV=2	9884.04	6127.3	14402.7	6359.42	7791.75	8913.03	34.2581	52.4594	52.4962	52.5712	52.5254	52.4791	52.5063	0.0743242
GRX	1718	478.617	4.79322	0.276467	1432.83	3	277.788	GRX	Arg	2.32123e-05	134.626	32.68	0.00154681	1.07955	H31_BOVIN	KSAPATGGVKKPHR	14		sp|P68432|H31_BOVIN Histone H3.1 OS=Bos taurus OX=9913 PE=1 SV=2	1376	791.668	1560.32	1139.72	1237.81	1221.1	21.0507	4.82967	4.85385	4.85788	4.84357	4.81852	4.8407	0.305048
GRX	1721	742.818	30.0397	0.575367	3709.05	5	35.1804	GRX	Arg	1.69246e-08	33.3596	23.02	-0.00114256	-0.308045	H2AV_BOVIN	GDEELDSLIKATIAGGGVIPHIHKSLIGKKGQQKTA	36		sp|Q32LA7|H2AV_BOVIN Histone H2A.V OS=Bos taurus OX=9913 GN=H2AFV PE=2 SV=3	3821.05	4679.06	4319.16	4588.64	5179.35	4517.45	9.86795	29.9971	30.011	29.9553	29.9935	30.0014	29.9917	0.0637137
GRX	1751	332.686	4.95403	0.464083	663.358	2	1.53375	Arg	GRX	0.0234646	22.8995	41.74	0.00303992	4.58264	H2B1_BOVIN	STITSR	6		sp|P62808|H2B1_BOVIN Histone H2B type 1 OS=Bos taurus OX=9913 PE=1 SV=2	217.36	167.485	235.627	138.141	236.935	199.11	19.8555	5.02422	4.98327	5.02908	4.99025	4.95955	4.99727	0.52231
GRX	1761	472.286	2.55465	1.93918	942.557	2	3.42903	GRX	Arg	4.00247e-10	6.5384	24.3	-0.00403376	-4.27957	H31_BOVIN	KSTGGKAPR	9	[1] (K) Me3	sp|P68432|H31_BOVIN Histone H3.1 OS=Bos taurus OX=9913 PE=1 SV=2	15320	15919.8	16961.6	15762.1	15692.9	15931.3	3.46191	2.50532	2.4682	2.53892	2.51528	2.63423	2.53239	2.20292
GRX	1779	1290.64	5.24407	0.3906	1289.64	1	23.3419	Arg	GRX	3.38115e-07	42.0473	---	-0.00012961	-0.100501	H4_BOVIN	DAVTYTEHAKR	11		sp|P62803|H4_BOVIN Histone H4 OS=Bos taurus OX=9913 PE=1 SV=2	674.238	184.024	413.883	392.913	404.429	413.898	37.6082	5.35445	5.20663	5.35775	5.26608	5.22982	5.28295	1.18632
GRX	1783	897.056	39.973	0.74985	4480.24	5	21.4448	GRX	Arg	1.63989e-08	30.711	46.01	-0.00320003	-0.714253	H2B1_BOVIN	KESYSVYVYKVLKQVHPDTGISSKAMGIMNSFVNDIFER	39	[39] (R) Cit	sp|P62808|H2B1_BOVIN Histone H2B type 1 OS=Bos taurus OX=9913 PE=1 SV=2	9273.32	9426.79	8602.33	8831.21	8815.77	8989.88	3.43542	40.0093	40.0753	39.9347	40.1436	40.084	40.0494	0.178308
GRX	1784	854.459	29.8297	0.435767	2560.35	3	1030.51	GRX	Arg	9.58816e-06	168.13	---	-0.0423542	-16.542	H12_BOVIN	SGVSLAALKKALAAAGYDVEKNNSR	25	[9] (KR) Me2	sp|P02253|H12_BOVIN Histone H1.2 OS=Bos taurus OX=9913 GN=HIST1H1C PE=1 SV=2	7493.81	6181.97	6109.07	7204.53	6090.48	6615.97	9.16531	29.7546	29.7531	29.7407	29.7612	29.7974	29.7614	0.064444
GRX	1809	903.945	49.7358	0.480783	3611.75	4	5.43759	GRX	Arg	0.372892	170.676	46.02	-0.0231613	-6.41272	H32_BOVIN	FQSSAVMALQEASEAYLVGLFEDTNLCAIHAKR	33		sp|P84227|H32_BOVIN Histone H3.2 OS=Bos taurus OX=9913 PE=1 SV=2		11256.6	5697.75	9803.94	4501.24	7814.89	35.7744	49.6611	49.709	49.7698	49.7362	49.772	49.7296	0.0832521
GRX	1818	884.303	34.5073	0.693533	4416.48	5	41.7627	GRX	Arg	7.60027e-07	58.9063	27.86	0.0286453	6.48605	H2A2C_BOVIN	NDEELNKLLGKVTIAQGGVLPNIQAVLLPKKTESHKAKSK	40	[32] (ST) Pho|[40] (KR) Me2	sp|A1A4R1|H2A2C_BOVIN Histone H2A type 2-C OS=Bos taurus OX=9913 GN=HIST2H2AC PE=2 SV=1	11597.1	11366.5	10466.8	9728.28	11796.8	10991.1	7.07904	34.2974	34.2869	34.3666	34.3023	34.5031	34.3513	0.2356
GRX	1850	451.256	2.37943	1.50825	900.497	2	1.33229	GRX	Arg	3.25629e-05	6.60359	23.42	0.00441764	4.9058	H2B1_BOVIN	LAHYNKR	7		sp|P62808|H2B1_BOVIN Histone H2B type 1 OS=Bos taurus OX=9913 PE=1 SV=2	7279.11	7649.06	8063.57	7724.02	7521.16	7647.38	3.36265	2.21593	2.24067	2.33167	2.27582	2.44923	2.30266	3.60271
GRX	1856	383.359	1.97142	0.861117	3058.81	8	639.884	GRX	Arg	5.0373e-06	107.376	24.65	0.00431851	1.41183	H2B1_BOVIN	PEPAKSAPAPKKGSKKAVTKAQKKDGKKR	29		sp|P62808|H2B1_BOVIN Histone H2B type 1 OS=Bos taurus OX=9913 PE=1 SV=2	6761.06	5041.23	6143.89	6164.76	5578.9	5937.97	9.83247	1.898	1.9043	1.91615	1.91778	1.98758	1.92476	1.67617
GRX	1953	757.053	43.9592	1.18347	4536.27	6	35.2434	GRX	Arg	5.63996e-07	42.6743	72.62	-0.00859037	-1.8937	H2B1N_BOVIN	KESYSVYVYKVLKQVHPDTGISSKAMGNMNSFVNDIFER	39	[13] (KR) Me2|[24] (KR) Me2	sp|Q32L48|H2B1N_BOVIN Histone H2B type 1-N OS=Bos taurus OX=9913 GN=HIST1H2BN PE=1 SV=3	15019.4	6845.81	14748	15443.8	10258.4	12463.1	27.1041	43.88	43.9688	43.866	43.8464	44.0184	43.9159	0.15069
GRX	2033	419.218	2.07275	1.05868	836.42	2	2.88063	Arg	GRX	4.83707e-08	8.62642	43.15	0.00649605	7.76655	H2A1_BOVIN	KGNYAER	7		sp|P0C0S9|H2A1_BOVIN Histone H2A type 1 OS=Bos taurus OX=9913 PE=1 SV=2	2337.88	1888.09	2257.23	2207.12	2040.5	2146.16	7.52971	1.98665	1.97393	2.02738	2.00862	2.09587	2.01849	2.12081
GRX	2101	617.572	19.4375	0.530067	5549.08	9	16.9151	GRX	Arg	8.0644e-07	37.8562	22.46	-0.0136537	-2.46053	H11_BOVIN	SEVALPAPAASTSPEKPSAGKKAKKPAKAAAAAKKKPAGPSVSELIVQAVSSSKER	56	[36] (K) Ac	sp|G3N131|H11_BOVIN Histone H1.1 OS=Bos taurus OX=9913 GN=HIST1H1A PE=1 SV=1	4715.48	2305.4	3851.07	3540.01	4022.27	3686.85	21.4516	19.4342	19.3876	19.5054	19.3649	19.4464	19.4277	0.252077
GRX	2111	533.302	24.6829	0.6086	2129.18	4	1.77875	Arg	GRX	0.00131975	21.561	---	0.0319365	14.9996	RS27A_HUMAN	TLSDYNIQKESTLHLVLR	18		sp|P62979|RS27A_HUMAN Ubiquitin-40S ribosomal protein S27a OS=Homo sapiens OX=9606 GN=RPS27A PE=1 SV=2	1876.5	1468.24	1887.94	2187.1	1905.16	1864.99	12.3077	24.6375	24.7133	24.7093	24.6282	24.7121	24.6801	0.156882
GRX	2117	1179.6	51.0628	0.505833	3535.78	3	2.57328	GRX	Arg	0.0449624	85.5552	47.64	-0.00135927	-0.384432	H3C_BOVIN	FQSAAIGALQEASEAYLVGLFEDTNLCAIHAKR	33		sp|A5PK61|H3C_BOVIN Histone H3.3C OS=Bos taurus OX=9913 GN=H3F3C PE=2 SV=1	5751.17	5067.73	10262.3	8707.07	6098.35	7177.32	27.519	51.1713	51.1097	51.0663	51.075	51.1258	51.1096	0.0739137
GRX	2131	1104.88	32.3002	1.08802	4415.5	4	Infinity	GRX	Arg	3.41949e-14	18.7025	44.58	0.00209427	0.4743	H2A1_BOVIN	NDEELNKLLGKVTIAQGGVLPNIQAVLLPKKTESHHKAKGK	41		sp|P0C0S9|H2A1_BOVIN Histone H2A type 1 OS=Bos taurus OX=9913 PE=1 SV=2	7533.42	12434.5	8810.43	10516.7	10361.1	9931.22	16.728	32.2811	32.159	32.2989	32.143	32.144	32.2052	0.216382
GRX	2203	460.265	26.4706	0.486883	2755.55	6	10.0395	GRX	Arg	8.88201e-05	80.8373	53.4	-0.00318409	-1.15552	H2B1_BOVIN	LLLPGELAKHAVSEGTKAVTKYTSSK	26	[17] (KR) Me2	sp|P62808|H2B1_BOVIN Histone H2B type 1 OS=Bos taurus OX=9913 PE=1 SV=2	2014.84	2438.24	2289.29	3431.94	2124.69	2459.8	20.6086	26.3963	26.413	26.6118	26.4882	26.4386	26.4696	0.293044
GRX	2354	884.307	33.62	0.663833	4416.5	5	44.4965	GRX	Arg	4.89908e-05	88.6439	30.47	0.0454115	10.2823	H2A2C_BOVIN	NDEELNKLLGKVTIAQGGVLPNIQAVLLPKKTESHKAKSK	40	[31] (KR) Me2|[34] (ST) Pho	sp|A1A4R1|H2A2C_BOVIN Histone H2A type 2-C OS=Bos taurus OX=9913 GN=HIST2H2AC PE=2 SV=1	3726.6	3589.72	3086.04	3312.07	3479.38	3438.76	6.47322	33.5955	33.6239	33.6476	33.6114	33.6129	33.6183	0.0513068
GRX	2405	1494.09	43.9182	0.626167	4479.25	3	Infinity	GRX	Arg	2.21588e-05	130.395	54.79	-0.0150366	-3.35693	H2B1_BOVIN	KESYSVYVYKVLKQVHPDTGISSKAMGIMNSFVNDIFER	39		sp|P62808|H2B1_BOVIN Histone H2B type 1 OS=Bos taurus OX=9913 PE=1 SV=2	523.813	21219	401.986	359.916	18167.8	8134.49	116.628	43.8389	43.9371	43.8325	43.8139	43.9925	43.883	0.158473
GRX	2437	644.605	26.9311	0.502	2574.39	4	46.5977	GRX	Arg	5.14587e-11	16.7724	31.93	0.0140823	5.47016	H12_BOVIN	SGVSLAALKKALAAAGYDVEKNNSR	25	[10] (K) Ac	sp|P02253|H12_BOVIN Histone H1.2 OS=Bos taurus OX=9913 GN=HIST1H1C PE=1 SV=2	1263.52	1347.18	1278.24	1446.42	1389.48	1344.97	5.08247	26.6733	26.8563	26.9296	26.8416	27.0062	26.8614	0.412605
GRX	2480	532.3	16.8346	0.610733	1593.88	3	1.27573	GRX	Arg	0.000830477	8.91875	51.44	-0.0124835	-7.83209	H4_BOVIN	KTVTAMDVVYALKR	14		sp|P62803|H4_BOVIN Histone H4 OS=Bos taurus OX=9913 PE=1 SV=2	3445.49	3145.96	3585.24	3093.93	3329.93	3320.11	5.51433	16.8449	16.8277	16.8654	16.8061	16.7791	16.8246	0.178348
GRX	2484	1077.12	22.1846	0.6995	2152.22	2	Infinity	GRX	Arg	0	4.05421	---	-0.000250194	-0.116249	H12_BOVIN	KASGPPVSELITKAVAASKER	21	[21] (R) Me	sp|P02253|H12_BOVIN Histone H1.2 OS=Bos taurus OX=9913 GN=HIST1H1C PE=1 SV=2	5273.9	5178.67	5550.38	5310.27	4963.29	5255.3	3.6262	22.0786	22.0006	22.1242	22.0382	22.1377	22.0758	0.233213
GRX	2494	752.466	4.79322	0.276467	1502.92	2	2.65976	Arg	GRX	0.180521	50.8141	---	0.0134491	8.94873	H31_BOVIN	KSAPATGGVKKPHR	14	[1] (K) Me3|[11] (KR) Me2	sp|P68432|H31_BOVIN Histone H3.1 OS=Bos taurus OX=9913 PE=1 SV=2	173.674	140.805	278.258	139.466	152.904	177.021	29.4225	4.82967	4.85385	4.85788	4.84357	4.81852	4.8407	0.305048
GRX	2550	566.121	28.37	0.4026	2825.57	5	12.8549	GRX	Arg	7.27337e-06	59.3171	34.48	0.00375321	1.3283	H2B1K_BOVIN	LLLPGELAKHAVSEGTKAVTKYTSAK	26	[21] (K) Ub	sp|Q2M2T1|H2B1K_BOVIN Histone H2B type 1-K OS=Bos taurus OX=9913 GN=HIST1H2BK PE=1 SV=3	3704.35	4919.34	4506.47	4772.21	4909.94	4562.46	9.95566	28.291	28.3362	28.3552	28.3333	28.3459	28.3323	0.0777739
GRX	2801	915.192	47.0582	0.386633	3656.74	4	1.17921	GRX	Arg	0.629657	45.1319	41.56	-0.0280247	-7.66378	H31_BOVIN	FQSSAVMALQEACEAYLVGLFEDTNLCAIHAKR	33	[32] (KR) Me2|[33] (R) Cit	sp|P68432|H31_BOVIN Histone H3.1 OS=Bos taurus OX=9913 PE=1 SV=2	1814.72	5585.93	7155.8	4963.95	3584.41	4620.96	39.2208	47.0708	46.9641	47.0789	47.0127	47.0889	47.0431	0.101171
GRX	2846	546.513	22.0827	0.4168	2727.53	5	7.77506	GRX	Arg	1.19613e-10	9.90057	---	0.00958157	3.51293	H2B1_BOVIN	LLLPGELAKHAVSEGTKAVTKYTSSK	26		sp|P62808|H2B1_BOVIN Histone H2B type 1 OS=Bos taurus OX=9913 PE=1 SV=2	882.808	874.312	825.796	904.257	931.376	883.71	3.96459	21.9724	21.9425	22.0557	21.9569	22.047	21.9949	0.214313
GRX	2861	862.696	33.751	0.4384	4308.44	5	568.924	GRX	Arg	5.364e-06	135.718	25.04	-0.010393	-2.41223	H2A2C_BOVIN	NDEELNKLLGKVTIAQGGVLPNIQAVLLPKKTESHKAKSK	40		sp|A1A4R1|H2A2C_BOVIN Histone H2A type 2-C OS=Bos taurus OX=9913 GN=HIST2H2AC PE=2 SV=1	2455.31	2994.19	2548.57	2493.1	2409.71	2580.18	8.21502	33.6887	33.7325	33.7445	33.7308	33.732	33.7257	0.0567353
GRX	2868	542.566	25.6248	0.973933	2166.23	4	5.00066	GRX	Arg	4.6486e-08	16.5591	52.47	-0.00256163	-1.18253	H12_BOVIN	KASGPPVSELITKAVAASKER	21	[19] (KR) Me2	sp|P02253|H12_BOVIN Histone H1.2 OS=Bos taurus OX=9913 GN=HIST1H1C PE=1 SV=2	3081.48	3002.07	2726.1	3391.7	3455.72	3131.41	8.5262	25.6644	25.5917	25.6375	25.6562	25.6265	25.6353	0.0996951
GRX	2905	1326.74	14.79	0.685583	1325.73	1	2.79537	GRX	Arg	0.0111593	43.6334	---	0.00203369	1.53401	H4_BOVIN	DNIQGITKPAIR	12	[12] (R) Cit	sp|P62803|H4_BOVIN Histone H4 OS=Bos taurus OX=9913 PE=1 SV=2	3249.93	1190.6	3162.52	4369.44	5137.99	3422.1	39.0269	14.791	14.7943	14.7982	14.8114	14.8329	14.8056	0.10344
GRX	2965	668.339	26.0295	0.7949	1334.66	2	1.14984	Arg	GRX	0.549186	35.2334	33.87	-0.0196129	-14.6948	H31_BOVIN	EIAQDFKTDLR	11		sp|P68432|H31_BOVIN Histone H3.1 OS=Bos taurus OX=9913 PE=1 SV=2	1969.62	929.614	1762.2	906.721	1579.62	1429.55	30.4614	25.9951	25.9354	26.0098	26.0199	25.9919	25.9904	0.11279
GRX	3037	1267.19	28.9377	0.776967	2532.37	2	Infinity	GRX	Arg	1.13465e-13	19.6304	88.19	-0.000181527	-0.0716829	H12_BOVIN	SGVSLAALKKALAAAGYDVEKNNSR	25		sp|P02253|H12_BOVIN Histone H1.2 OS=Bos taurus OX=9913 GN=HIST1H1C PE=1 SV=2	4239.71	3518.19	4975.53	5369.56	5915.73	4803.74	17.558	28.8613	28.8803	29.0059	28.9257	28.9781	28.9303	0.191072
GRX	3038	471.935	28.3894	0.339583	2825.57	6	14.7817	GRX	Arg	1.1909e-05	72.773	---	0.00363921	1.28796	H2B1K_BOVIN	LLLPGELAKHAVSEGTKAVTKYTSAK	26	[21] (K) Ub	sp|Q2M2T1|H2B1K_BOVIN Histone H2B type 1-K OS=Bos taurus OX=9913 GN=HIST1H2BK PE=1 SV=3	3676	4026.67	4504.37	4859.48	4843.62	4382.03	10.6096	28.3127	28.3511	28.3728	28.3435	28.3666	28.3493	0.0745322
GRX	3046	645.826	2.23228	0.89325	1289.64	2	1.57562	Arg	GRX	0.000636997	16.5754	49.08	0.000290977	0.225627	H4_BOVIN	DAVTYTEHAKR	11		sp|P62803|H4_BOVIN Histone H4 OS=Bos taurus OX=9913 PE=1 SV=2	1796.67	1326.46	2127.27	1929.21	1945.17	1824.96	14.8255	2.08173	2.11362	2.1525	2.10258	2.26958	2.144	3.11901
GRX	3072	1214.92	47.1069	0.451933	3641.73	3	1.31567	GRX	Arg	0.917484	72.1165	33.28	-0.0383902	-10.5416	H31_BOVIN	FQSSAVMALQEACEAYLVGLFEDTNLCAIHAKR	33	[33] (R) Me	sp|P68432|H31_BOVIN Histone H3.1 OS=Bos taurus OX=9913 PE=1 SV=2		5902.96	5637.43	5877.34	3843.17	5315.23	16.108	47.1234	47.018	47.1153	47.0691	47.1683	47.0988	0.108722
GRX	3097	903.949	56.5384	0.607733	3611.77	4	18.301	GRX	Arg	0.000831822	118.435	30.85	-0.00708698	-1.96219	H32_BOVIN	FQSSAVMALQEASEAYLVGLFEDTNLCAIHAKR	33		sp|P84227|H32_BOVIN Histone H3.2 OS=Bos taurus OX=9913 PE=1 SV=2	13310.6	10845.1	17780.2	6612.49	8403.34	11390.4	34.3552	56.536	56.5616	56.587	56.5907	56.6286	56.5808	0.0547581
GRX	3108	884.95	48.2314	0.321767	3535.77	4	182.211	GRX	Arg	0.0214764	223.607	61.65	-0.00442741	-1.25217	H3C_BOVIN	FQSAAIGALQEASEAYLVGLFEDTNLCAIHAKR	33		sp|A5PK61|H3C_BOVIN Histone H3.3C OS=Bos taurus OX=9913 GN=H3F3C PE=2 SV=1		8821.75	1262.54	9931.2	4534.08	6137.39	56.4035	48.1106	48.2373	48.3038	48.2731	48.2894	48.2428	0.144552
GRX	3211	1070.63	7.96988	0.394367	1069.62	1	2.50699	Arg	GRX	0.00152123	32.2954	---	8.89111e-05	0.0831236	H31_BOVIN	KQLATKAAR	9	[1] (K) Ac|[6] (K) Ac	sp|P68432|H31_BOVIN Histone H3.1 OS=Bos taurus OX=9913 PE=1 SV=2	730.286	715.449	620.907	912.33	1190.03	833.8	24.1725	8.04482	8.10732	8.02222	8.02677	8.06072	8.05237	0.38118
GRX	3273	973.509	42.3525	0.566233	1945	2	4.14285	Arg	GRX	7.71434e-07	19.2781	86.34	0.00938423	4.82481	PPIA_HUMAN	VNPTVFFDIAVDGEPLGR	18		sp|P62937|PPIA_HUMAN Peptidyl-prolyl cis-trans isomerase A OS=Homo sapiens OX=9606 GN=PPIA PE=1 SV=2	1524.64	1880.49	2126.24	1730.7	1526.8	1757.77	12.9544	42.2578	42.3413	42.3337	42.3414	42.3524	42.3253	0.0810033
GRX	3315	1336.67	16.5502	0.406117	1335.67	1	2.41106	GRX	Arg	0.00433827	36.7138	---	0.000464586	0.34783	H31_BOVIN	EIAQDFKTDLR	11	[11] (R) Cit	sp|P68432|H31_BOVIN Histone H3.1 OS=Bos taurus OX=9913 PE=1 SV=2	3194.92	1602.16	2793.56	4126.04	4709.94	3285.32	32.8379	16.5524	16.588	16.6026	16.5887	16.6041	16.5872	0.112339
GRX	3449	651.102	30.5932	0.490317	2600.38	4	11.18	GRX	Arg	7.65e-07	34.9364	39.05	-0.014613	-5.61955	H12_BOVIN	SGVSLAALKKALAAAGYDVEKNNSR	25	[10] (K) Cr	sp|P02253|H12_BOVIN Histone H1.2 OS=Bos taurus OX=9913 GN=HIST1H1C PE=1 SV=2	2849.08	3161.58	3308.49	3241.2	3826.77	3277.42	9.65795	30.6347	30.5971	30.6974	30.6039	30.6679	30.6402	0.124253
GRX	3476	430.887	2.23228	0.455967	1289.64	3	6.09328	Arg	GRX	1.28239e-06	26.5015	36.57	0.002465	1.91139	H4_BOVIN	DAVTYTEHAKR	11		sp|P62803|H4_BOVIN Histone H4 OS=Bos taurus OX=9913 PE=1 SV=2	305.668	148.755	316.404	275.051	234.78	256.132	23.7037	2.08173	2.11362	2.1525	2.10258	2.26958	2.144	3.11901
GRX	3490	424.263	2.05048	1.03052	1269.77	3	2.02999	GRX	Arg	1.01778e-06	8.89234	23.1	0.00430746	3.39233	H4_BOVIN	GKGGKGLGKGGAKR	14		sp|P62803|H4_BOVIN Histone H4 OS=Bos taurus OX=9913 PE=1 SV=2	2506.58	2079.1	2511.22	2256.48	2229.47	2316.57	7.26399	1.9641	1.96497	1.98095	1.97878	2.06622	1.991	1.92033
GRX	3603	941.443	58.7323	0.405167	3761.74	4	7.06492	Arg	GRX	0.341585	223.607	21.3	-0.0414433	-11.0169	H32_BOVIN	FQSSAVMALQEASEAYLVGLFEDTNLCAIHAKR	33	[24] (ST) Pho|[32] (K) Bu	sp|P84227|H32_BOVIN Histone H3.2 OS=Bos taurus OX=9913 PE=1 SV=2	3.56673					3.56673	0	58.7179	58.9398	58.7222	58.8232	58.9645	58.8335	0.177178
GRX	3608	917.946	47.0582	0.364233	3667.76	4	1.1895	GRX	Arg	0.932651	77.0975	41.02	-0.046187	-12.5926	H32_BOVIN	FQSSAVMALQEASEAYLVGLFEDTNLCAIHAKR	33	[32] (K) Ac|[33] (R) Me	sp|P84227|H32_BOVIN Histone H3.2 OS=Bos taurus OX=9913 PE=1 SV=2		5491.16	4537.3	4892.36	3137.63	4514.61	19.1601	47.0708	46.9641	47.0789	47.0127	47.0889	47.0431	0.101171
GRX	3822	747.648	16.2085	0.41675	2986.56	4	105.142	GRX	Arg	7.20128e-06	76.7376	52.33	-0.00426386	-1.42768	H10_BOVIN	AKASKKSTDHPKYSDMIVAAIQAEKNR	27		sp|Q0IIJ2|H10_BOVIN Histone H1.0 OS=Bos taurus OX=9913 GN=H1F0 PE=2 SV=3	4226.43	3507.42	3332.76	3375.78	3342.79	3557.03	9.57178	16.2628	16.2474	16.2466	16.2224	16.261	16.2481	0.0889789
GRX	3845	401.242	2.42658	1.34253	800.47	2	3.86922	GRX	Arg	1.34139e-09	8.20567	31.01	0.00791633	9.8897	H2A1_BOVIN	GKQGGKAR	8		sp|P0C0S9|H2A1_BOVIN Histone H2A type 1 OS=Bos taurus OX=9913 PE=1 SV=2	4228.93	4182.76	4813.39	4599.01	4424.07	4449.63	5.2727	2.28322	2.29342	2.3732	2.34367	2.48638	2.35598	3.09948
GRX	3903	680.398	30.631	0.50795	1358.78	2	2.34033	Arg	GRX	6.89147e-05	22.9622	73.44	-0.00995711	-7.32791	PRDX1_HUMAN	GLFIIDDKGILR	12		sp|Q06830|PRDX1_HUMAN Peroxiredoxin-1 OS=Homo sapiens OX=9606 GN=PRDX1 PE=1 SV=1	368.128	384.199	400.761	437.122	395.297	397.101	5.76921	30.6873	30.6272	30.7407	30.6417	30.7108	30.6816	0.137735
GRX	3941	698.905	5.77747	0.356633	1395.8	2	1.44808	GRX	Arg	0.123168	36.9159	36.8	0.00112495	0.805958	H4_BOVIN	GKGGKGLGKGGAKR	14	[2] (K) Ac|[9] (K) Ac|[13] (K) Ac	sp|P62803|H4_BOVIN Histone H4 OS=Bos taurus OX=9913 PE=1 SV=2	1250.57	1271.2	656.101	862.652	532.052	914.514	33.0186	5.84648	5.93778	5.88453	5.93867	5.99582	5.92066	0.863649
GRX	3977	1212.34	58.5452	0.391417	3633.99	3	44.7392	GRX	Arg	0.00249464	137.208	30.68	-0.00506567	-1.39397	H2AV_BOVIN	VGATAAVYSAAILEYLTAEVLELAGNASKDLKVKR	35		sp|Q32LA7|H2AV_BOVIN Histone H2A.V OS=Bos taurus OX=9913 GN=H2AFV PE=2 SV=3	4142.48	1752.46	2851.8	2225.4	2176.28	2629.68	31.7087	58.4954	58.6659	58.4789	58.5952	58.4968	58.5464	0.123847
GRX	4010	604.83	24.3125	0.363583	1207.64	2	1.13087	Arg	GRX	0.138741	11.8163	59.99	-5.19676e-05	-0.0430322	H4_BOVIN	ISGLIYEETR	10	[10] (KR) Me2	sp|P62803|H4_BOVIN Histone H4 OS=Bos taurus OX=9913 PE=1 SV=2	1069.84	1133.67	1037.7	877.689	943.743	1012.53	8.99854	24.2797	24.3036	24.339	24.3136	24.3424	24.3156	0.0956046
GRX	4053	885.199	52.0146	0.760217	3536.77	4	7.70017	GRX	Arg	0.00567595	98.269	21.54	0.00540316	1.52771	H3C_BOVIN	FQSAAIGALQEASEAYLVGLFEDTNLCAIHAKR	33	[33] (R) Cit	sp|A5PK61|H3C_BOVIN Histone H3.3C OS=Bos taurus OX=9913 GN=H3F3C PE=2 SV=1	12145.2	2211.83	19926.5	4326.14	6924.25	9106.78	69.7014	51.962	52.0273	52.1295	52.0893	52.2278	52.0872	0.173486
GRX	4115	719.909	10.1985	0.3961	1437.8	2	1.12306	Arg	GRX	0.146562	13.3229	66.58	-0.00195767	-1.36157	H4_BOVIN	GKGGKGLGKGGAKR	14	[2] (K) Ac|[5] (K) Ac|[9] (K) Ac|[13] (K) Ac	sp|P62803|H4_BOVIN Histone H4 OS=Bos taurus OX=9913 PE=1 SV=2	1395.58	1352.6	1873.39	1517.32	1581.48	1544.07	11.9163	10.2002	10.2781	10.2294	10.2302	10.293	10.2462	0.334133
GRX	4187	945.453	53.8235	0.445	3777.78	4	Infinity	Arg	GRX	0.00477163	87.486	22.64	0.0219421	5.80823	H31_BOVIN	FQSSAVMALQEACEAYLVGLFEDTNLCAIHAKR	33	[24] (ST) Pho|[32] (K) Ac|[33] (KR) Me2	sp|P68432|H31_BOVIN Histone H3.1 OS=Bos taurus OX=9913 PE=1 SV=2						0	0	53.8248	53.879	53.8715	53.8693	53.8852	53.8659	0.0396139
GRX	4203	754.717	45.2458	0.439117	4522.26	6	80.9215	GRX	Arg	0.000300319	81.4724	55.3	0.0299188	6.61593	H2B1N_BOVIN	KESYSVYVYKVLKQVHPDTGISSKAMGNMNSFVNDIFER	39	[24] (K) Ac	sp|Q32L48|H2B1N_BOVIN Histone H2B type 1-N OS=Bos taurus OX=9913 GN=HIST1H2BN PE=1 SV=3	1881.76	1984.06	2418.96	2175.85	1970.72	2086.27	9.20323	45.2854	45.1122	45.1956	45.1623	45.2338	45.1979	0.131164
GRX	4239	710.722	24.6829	0.436	2129.15	3	1.93246	Arg	GRX	3.90379e-05	16.945	48.04	-0.00298361	-1.40132	RS27A_HUMAN	TLSDYNIQKESTLHLVLR	18		sp|P62979|RS27A_HUMAN Ubiquitin-40S ribosomal protein S27a OS=Homo sapiens OX=9606 GN=RPS27A PE=1 SV=2	918.949	802.497	884.123	820.264	912.103	867.587	5.49627	24.6375	24.7133	24.7093	24.6282	24.7121	24.6801	0.156882
GRX	4432	711.397	28.0607	0.477217	2841.56	4	9.31959	GRX	Arg	8.96079e-06	51.9304	22.44	-0.000754029	-0.265357	H2B1_BOVIN	LLLPGELAKHAVSEGTKAVTKYTSSK	26	[21] (K) Ub	sp|P62808|H2B1_BOVIN Histone H2B type 1 OS=Bos taurus OX=9913 PE=1 SV=2	979.951	1243.17	1492.46	1334.22	1080.98	1226.15	14.7963	27.9738	28.0071	28.0411	28.0403	27.9921	28.0109	0.0946497
GRX	4519	945.439	50.5855	0.368817	3777.73	4	Infinity	Arg	GRX	0.00458356	86.4494	37.56	-0.0320858	-8.49333	H31_BOVIN	FQSSAVMALQEACEAYLVGLFEDTNLCAIHAKR	33	[24] (ST) Pho|[32] (K) Bu	sp|P68432|H31_BOVIN Histone H3.1 OS=Bos taurus OX=9913 PE=1 SV=2						0	0	50.5897	50.6304	50.5826	50.5398	50.5956	50.5876	0.0573669
GRX	4587	486.629	33.1599	0.8	1456.86	3	10.6228	GRX	Arg	0.000514063	106.836	20.98	-0.000921986	-0.632856	H4_BOVIN	GVLKVFLENVIR	12	[4] (K) Bu|[12] (R) Cit	sp|P62803|H4_BOVIN Histone H4 OS=Bos taurus OX=9913 PE=1 SV=2	1065.88	793.593	1011.76	844.165	803.958	903.872	12.4775	33.1153	32.9014	33.1516	32.8886	32.8869	32.9887	0.360188
GRX	4636	426.919	15.315	0.264233	1277.73	3	10.26	GRX	Arg	2.59829e-08	20.1615	27.03	-4.34099e-05	-0.0339741	H31_BOVIN	YQKSTELLIR	10	[3] (KR) Me2	sp|P68432|H31_BOVIN Histone H3.1 OS=Bos taurus OX=9913 PE=1 SV=2	934.547	808.326	1094.73	1052.89	862.722	950.643	11.4711	15.328	15.3645	15.3481	15.3238	15.368	15.3465	0.118182
GRX	4642	765.557	43.6857	0.25685	4587.3	6	167.624	GRX	Arg	9.0054e-06	108.248	57.17	0.0410831	8.95593	H2B1_BOVIN	KESYSVYVYKVLKQVHPDTGISSKAMGIMNSFVNDIFER	39	[23] (ST) Pho|[24] (KR) Me2	sp|P62808|H2B1_BOVIN Histone H2B type 1 OS=Bos taurus OX=9913 PE=1 SV=2	758.927	502.436	477.9	424.892	314.646	495.76	29.5689	43.6033	43.6256	43.6128	43.6014	43.7494	43.6385	0.128531
GRX	4685	1384.8	20.5347	0.763833	1383.79	1	1.59139	GRX	Arg	0.0200991	28.1118	---	-0.000966313	-0.698309	H31_BOVIN	VTIMPKDIQLAR	12		sp|P68432|H31_BOVIN Histone H3.1 OS=Bos taurus OX=9913 PE=1 SV=2	1348.52	1110.94	1369.67	2004.81	1513.5	1469.49	20.2253	20.4934	20.4346	20.6339	20.5461	20.6151	20.5446	0.362125
GRX	4733	907.948	49.7249	0.415983	3627.76	4	6.39159	GRX	Arg	0.320992	175.206	42.61	0.00859063	2.36803	H31_BOVIN	FQSSAVMALQEACEAYLVGLFEDTNLCAIHAKR	33		sp|P68432|H31_BOVIN Histone H3.1 OS=Bos taurus OX=9913 PE=1 SV=2		2812.76	796.878	2341.17	887.287	1709.52	51.7043	49.6556	49.6998	49.7617	49.7211	49.7475	49.7171	0.0752953
GRX	4758	425.765	19.1241	1.73257	849.516	2	1.13538	GRX	Arg	0.225053	16.4182	25.1	-0.002164	-2.54732	H2A1_BOVIN	HLQLAIR	7		sp|P0C0S9|H2A1_BOVIN Histone H2A type 1 OS=Bos taurus OX=9913 PE=1 SV=2	2053.96	2729.78	2531.99	3233.86	2928.15	2695.55	14.6849	19.1321	19.1744	19.1825	19.1465	19.1966	19.1664	0.123731
GRX	4992	466.274	5.77747	0.3721	1395.8	3	1.57624	Arg	GRX	0.0578982	48.714	33.57	0.00581865	4.1687	H4_BOVIN	GKGGKGLGKGGAKR	14	[5] (K) Ac|[9] (K) Ac|[13] (K) Ac	sp|P62803|H4_BOVIN Histone H4 OS=Bos taurus OX=9913 PE=1 SV=2	292.624	459.126	185.181	195.085	150.511	256.506	43.5711	5.84648	5.93778	5.88453	5.93867	5.99582	5.92066	0.863649
GRX	5112	597.821	21.0131	0.48055	1193.63	2	2.13323	Arg	GRX	0.000371537	27.2963	44.19	-0.00209371	-1.75407	H4_BOVIN	ISGLIYEETR	10	[10] (R) Me	sp|P62803|H4_BOVIN Histone H4 OS=Bos taurus OX=9913 PE=1 SV=2	939.176	1643.95	859.796	1181.97	1045.55	1134.09	24.4145	21.0143	21.0818	21.0845	20.9893	21.0278	21.0395	0.179205
GRX	5167	549.574	22.2349	0.46935	2194.27	4	5.50527	GRX	Arg	1.22434e-08	12.2647	26.68	-0.00278954	-1.27128	H12_BOVIN	KASGPPVSELITKAVAASKER	21	[1] (KR) Me2|[13] (KR) Me2	sp|P02253|H12_BOVIN Histone H1.2 OS=Bos taurus OX=9913 GN=HIST1H1C PE=1 SV=2	890.093	1198.51	909.417	1046.64	1046.96	1018.33	10.9699	22.1386	22.0342	22.1574	22.0708	22.1852	22.1172	0.253668
GRX	5184	967.095	49.6329	0.3792	4830.44	5	1495.79	GRX	Arg	2.20625e-05	223.607	35.28	-0.0083437	-1.72731	K2C1_HUMAN	SLDLDSIIAEVKAQYEDIAQKSKAEAESLYQSKYEELQITAGR	43		sp|P04264|K2C1_HUMAN Keratin, type II cytoskeletal 1 OS=Homo sapiens OX=9606 GN=KRT1 PE=1 SV=6	1932.13	461.034	12654.5	4197.18	938.522	4036.67	111.398	49.5597	49.6251	49.6614	49.6396	49.6975	49.6367	0.0918241
GRX	5192	921.943	47.0387	0.34825	3683.74	4	1.18989	GRX	Arg	0.871169	85.791	32.62	-0.0342675	-9.30227	H31_BOVIN	FQSSAVMALQEACEAYLVGLFEDTNLCAIHAKR	33	[32] (K) Ac|[33] (R) Me	sp|P68432|H31_BOVIN Histone H3.1 OS=Bos taurus OX=9913 PE=1 SV=2		2517.59	1476.31	2427.45	1094.58	1878.99	32.439	47.0605	46.9529	47.0645	46.9941	47.0623	47.0269	0.0967759
GRX	5323	693.927	36.8744	0.86225	1385.84	2	2.08015	GRX	Arg	0.000250237	22.4871	56.5	-0.00091017	-0.656764	H4_BOVIN	GVLKVFLENVIR	12		sp|P62803|H4_BOVIN Histone H4 OS=Bos taurus OX=9913 PE=1 SV=2	4322.33	4966.49	5302.21	4846.57	4462.26	4779.97	7.38073	36.8187	36.9039	36.8628	36.8856	36.9045	36.8751	0.0868966
GRX	5491	903.949	57.105	0.374667	3611.77	4	15.3499	GRX	Arg	0.00327258	141.476	24.24	-0.00975695	-2.70143	H32_BOVIN	FQSSAVMALQEASEAYLVGLFEDTNLCAIHAKR	33		sp|P84227|H32_BOVIN Histone H3.2 OS=Bos taurus OX=9913 PE=1 SV=2	2624.67	2953.66	5866.95	1433.65	2825.79	3140.95	46.6763	57.0618	57.1623	57.1679	57.1722	57.1667	57.1462	0.0740017
GRX	5503	318.449	4.79322	0.154567	1269.77	4	Infinity	GRX	Arg	4.48249e-08	57.2226	---	0.00354593	2.79259	H4_BOVIN	GKGGKGLGKGGAKR	14		sp|P62803|H4_BOVIN Histone H4 OS=Bos taurus OX=9913 PE=1 SV=2	163.848	36.6458	99.0438	75.4824	55.4686	86.0978	51.1814	4.82967	4.85385	4.85788	4.84357	4.81852	4.8407	0.305048
GRX	5696	516.083	29.9862	0.725083	2575.38	5	9.0501	GRX	Arg	3.46469e-06	32.5938	24	0.0169704	6.58951	H12_BOVIN	SGVSLAALKKALAAAGYDVEKNNSR	25	[10] (K) Ac|[25] (R) Cit	sp|P02253|H12_BOVIN Histone H1.2 OS=Bos taurus OX=9913 GN=HIST1H1C PE=1 SV=2	416.16	540.448	421.319	440.828	396.187	442.988	11.4584	29.9428	29.9536	29.8729	29.9237	29.9591	29.9304	0.104211
GRX	5724	945.441	50.213	0.339117	3777.74	4	4398	Arg	GRX	0.00943637	223.607	26.27	-0.0243469	-6.4448	H31_BOVIN	FQSSAVMALQEACEAYLVGLFEDTNLCAIHAKR	33	[24] (ST) Pho|[32] (K) Bu	sp|P68432|H31_BOVIN Histone H3.1 OS=Bos taurus OX=9913 PE=1 SV=2				8.16645		8.16645	0	50.0786	50.2495	50.23	50.1857	50.3377	50.2163	0.168793
GRX	5824	897.057	42.2143	0.4172	4480.25	5	110.098	GRX	Arg	4.41406e-09	36.8982	49.99	0.0281891	6.29191	H2B1N_BOVIN	KESYSVYVYKVLKQVHPDTGISSKAMGNMNSFVNDIFER	39		sp|Q32L48|H2B1N_BOVIN Histone H2B type 1-N OS=Bos taurus OX=9913 GN=HIST1H2BN PE=1 SV=3	4371.63	5344.09	4351.14	4583.4	4794.76	4689	7.78552	42.1549	42.2232	42.2296	42.2373	42.2721	42.2234	0.0905256
GRX	5839	958.066	56.8469	0.3482	1914.12	2	Infinity	Arg	GRX	9.70557e-13	24.5824	20.7	-0.025081	-13.103	PEPC_PIG	SVIKVPLKKLKSIR	14	[4] (K) Ub|[9] (K) Bu|[11] (K) Ac|[12] (ST) Pho	sp|P30879|PEPC_PIG Gastricsin (Fragment) OS=Sus scrofa OX=9823 GN=PGC PE=1 SV=1						0	0	56.84	56.8891	56.8914	56.9096	56.9314	56.8923	0.0531898
GRX	5904	763.716	44.1079	0.327567	4576.25	6	Infinity	GRX	Arg	0.00511152	85.3521	67.88	-0.0225526	-4.92815	H2B1N_BOVIN	KESYSVYVYKVLKQVHPDTGISSKAMGNMNSFVNDIFER	39	[13] (K) Cr|[24] (KR) Me2	sp|Q32L48|H2B1N_BOVIN Histone H2B type 1-N OS=Bos taurus OX=9913 GN=HIST1H2BN PE=1 SV=3	1098.35		826.018	984.468	101.179	752.503	51.5984	44.0305	44.0868	43.9848	43.9647	44.1054	44.0344	0.124911
GRX	5959	352.706	2.09037	0.676733	703.398	2	3.43275	Arg	GRX	1.34828e-08	8.85117	34.31	0.000230433	0.3276	H31_BOVIN	TKQTAR	6		sp|P68432|H31_BOVIN Histone H3.1 OS=Bos taurus OX=9913 PE=1 SV=2	322.593	258.853	306.638	303.127	274.005	293.043	7.91673	2.00603	1.98553	2.06083	2.01497	2.1138	2.03623	2.25657
GRX	6017	907.945	55.7034	0.479417	3627.75	4	43.6597	GRX	Arg	2.40965e-05	128.198	50.11	-0.000688957	-0.189913	H31_BOVIN	FQSSAVMALQEACEAYLVGLFEDTNLCAIHAKR	33		sp|P68432|H31_BOVIN Histone H3.1 OS=Bos taurus OX=9913 PE=1 SV=2	2051.51	4201.27	6403.87	3876.19	4115.69	4129.71	33.4835	55.6385	55.7279	55.7704	55.706	55.7388	55.7163	0.0791508
GRX	6107	937.942	57.7312	0.307783	3747.74	4	158.144	GRX	Arg	0.0171505	223.607	22.37	-0.0298584	-7.96698	H32_BOVIN	FQSSAVMALQEASEAYLVGLFEDTNLCAIHAKR	33	[24] (ST) Pho|[32] (K) Ac|[33] (R) Me	sp|P84227|H32_BOVIN Histone H3.2 OS=Bos taurus OX=9913 PE=1 SV=2		1581.44	376.066	2064.47	1056.3	1269.57	49.3939	57.7074	57.757	57.7303	57.8439	57.7609	57.7599	0.0801195
GRX	6151	425.766	20.9147	0.558683	849.518	2	1.71581	Arg	GRX	0.0196591	36.0257	28.45	-0.000384393	-0.452483	H2A1_BOVIN	HLQLAIR	7		sp|P0C0S9|H2A1_BOVIN Histone H2A type 1 OS=Bos taurus OX=9913 PE=1 SV=2	228.065	657.246	377.355	555.791	470.422	457.776	32.2223	20.9157	20.9779	21.004	20.8805	20.9092	20.9375	0.219716
GRX	6180	935.279	30.4698	0.208533	3737.09	4	430	GRX	Arg	1.31035e-06	141.126	43.04	0.00300148	0.803161	H2AV_BOVIN	GDEELDSLIKATIAGGGVIPHIHKSLIGKKGQQKTA	36	[34] (KR) Me2	sp|Q32LA7|H2AV_BOVIN Histone H2A.V OS=Bos taurus OX=9913 GN=H2AFV PE=2 SV=3	938.751	414.908	461.236	368.475	507.403	538.154	38.2014	30.427	30.4464	30.5295	30.4413	30.4627	30.4614	0.117932
GRX	6311	1210.26	51.611	0.372433	3627.77	3	4.57579	GRX	Arg	0.060452	134.77	---	0.0155262	4.27985	H31_BOVIN	FQSSAVMALQEACEAYLVGLFEDTNLCAIHAKR	33		sp|P68432|H31_BOVIN Histone H3.1 OS=Bos taurus OX=9913 PE=1 SV=2	6458.74	368.396	9486.23	2420.94	4175.76	4582.01	69.1276	51.5915	51.6419	51.7235	51.6839	51.7387	51.6759	0.104416
GRX	6504	928.273	29.9862	0.361133	3709.06	4	203.009	GRX	Arg	2.12088e-05	138.745	47.55	0.00889184	2.39734	H2AV_BOVIN	GDEELDSLIKATIAGGGVIPHIHKSLIGKKGQQKTA	36		sp|Q32LA7|H2AV_BOVIN Histone H2A.V OS=Bos taurus OX=9913 GN=H2AFV PE=2 SV=3	437.962	744.284	645.599	471.116	809.5	621.692	23.5637	29.9428	29.9536	29.8729	29.9237	29.9591	29.9304	0.104211
GRX	6604	475.755	22.1313	0.395883	949.495	2	3.68057	Arg	GRX	9.46945e-06	21.765	21.14	0.00766186	8.06947	K2M2_SHEEP	LYQEEIR	7		sp|P15241|K2M2_SHEEP Keratin, type II microfibrillar, component 7C OS=Ovis aries OX=9940 PE=1 SV=1	98.2547	70.1295	61.5972	68.2472	96.7325	78.9922	19.4672	22.0259	21.9701	22.0901	21.9947	22.0929	22.0347	0.225252
GRX	6633	941.446	52.9055	0.447483	3761.75	4	179.838	Arg	GRX	0.0318443	204.134	27.99	-0.0287129	-7.63279	H32_BOVIN	FQSSAVMALQEASEAYLVGLFEDTNLCAIHAKR	33	[24] (ST) Pho|[32] (K) Bu	sp|P84227|H32_BOVIN Histone H3.2 OS=Bos taurus OX=9913 PE=1 SV=2		140.634		10.8768		75.7554	85.6422	52.8857	52.977	52.8969	53.0208	52.9672	52.9495	0.0962929
GRX	6639	922.449	52.8462	0.567483	3685.77	4	3.83917	Arg	GRX	0.423023	206.096	28.06	-0.0165289	-4.48449	H3C_BOVIN	FQSAAIGALQEASEAYLVGLFEDTNLCAIHAKR	33	[24] (ST) Pho|[32] (K) Bu	sp|A5PK61|H3C_BOVIN Histone H3.3C OS=Bos taurus OX=9913 GN=H3F3C PE=2 SV=1		6576.36	50.9359	330.832	63.2535	1755.34	158.696	52.8018	52.9211	52.841	52.9347	52.8981	52.8793	0.0951227
GRX	7000	1125.11	22.2544	0.525767	2248.21	2	Infinity	GRX	Arg	7.77156e-16	9.1849	27.91	-0.0328256	-14.6006	H12_BOVIN	KASGPPVSELITKAVAASKER	21	[1] (K) Ac|[13] (K) Cr	sp|P02253|H12_BOVIN Histone H1.2 OS=Bos taurus OX=9913 GN=HIST1H1C PE=1 SV=2	1377.66	1182.65	1516.83	1426.6	1460.22	1392.79	8.21522	22.1748	22.0623	22.1705	22.0834	22.2169	22.1416	0.265519
GRX	7014	937.952	51.1134	0.472783	3747.78	4	Infinity	Arg	GRX	0.0405274	115.184	20.11	0.0118672	3.16646	H32_BOVIN	FQSSAVMALQEASEAYLVGLFEDTNLCAIHAKR	33	[24] (ST) Pho|[32] (K) Ac|[33] (R) Me	sp|P84227|H32_BOVIN Histone H3.2 OS=Bos taurus OX=9913 PE=1 SV=2						0	0	51.2064	51.1693	51.1069	51.1355	51.1762	51.1588	0.0672162
GRX	7137	553.311	21.5356	0.373583	2209.21	4	4.49688	GRX	Arg	6.79223e-07	16.4368	36.22	-0.0182485	-8.26011	H12_BOVIN	KASGPPVSELITKAVAASKER	21	[13] (K) Bu|[21] (R) Cit	sp|P02253|H12_BOVIN Histone H1.2 OS=Bos taurus OX=9913 GN=HIST1H1C PE=1 SV=2	655.876	997.5	906.027	965.469	1015.69	908.113	14.4822	21.4476	21.6576	21.6664	21.6246	21.6272	21.6047	0.371376
GRX	7307	639.872	15.315	0.586817	1277.73	2	5.85339	GRX	Arg	1.91921e-07	20.2271	---	-0.00404476	-3.16557	H31_BOVIN	YQKSTELLIR	10	[3] (KR) Me2	sp|P68432|H31_BOVIN Histone H3.1 OS=Bos taurus OX=9913 PE=1 SV=2	722.336	1033.24	870.165	813.838	843.251	856.566	11.839	15.328	15.3645	15.3481	15.3238	15.368	15.3465	0.118182
GRX	7419	941.451	49.7073	0.240967	3761.77	4	42.1042	GRX	Arg	0.0598038	223.607	26.52	-0.00996476	-2.64895	H32_BOVIN	FQSSAVMALQEASEAYLVGLFEDTNLCAIHAKR	33	[24] (ST) Pho|[32] (K) Bu	sp|P84227|H32_BOVIN Histone H3.2 OS=Bos taurus OX=9913 PE=1 SV=2		1229.28	16.6887	1014.01	51.6583	577.909	95.0281	49.6363	49.689	49.7434	49.6982	49.7326	49.6999	0.075978
GRX	7728	707.397	28.4138	0.35345	2825.56	4	5.57365	GRX	Arg	3.77019e-05	50.4704	---	-0.00640351	-2.26627	H2B1K_BOVIN	LLLPGELAKHAVSEGTKAVTKYTSAK	26	[21] (K) Ub	sp|Q2M2T1|H2B1K_BOVIN Histone H2B type 1-K OS=Bos taurus OX=9913 GN=HIST1H2BK PE=1 SV=3	960.985	1372.81	932.868	801.869	972.98	1008.3	19.0595	28.3691	28.3702	28.4083	28.3759	28.3994	28.3846	0.0569605
GRX	8184	1281.19	30.5932	0.339767	2560.36	2	Infinity	GRX	Arg	1.08886e-11	25.3251	28.89	-0.037491	-14.6426	H12_BOVIN	SGVSLAALKKALAAAGYDVEKNNSR	25	[10] (KR) Me2	sp|P02253|H12_BOVIN Histone H1.2 OS=Bos taurus OX=9913 GN=HIST1H1C PE=1 SV=2	372.497	472.798	669.046	674.87	698.939	577.63	22.6515	30.6347	30.5971	30.6974	30.6039	30.6679	30.6402	0.124253
GRX	8271	693.926	37.9109	0.7102	1385.84	2	8.09453	GRX	Arg	7.35249e-07	28.5666	37.62	-0.00156209	-1.12718	H4_BOVIN	GVLKVFLENVIR	12		sp|P62803|H4_BOVIN Histone H4 OS=Bos taurus OX=9913 PE=1 SV=2	1263.33	1729.88	1936.27	2077.56	1910.68	1783.54	15.8473	37.9015	37.8763	37.8981	37.9439	37.9778	37.9195	0.0961383
GRX	8483	1210.59	59.4783	0.244983	3628.73	3	20.4948	GRX	Arg	0.28304	216.07	23.61	-0.0015314	-0.422021	H31_BOVIN	FQSSAVMALQEACEAYLVGLFEDTNLCAIHAKR	33	[33] (R) Cit	sp|P68432|H31_BOVIN Histone H3.1 OS=Bos taurus OX=9913 PE=1 SV=2	6812.8		4533.29		296.954	3881.01	69.5636	59.4438	59.5206	59.5401	59.5299	59.5832	59.5235	0.0760126
GRX	8528	1270.77	4.79322	0.157217	1269.76	1	Infinity	GRX	Arg	8.04635e-10	35.583	---	-0.00338565	-2.66636	H4_BOVIN	GKGGKGLGKGGAKR	14		sp|P62803|H4_BOVIN Histone H4 OS=Bos taurus OX=9913 PE=1 SV=2	287.964	123.394	384.434	247.249	276.922	263.993	31.8264	4.82967	4.85385	4.85788	4.84357	4.81852	4.8407	0.305048
GRX	8549	641.187	45.2762	0.272583	4481.26	7	Infinity	GRX	Arg	1.36211e-09	36.7742	28.8	0.0560207	12.5013	H2B1N_BOVIN	KESYSVYVYKVLKQVHPDTGISSKAMGNMNSFVNDIFER	39	[39] (R) Cit	sp|Q32L48|H2B1N_BOVIN Histone H2B type 1-N OS=Bos taurus OX=9913 GN=HIST1H2BN PE=1 SV=3	147.5	409.833	414.237	478.396	308.493	351.692	32.8919	45.3009	45.146	45.2607	45.2022	45.2806	45.2381	0.125158
GRX	8653	907.944	48.6994	0.422217	3627.75	4	27.5049	GRX	Arg	0.271335	118.979	22.77	-0.00477298	-1.31569	H31_BOVIN	FQSSAVMALQEACEAYLVGLFEDTNLCAIHAKR	33		sp|P68432|H31_BOVIN Histone H3.1 OS=Bos taurus OX=9913 PE=1 SV=2		6660.03	185.057	4947	1008.14	3200.06	84.0225	48.6148	48.7597	48.8139	48.7524	48.726	48.7333	0.135063
GRX	8873	711.403	27.1869	0.67435	2841.58	4	28.9722	Arg	GRX	0.000425483	121.755	20.33	0.0239888	8.44211	H2B1_BOVIN	LLLPGELAKHAVSEGTKAVTKYTSSK	26	[17] (K) Ub	sp|P62808|H2B1_BOVIN Histone H2B type 1 OS=Bos taurus OX=9913 PE=1 SV=2	5.74365	4.98727	10.7876	34.8679		14.0966	86.5303	26.9739	27.1073	27.0965	27.1047	27.2227	27.101	0.290707
GRX	8884	917.959	50.6721	0.279017	3667.81	4	1.17422	GRX	Arg	0.41022	68.1735	22.4	0.00489103	1.3335	H32_BOVIN	FQSSAVMALQEASEAYLVGLFEDTNLCAIHAKR	33	[32] (K) Ac|[33] (R) Me	sp|P84227|H32_BOVIN Histone H3.2 OS=Bos taurus OX=9913 PE=1 SV=2	241.176	1112.77	1406.84	1326.69	838.772	985.251	42.7178	50.676	50.7102	50.6599	50.6399	50.6468	50.6666	0.0494515
GRX	8894	922.446	51.3652	0.512217	3685.76	4	219.626	Arg	GRX	0.0617557	119.797	28.62	-0.0286629	-7.7766	H3C_BOVIN	FQSAAIGALQEASEAYLVGLFEDTNLCAIHAKR	33	[24] (ST) Pho|[32] (K) Bu	sp|A5PK61|H3C_BOVIN Histone H3.3C OS=Bos taurus OX=9913 GN=H3F3C PE=2 SV=1		71.0691	46.1056	13.7656		43.6468	53.7465	51.3442	51.3565	51.3228	51.3887	51.3903	51.3605	0.0506958
GRX	8901	1003.57	15.7566	0.298017	2005.13	2	Infinity	GRX	Arg	0	3.1612	---	-0.00125321	-0.625001	H10_BOVIN	LVTTGVLKQTKGVGASGSFR	20		sp|Q0IIJ2|H10_BOVIN Histone H1.0 OS=Bos taurus OX=9913 GN=H1F0 PE=2 SV=3	1798.74	1697.12	1752.32	1667.27	1776.91	1738.47	2.82746	15.7212	15.7933	15.7698	15.7436	15.7572	15.757	0.154006
GRX	8995	463.281	32.1254	0.345167	1386.82	3	4.38098	Arg	GRX	0.0324438	127.638	30.65	-0.00368157	-2.65468	H4_BOVIN	GVLKVFLENVIR	12	[12] (R) Cit	sp|P62803|H4_BOVIN Histone H4 OS=Bos taurus OX=9913 PE=1 SV=2		96.7552	159.061	20.0806		91.9655	61.8051	32.1304	31.9992	32.1409	31.9979	32.0003	32.0537	0.208892
GRX	9186	337.72	2.11917	0.390417	673.426	2	1.48406	GRX	Arg	0.0338361	35.7616	29.26	0.00227753	3.38201	H2A1_BOVIN	AKAKTR	6		sp|P0C0S9|H2A1_BOVIN Histone H2A type 1 OS=Bos taurus OX=9913 PE=1 SV=2	249.185	218.323	271.027	250.765	333.13	264.486	14.4549	2.02423	2.01382	2.08277	2.03112	2.14167	2.05872	2.32201
GRX	9229	945.444	54.5182	0.2297	3777.75	4	4.93651	Arg	GRX	0.279071	223.607	25.52	-0.0126549	-3.34984	H31_BOVIN	FQSSAVMALQEACEAYLVGLFEDTNLCAIHAKR	33	[24] (ST) Pho|[32] (K) Bu	sp|P68432|H31_BOVIN Histone H3.1 OS=Bos taurus OX=9913 PE=1 SV=2					16.7782	16.7782	0	54.4922	54.5609	54.5757	54.5232	54.5526	54.5409	0.0545687
GRX	9288	532.305	52.1969	1.78147	1593.89	3	1.55403	GRX	Arg	0.608138	64.0782	36.85	0.00206981	1.29859	H4_BOVIN	KTVTAMDVVYALKR	14		sp|P62803|H4_BOVIN Histone H4 OS=Bos taurus OX=9913 PE=1 SV=2	963.051	1373.83	5350.97	4945.4	6155.66	3757.78	57.3133	52.0881	52.1545	52.1985	52.2623	52.3024	52.2012	0.145785
GRX	9348	918.956	49.657	0.227017	3671.8	4	74.2981	Arg	GRX	0.299398	123.923	23.02	0.0268132	7.30252	H3C_BOVIN	FQSAAIGALQEASEAYLVGLFEDTNLCAIHAKR	33	[24] (ST) Pho|[32] (K) Ac|[33] (R) Me	sp|A5PK61|H3C_BOVIN Histone H3.3C OS=Bos taurus OX=9913 GN=H3F3C PE=2 SV=1		45.5301	15.9713	85.33		48.9438	58.0631	49.5885	49.6365	49.684	49.6503	49.71	49.6539	0.0837681
GRX	9369	1210.26	52.4892	0.306817	3627.76	3	3.03445	GRX	Arg	0.0846326	128.647	31.55	0.0119203	3.28587	H31_BOVIN	FQSSAVMALQEACEAYLVGLFEDTNLCAIHAKR	33		sp|P68432|H31_BOVIN Histone H3.1 OS=Bos taurus OX=9913 PE=1 SV=2	604.096	116.689	1748.69	599.99	917.424	797.379	67.7468	52.4594	52.4962	52.5712	52.5254	52.4791	52.5063	0.0743242
GRX	9436	907.947	57.126	0.212633	3627.76	4	5.69731	GRX	Arg	0.0381052	189.43	28.77	0.00821244	2.26378	H31_BOVIN	FQSSAVMALQEACEAYLVGLFEDTNLCAIHAKR	33		sp|P68432|H31_BOVIN Histone H3.1 OS=Bos taurus OX=9913 PE=1 SV=2	1156.63	374.394	1794.06	149.07	136.256	722.082	90.398	57.0994	57.1742	57.1905	57.1948	57.1805	57.1679	0.0612271
GRX	9491	771.373	28.7517	0.317583	1540.73	2	1.60912	Arg	GRX	0.588887	122.703	54.23	0.0151026	9.80229	PPIA_HUMAN	IIPGFMCQGGDFTR	14		sp|P62937|PPIA_HUMAN Peptidyl-prolyl cis-trans isomerase A OS=Homo sapiens OX=9606 GN=PPIA PE=1 SV=2	619.018	268.389	369.052	153.993	317.079	345.506	44.6127	28.7099	28.7174	28.8727	28.7761	28.8375	28.7827	0.223576
GRX	9583	693.926	38.6884	0.483333	1385.84	2	7.48821	GRX	Arg	2.20411e-06	37.4664	33.81	-0.0014586	-1.0525	H4_BOVIN	GVLKVFLENVIR	12		sp|P62803|H4_BOVIN Histone H4 OS=Bos taurus OX=9913 PE=1 SV=2	687.814	1146.44	1035.69	956.648	825.531	930.425	17.2161	38.628	38.7355	38.7167	38.6887	38.7154	38.6968	0.0969799
GRX	9803	1204.93	49.7183	0.272167	3611.77	3	65.7366	GRX	Arg	0.0320023	223.607	37.14	-0.00132507	-0.366876	H32_BOVIN	FQSSAVMALQEASEAYLVGLFEDTNLCAIHAKR	33		sp|P84227|H32_BOVIN Histone H3.2 OS=Bos taurus OX=9913 PE=1 SV=2		598.313	26.8826	823.957	124.081	393.308	83.7722	49.6495	49.6962	49.7546	49.712	49.7371	49.7099	0.0729327
GRX	10083	532.304	50.1406	1.19228	1593.89	3	1.21703	GRX	Arg	0.840381	78.0273	24.23	0.000277104	0.173854	H4_BOVIN	KTVTAMDVVYALKR	14		sp|P62803|H4_BOVIN Histone H4 OS=Bos taurus OX=9913 PE=1 SV=2	506.799	782.426	4253.18	2977.4	5639.32	2831.83	69.7897	50.0402	50.1959	50.1737	50.1243	50.2632	50.1595	0.148549
GRX	10114	927.444	47.0871	0.281983	3705.75	4	1.76538	GRX	Arg	0.514536	110.811	29.14	-0.00886672	-2.39269	H32_BOVIN	FQSSAVMALQEASEAYLVGLFEDTNLCAIHAKR	33	[24] (ST) Pho|[33] (R) Me	sp|P84227|H32_BOVIN Histone H3.2 OS=Bos taurus OX=9913 PE=1 SV=2		437.697	118.353	429.563	84.3385	267.488	62.2838	47.1065	46.9942	47.108	47.0455	47.1374	47.0783	0.10968
GRX	10132	907.95	56.5322	0.23675	3627.77	4	5.84634	GRX	Arg	0.0143583	128.565	26.6	0.0180215	4.96766	H31_BOVIN	FQSSAVMALQEACEAYLVGLFEDTNLCAIHAKR	33		sp|P68432|H31_BOVIN Histone H3.1 OS=Bos taurus OX=9913 PE=1 SV=2	873.118	687.765	1325.76	547.277	355.455	757.874	43.6418	56.5287	56.5535	56.5773	56.5855	56.6176	56.5725	0.0530334
GRX	10225	532.303	59.8531	0.490883	1593.89	3	1.41993	GRX	Arg	0.559955	59.0775	23.04	-0.0043895	-2.75395	H4_BOVIN	KTVTAMDVVYALKR	14		sp|P62803|H4_BOVIN Histone H4 OS=Bos taurus OX=9913 PE=1 SV=2	524.16	596.576	2079.6	2019.74	2464.2	1536.86	52.8406	59.849	59.9078	59.8932	59.9019	59.942	59.8988	0.0499107
GRX	10319	532.304	49.331	1.38203	1593.89	3	1.07928	GRX	Arg	0.648487	76.446	31.57	2.12743e-05	0.0133474	H4_BOVIN	KTVTAMDVVYALKR	14		sp|P62803|H4_BOVIN Histone H4 OS=Bos taurus OX=9913 PE=1 SV=2	927.424	885.772	5216.41	2901.49	6413.82	3268.98	68.3753	49.2435	49.3929	49.4017	49.3625	49.5234	49.3848	0.181143
GRX	10384	884.95	53.0917	0.2084	3535.77	4	1.34289	Arg	GRX	0.56978	93.2203	41.66	-0.00727068	-2.05632	H3C_BOVIN	FQSAAIGALQEASEAYLVGLFEDTNLCAIHAKR	33		sp|A5PK61|H3C_BOVIN Histone H3.3C OS=Bos taurus OX=9913 GN=H3F3C PE=2 SV=1	15.9217	11.549	14.6595			14.0434	13.0847	53.0998	53.1596	53.0841	53.173	53.1262	53.1285	0.06382
GRX	10392	532.304	57.476	0.56895	1593.89	3	1.78374	Arg	GRX	0.148979	50.324	25.3	-0.000407396	-0.255599	H4_BOVIN	KTVTAMDVVYALKR	14		sp|P62803|H4_BOVIN Histone H4 OS=Bos taurus OX=9913 PE=1 SV=2	167.501	387.425	682.803	702.573	881.824	564.425	45.0111	57.4597	57.5671	57.5105	57.5612	57.5711	57.5339	0.0749222
GRX	10490	532.304	56.6917	1.45915	1593.89	3	2.1996	GRX	Arg	0.315139	80.0541	22.51	-0.00191427	-1.201	H4_BOVIN	KTVTAMDVVYALKR	14		sp|P62803|H4_BOVIN Histone H4 OS=Bos taurus OX=9913 PE=1 SV=2	1023.06	1734.21	5503.79	11539.5	6673.25	5294.76	71.6026	56.6682	56.7169	56.7182	56.7309	56.8027	56.7274	0.0763701
GRX	10529	905.457	45.2168	0.307483	4522.25	5	Infinity	GRX	Arg	7.20463e-09	40.9061	---	-0.00424949	-0.939684	H2B1_BOVIN	KESYSVYVYKVLKQVHPDTGISSKAMGIMNSFVNDIFER	39	[24] (K) Ac|[39] (R) Cit	sp|P62808|H2B1_BOVIN Histone H2B type 1 OS=Bos taurus OX=9913 PE=1 SV=2	94.8018	400.585	267.04	291.098	313.06	273.317	36.5875	45.2746	45.0932	45.1535	45.1305	45.21	45.1724	0.140897
GRX	10666	895.708	51.0934	0.2979	3578.8	4	6.2052	GRX	Arg	0.0449279	112.076	25.63	-0.00473817	-1.32395	H3C_BOVIN	FQSAAIGALQEASEAYLVGLFEDTNLCAIHAKR	33	[32] (K) Me3|[33] (R) Cit	sp|A5PK61|H3C_BOVIN Histone H3.3C OS=Bos taurus OX=9913 GN=H3F3C PE=2 SV=1	200.963	34.2726	523.107	123.939	88.4722	194.151	89.187	51.1935	51.1463	51.0893	51.111	51.1563	51.1393	0.0709211
GRX	10872	747.72	48.145	0.78215	4480.28	6	101.795	GRX	Arg	0.000645446	101.818	53.24	0.0597315	13.3323	H2B1N_BOVIN	KESYSVYVYKVLKQVHPDTGISSKAMGNMNSFVNDIFER	39		sp|Q32L48|H2B1N_BOVIN Histone H2B type 1-N OS=Bos taurus OX=9913 GN=HIST1H2BN PE=1 SV=3	1780.72	2095.23	5275.74	4612.31	3825.36	3517.87	39.0261	48.018	48.1641	48.2038	48.1607	48.1749	48.1443	0.13487
GRX	11276	532.304	53.1755	0.395017	1593.89	3	2.14932	GRX	Arg	0.174399	65.018	20.8	-0.00241429	-1.51472	H4_BOVIN	KTVTAMDVVYALKR	14		sp|P62803|H4_BOVIN Histone H4 OS=Bos taurus OX=9913 PE=1 SV=2	347.906	518.427	2047.05	1221.14	2000.61	1227.03	58.1538	53.1841	53.2376	53.1877	53.2433	53.2209	53.2147	0.0463657
GRX	11342	532.304	47.9165	0.65	1593.89	3	1.16391	GRX	Arg	0.736567	78.1697	23.07	-0.000225625	-0.141556	H4_BOVIN	KTVTAMDVVYALKR	14		sp|P62803|H4_BOVIN Histone H4 OS=Bos taurus OX=9913 PE=1 SV=2	571.8	330.938	2662.89	1451.69	3344.14	1672.29	69.9171	47.8148	47.9328	47.9789	47.9335	47.9797	47.928	0.12564
GRX	11359	925.197	47.0387	0.176417	3696.76	4	1.37395	GRX	Arg	0.536591	108.759	23	-0.00456359	-1.23448	H31_BOVIN	FQSSAVMALQEACEAYLVGLFEDTNLCAIHAKR	33	[32] (K) Cr|[33] (R) Cit	sp|P68432|H31_BOVIN Histone H3.1 OS=Bos taurus OX=9913 PE=1 SV=2		193.2	141.164	176.811	72.4922	145.917	31.7843	47.0605	46.9529	47.0645	46.9941	47.0623	47.0269	0.0967759
GRX	11494	532.304	47.3397	0.538083	1593.89	3	1.04632	Arg	GRX	0.467468	76.7747	38.23	-0.00145014	-0.909814	H4_BOVIN	KTVTAMDVVYALKR	14		sp|P62803|H4_BOVIN Histone H4 OS=Bos taurus OX=9913 PE=1 SV=2	716.864	150.569	2192.39	748.305	2041.35	1169.9	68.6694	47.3129	47.3397	47.3555	47.3236	47.359	47.3381	0.0375764
GRX	11591	734.559	47.0871	0.185117	3667.76	5	1.87306	GRX	Arg	0.765318	107.166	---	-0.0411545	-11.2205	H32_BOVIN	FQSSAVMALQEASEAYLVGLFEDTNLCAIHAKR	33	[32] (K) Ac|[33] (R) Me	sp|P84227|H32_BOVIN Histone H3.2 OS=Bos taurus OX=9913 PE=1 SV=2		435.302	47.2167	391.555	83.7196	239.448	73.1441	47.1065	46.9942	47.108	47.0455	47.1374	47.0783	0.10968
GRX	11644	532.304	55.5433	2.52853	1593.89	3	2.67145	GRX	Arg	0.0683738	62.0966	32.61	-0.00165931	-1.04104	H4_BOVIN	KTVTAMDVVYALKR	14		sp|P62803|H4_BOVIN Histone H4 OS=Bos taurus OX=9913 PE=1 SV=2	2446.44	2724.5	10159.9	8194.38	12435	7192.04	55.5409	55.4826	55.6066	55.5807	55.5444	55.6478	55.5724	0.101078
GRX	12204	532.305	41.6278	0.4225	1593.89	3	2.46549	GRX	Arg	0.0689819	63.3345	24.93	0.000730489	0.458306	H4_BOVIN	KTVTAMDVVYALKR	14		sp|P62803|H4_BOVIN Histone H4 OS=Bos taurus OX=9913 PE=1 SV=2	638.318	366.684	1626.63	916.703	1952.45	1100.16	54.3633	41.6113	41.6511	41.655	41.6373	41.6561	41.6422	0.0404143
GRX	12292	1179.6	48.2314	0.1816	3535.77	3	Infinity	GRX	Arg	0.0422235	129.975	36.19	-0.00481674	-1.36229	H3C_BOVIN	FQSAAIGALQEASEAYLVGLFEDTNLCAIHAKR	33		sp|A5PK61|H3C_BOVIN Histone H3.3C OS=Bos taurus OX=9913 GN=H3F3C PE=2 SV=1		543.908		1176.95	189.938	636.931	64.1009	48.1106	48.2373	48.3038	48.2731	48.2894	48.2428	0.144552
GRX	12577	1526.86	5.77747	0.2867	3051.7	2	Infinity	GRX	Arg	0.00402896	62.7832	---	-0.0153674	-5.03564	H12_BOVIN	SETAPAAPAAAPPAEKTPVKKKAAKKPAGAR	31	[20] (K) Ac	sp|P02253|H12_BOVIN Histone H1.2 OS=Bos taurus OX=9913 GN=HIST1H1C PE=1 SV=2	414.092		490.454	532.676	275.426	428.162	22.8628	5.84648	5.93778	5.88453	5.93867	5.99582	5.92066	0.863649
GRX	12612	1267.68	30.0397	0.311733	2533.34	2	Infinity	GRX	Arg	1.07943e-09	38.8003	45.23	-0.00632653	-2.4973	H12_BOVIN	SGVSLAALKKALAAAGYDVEKNNSR	25	[25] (R) Cit	sp|P02253|H12_BOVIN Histone H1.2 OS=Bos taurus OX=9913 GN=HIST1H1C PE=1 SV=2	157.116	402.237	394.359	237.91	465.848	331.494	34.7041	29.9971	30.011	29.9553	29.9935	30.0014	29.9917	0.0637137
GRX	12858	1260.25	50.5961	0.182317	3777.73	3	Infinity	Arg	GRX	0.0404763	112.248	27.09	-0.0321917	-8.52138	H31_BOVIN	FQSSAVMALQEACEAYLVGLFEDTNLCAIHAKR	33	[24] (ST) Pho|[32] (K) Ac|[33] (KR) Me2	sp|P68432|H31_BOVIN Histone H3.1 OS=Bos taurus OX=9913 PE=1 SV=2						0	0	50.5991	50.6453	50.5946	50.5543	50.6021	50.5991	0.0571112
GRX	13080	366.222	2.0021	0.310967	1460.86	4	8.18267	Arg	GRX	0.0136614	75.5451	29.02	-0.000489731	-0.335235	H31_BOVIN	KSAPATGGVKKPHR	14	[1] (KR) Me2	sp|P68432|H31_BOVIN Histone H3.1 OS=Bos taurus OX=9913 PE=1 SV=2	47.0533	16.147	66.8247	57.0726		46.7744	40.6512	1.92217	1.92105	1.94003	1.93672	2.00893	1.94578	1.66892
GRX	13641	927.44	57.6838	0.182	3705.73	4	4.7744	GRX	Arg	0.450448	163.878	20.55	-0.0265402	-7.16189	H32_BOVIN	FQSSAVMALQEASEAYLVGLFEDTNLCAIHAKR	33	[24] (ST) Pho|[33] (R) Me	sp|P84227|H32_BOVIN Histone H3.2 OS=Bos taurus OX=9913 PE=1 SV=2	91.9684		223.502	13.8728		109.781	78.7956	57.6578	57.7163	57.6692	57.7397	57.7118	57.699	0.053164
GRX	13644	1121.32	39.922	0.205767	4481.24	4	Infinity	GRX	Arg	2.82874e-09	43.4573	35.95	0.0413993	9.23844	H2B1N_BOVIN	KESYSVYVYKVLKQVHPDTGISSKAMGNMNSFVNDIFER	39	[39] (R) Cit	sp|Q32L48|H2B1N_BOVIN Histone H2B type 1-N OS=Bos taurus OX=9913 GN=HIST1H2BN PE=1 SV=3	92.3079	176.102	194.217	229.658	338.654	206.188	38.8694	39.9503	40.0008	39.8977	40.0461	40.0449	39.988	0.143057
GRX	13800	1255.26	54.5488	0.179017	3762.75	3	1			1		21.74	-0.0153719	-4.08528	H32_BOVIN	FQSSAVMALQEASEAYLVGLFEDTNLCAIHAKR	33	[24] (ST) Pho|[32] (K) Bu|[33] (R) Cit	sp|P84227|H32_BOVIN Histone H3.2 OS=Bos taurus OX=9913 PE=1 SV=2						0	0	54.5301	54.5873	54.6038	54.5471	54.5853	54.5707	0.0504379
GRX	14228	834.416	40.0284	0.221467	1666.82	2	2.94058	Arg	GRX	0.568287	133.884	57.94	0.0122083	7.32435	ALBU_BOVIN	MPCTEDYLSLILNR	14		sp|P02769|ALBU_BOVIN Serum albumin OS=Bos taurus OX=9913 GN=ALB PE=1 SV=4	73.0854		29.7844		20.3121	41.0606	55.9483	40.0672	40.1394	39.9812	40.1946	40.1258	40.1016	0.181015
GRX	14270	739.359	36.0664	0.127767	3691.76	5	3.08736	Arg	GRX	0.414378	107.927	38.08	0.0148151	4.01305	H32_BOVIN	FQSSAVMALQEASEAYLVGLFEDTNLCAIHAKR	33	[24] (ST) Pho	sp|P84227|H32_BOVIN Histone H3.2 OS=Bos taurus OX=9913 PE=1 SV=2	28.7517		17.0465	47.045		30.9477	39.8896	36.0414	36.0525	36.0958	36.1347	36.1249	36.0898	0.103827
GRX	14439	1260.59	50.1855	0.150317	3778.73	3	Infinity	Arg	GRX	0.0409229	122.79	37.13	-0.0102477	-2.71194	H31_BOVIN	FQSSAVMALQEACEAYLVGLFEDTNLCAIHAKR	33	[24] (ST) Pho|[32] (K) Bu|[33] (R) Cit	sp|P68432|H31_BOVIN Histone H3.1 OS=Bos taurus OX=9913 PE=1 SV=2						0	0	50.0589	50.2245	50.2011	50.1575	50.2985	50.1881	0.157676
GRX	14563	1231.6	57.5536	0.229167	3691.78	3	8.98368	GRX	Arg	0.0197386	137.272	38.43	0.0424567	11.5005	H32_BOVIN	FQSSAVMALQEASEAYLVGLFEDTNLCAIHAKR	33	[24] (ST) Pho	sp|P84227|H32_BOVIN Histone H3.2 OS=Bos taurus OX=9913 PE=1 SV=2	57.0958	57.9115	288.342	15.7545	30.4623	89.9132	111.783	57.5343	57.6134	57.5536	57.6234	57.6301	57.591	0.0681063
GRX	14672	723.366	57.6838	0.160567	3611.79	5	Infinity	GRX	Arg	0.346594	223.607	54.47	0.0167258	4.6309	H32_BOVIN	FQSSAVMALQEASEAYLVGLFEDTNLCAIHAKR	33		sp|P84227|H32_BOVIN Histone H3.2 OS=Bos taurus OX=9913 PE=1 SV=2			164.702			164.702	0	57.6578	57.7163	57.6692	57.7397	57.7118	57.699	0.053164
PropTryp	1	453.784	21.737	1.32455	905.554	2					7.61182	44.36	0.00901691	9.95744	H2AV_BOVIN	HLQLAIR	7		sp|Q32LA7|H2AV_BOVIN Histone H2A.V OS=Bos taurus OX=9913 GN=H2AFV PE=2 SV=3	862149	684608	802216	832299	796828	795620	7.57059	21.6423	21.7176	21.7544	21.737	21.7512	21.7205	0.189752
PropTryp	3	842.512	13.3261	1.61747	841.505	1					3.59801	---	0.00249517	2.96514	H2A1_BOVIN	AKAKTR	6		sp|P0C0S9|H2A1_BOVIN Histone H2A type 1 OS=Bos taurus OX=9913 PE=1 SV=2	982040	1.00369e+06	1.00396e+06	939765	1.01662e+06	989215	2.74054	13.3033	13.3712	13.3483	13.3261	13.3453	13.3388	0.171247
PropTryp	5	1000.56	31.0337	1.35828	999.554	1					12.1467	---	0.00394354	3.94532	H2AV_BOVIN	AGLQFPVGR	9		sp|Q32LA7|H2AV_BOVIN Histone H2A.V OS=Bos taurus OX=9913 GN=H2AFV PE=2 SV=3	1.1212e+06	1.24044e+06	1.3861e+06	1.4355e+06	1.41566e+06	1.31978e+06	9.13718	30.9757	31.0479	31.0326	31.0337	31.0631	31.0306	0.0954176
PropTryp	6	929.508	10.9024	1.80083	928.501	1					12.7158	---	0.0033197	3.57535	H2A1_BOVIN	DNKKTR	6		sp|P0C0S9|H2A1_BOVIN Histone H2A type 1 OS=Bos taurus OX=9913 PE=1 SV=2	786013	853469	980421	985406	1.04201e+06	929464	10.178	10.8701	10.9379	10.9513	10.9024	10.9068	10.9137	0.261639
PropTryp	7	507.284	14.6435	0.696883	1012.55	2					10.0551	41.4	0.00854621	8.44032	H2B1_BOVIN	LAHYNKR	7		sp|P62808|H2B1_BOVIN Histone H2B type 1 OS=Bos taurus OX=9913 PE=1 SV=2	669765	699110	780361	807274	738619	739026	6.83484	14.6339	14.6539	14.6903	14.6435	14.6318	14.6507	0.145472
PropTryp	8	544.819	17.1316	0.636467	1087.62	2					6.77873	33.74	0.00953268	8.76477	H31_BOVIN	YRPGTVALR	9		sp|P68432|H31_BOVIN Histone H3.1 OS=Bos taurus OX=9913 PE=1 SV=2	735761	749743	669809	779044	765669	740005	5.13617	17.1281	17.1666	17.1682	17.1316	17.1486	17.1486	0.0982623
PropTryp	9	900.533	29.5114	0.69605	899.526	1					18.0055	---	0.00266541	2.96314	H31_BOVIN	KLPFQR	6		sp|P68432|H31_BOVIN Histone H3.1 OS=Bos taurus OX=9913 PE=1 SV=2	554806	516533	788086	647259	616850	624707	14.9909	29.4817	29.5142	29.5359	29.5114	29.5428	29.5172	0.0727427
PropTryp	12	969.55	9.5693	1.74402	968.543	1					10.3008	---	0.00288597	2.97971	H2A1_BOVIN	GKQGGKAR	8		sp|P0C0S9|H2A1_BOVIN Histone H2A type 1 OS=Bos taurus OX=9913 PE=1 SV=2	926042	935473	1.0012e+06	1.11717e+06	1.0981e+06	1.0156e+06	7.8489	9.55322	9.59815	9.61183	9.5693	9.57102	9.5807	0.221556
PropTryp	14	949.477	12.7085	1.2864	948.47	1					17.3674	---	0.0031322	3.30239	H2A1_BOVIN	KGNYAER	7		sp|P0C0S9|H2A1_BOVIN Histone H2A type 1 OS=Bos taurus OX=9913 PE=1 SV=2	572542	576598	771139	576572	517303	602831	14.4496	12.6929	12.7478	12.7989	12.7085	12.7658	12.7428	0.301298
PropTryp	16	775.955	25.0919	0.610683	1549.9	2					32.9601	55.63	0.00225862	1.45727	H4_BOVIN	GKGGKGLGKGGAKR	14		sp|P62803|H4_BOVIN Histone H4 OS=Bos taurus OX=9913 PE=1 SV=2	263831	221395	484642	280716	329594	316036	28.8417	25.1702	25.0933	25.1933	25.0919	25.1258	25.1349	0.162267
PropTryp	17	828.496	12.5051	1.5163	827.489	1					19.9823	---	0.00200865	2.42741	H2A1_BOVIN	AKAKTR	6	[4] (K) Ac	sp|P0C0S9|H2A1_BOVIN Histone H2A type 1 OS=Bos taurus OX=9913 PE=1 SV=2	344233	500709	500136	565748	563997	494965	16.3024	12.4367	12.531	12.5805	12.5051	12.5279	12.5162	0.373574
PropTryp	18	1154.69	28.1665	0.688833	1153.68	1					36.1273	---	0.00289118	2.50604	H31_BOVIN	KQLATKAAR	9		sp|P68432|H31_BOVIN Histone H3.1 OS=Bos taurus OX=9913 PE=1 SV=2	473801	384572	828136	486059	860770	606668	32.5642	28.0788	28.1775	28.168	28.1665	28.1786	28.1539	0.13443
PropTryp	22	768.948	23.4686	1.00218	1535.88	2					9.41024	85.96	0.00222308	1.44744	H4_BOVIN	GKGGKGLGKGGAKR	14	[9] (K) Ac	sp|P62803|H4_BOVIN Histone H4 OS=Bos taurus OX=9913 PE=1 SV=2	298508	279999	326245	279345	351804	307180	9.14257	23.3454	23.3968	23.4937	23.4686	23.401	23.4211	0.227902
PropTryp	28	719.408	31.3142	0.596067	1436.8	2					13.8071	72.54	0.00331224	2.30529	H4_BOVIN	DNIQGITKPAIR	12		sp|P62803|H4_BOVIN Histone H4 OS=Bos taurus OX=9913 PE=1 SV=2	180231	212638	200895	238874	191767	204881	9.78897	31.1896	31.3448	31.2292	31.3142	31.3097	31.2775	0.186247
PropTryp	30	543.988	11.6902	0.691633	1628.94	3					10.4287	63.9	0.00690491	4.23891	H31_BOVIN	KSAPATGGVKKPHR	14	[1] (KR) Me2	sp|P68432|H31_BOVIN Histone H3.1 OS=Bos taurus OX=9913 PE=1 SV=2	376553	312275	280460	358282	327795	331073	10.2293	11.6502	11.7312	11.7493	11.6902	11.691	11.7024	0.296744
PropTryp	33	701.853	17.3213	0.476183	1401.69	2					12.931	71.61	0.0035513	2.53359	H4_BOVIN	DAVTYTEHAKR	11		sp|P62803|H4_BOVIN Histone H4 OS=Bos taurus OX=9913 PE=1 SV=2	337905	226735	265295	283501	257384	274164	13.4113	17.3055	17.3358	17.3732	17.3213	17.3317	17.3335	0.129393
PropTryp	35	528.314	5.76115	0.937667	1054.61	2					9.81577	34.6	-0.000298392	-0.28294	H31_BOVIN	KSTGGKAPR	9	[1] (K) Me3	sp|P68432|H31_BOVIN Histone H3.1 OS=Bos taurus OX=9913 PE=1 SV=2	208746	218909	204565	164438	211461	201624	9.50848	5.73612	5.82593	5.83538	5.76115	5.72712	5.77714	0.782348
PropTryp	37	906.553	21.737	0.856367	905.546	1					15.1552	---	0.0013759	1.51942	H2AV_BOVIN	HLQLAIR	7		sp|Q32LA7|H2AV_BOVIN Histone H2A.V OS=Bos taurus OX=9913 GN=H2AFV PE=2 SV=3	235543	191971	268912	278963	241373	243352	12.4997	21.6423	21.7176	21.7544	21.737	21.7512	21.7205	0.189752
PropTryp	38	836.482	22.3846	0.53075	1670.95	2					13.2234	67.76	0.00232145	1.3893	H31_BOVIN	KSAPATGGVKKPHR	14	[1] (K) Bu	sp|P68432|H31_BOVIN Histone H3.1 OS=Bos taurus OX=9913 PE=1 SV=2	315855	237824	309093	231634	251849	269251	13.3548	22.3289	22.4025	22.4106	22.3846	22.4381	22.3929	0.162444
PropTryp	40	829.474	19.7106	0.757033	1656.93	2					14.9259	83.78	0.00308755	1.86341	H31_BOVIN	KSAPATGGVKKPHR	14		sp|P68432|H31_BOVIN Histone H3.1 OS=Bos taurus OX=9913 PE=1 SV=2	249619	196730	259479	288722	287033	256317	13.0555	19.6639	19.6856	19.7544	19.7106	19.6949	19.7019	0.153709
PropTryp	44	521.308	5.88558	0.683767	1040.6	2					5.35702	38.39	0.0026638	2.55987	H31_BOVIN	KSTGGKAPR	9	[1] (KR) Me2	sp|P68432|H31_BOVIN Histone H3.1 OS=Bos taurus OX=9913 PE=1 SV=2	211105	204572	189526	180164	214453	199964	6.54451	5.85715	5.93223	5.9611	5.88558	5.86937	5.90109	0.667108
PropTryp	46	1140.68	26.0703	0.644117	1139.67	1					39.7766	---	0.00203027	1.78146	H31_BOVIN	KQLATKAAR	9	[6] (K) Ac	sp|P68432|H31_BOVIN Histone H3.1 OS=Bos taurus OX=9913 PE=1 SV=2	73511.8	78213.8	168013	123638	181256	124926	35.5406	26.0091	26.0191	26.1022	26.0703	26.1226	26.0646	0.171289
PropTryp	47	485.279	9.57942	1.11597	968.544	2					16.5959	40.8	0.00401101	4.14129	H2A1_BOVIN	GKQGGKAR	8		sp|P0C0S9|H2A1_BOVIN Histone H2A type 1 OS=Bos taurus OX=9913 PE=1 SV=2	188081	235613	269787	231606	200038	225025	12.8003	9.55833	9.60935	9.61907	9.57942	9.57702	9.58864	0.23289
PropTryp	52	577.85	28.1665	0.744217	1153.69	2					33.5005	54.74	0.00320896	2.78149	H31_BOVIN	KQLATKAAR	9		sp|P68432|H31_BOVIN Histone H3.1 OS=Bos taurus OX=9913 PE=1 SV=2	118974	99249.9	208134	105234	166380	139594	29.7935	28.0788	28.1775	28.168	28.1665	28.1786	28.1539	0.13443
PropTryp	60	881.994	52.3889	0.695167	1761.97	2					10.1568	82.98	0.00255595	1.45062	H4_BOVIN	KTVTAMDVVYALKR	14		sp|P62803|H4_BOVIN Histone H4 OS=Bos taurus OX=9913 PE=1 SV=2	100762	78917.4	81473.4	73000.6	77858.9	82402.5	11.629	52.3325	52.3895	52.3428	52.3889	52.3739	52.3655	0.0452075
PropTryp	61	1182.16	53.519	0.958033	2362.31	2					13.2343	73.48	0.00257399	1.08961	H12_BOVIN	KASGPPVSELITKAVAASKER	21		sp|P02253|H12_BOVIN Histone H1.2 OS=Bos taurus OX=9913 GN=HIST1H1C PE=1 SV=2	206983	247695	199732	218080	183333	211165	10.1681	53.3476	53.5074	53.4329	53.519	53.5437	53.4701	0.133773
PropTryp	62	1069.6	14.0682	0.5319	1068.6	1					24.4343	---	0.00239672	2.24287	H31_BOVIN	KSTGGKAPR	9		sp|P68432|H31_BOVIN Histone H3.1 OS=Bos taurus OX=9913 PE=1 SV=2	119834	124371	133965	198222	173489	149976	20.4452	14.079	14.1245	14.1365	14.0682	14.0751	14.0967	0.199439
PropTryp	72	748.93	43.0509	0.674583	1495.85	2					6.99903	60.41	0.00265577	1.77544	H31_BOVIN	VTIMPKDIQLAR	12		sp|P68432|H31_BOVIN Histone H3.1 OS=Bos taurus OX=9913 PE=1 SV=2	111750	102818	101524	116358	118988	110288	6.37657	43.0142	43.0976	43.0097	43.0509	43.1335	43.0612	0.111416
PropTryp	73	507.774	16.4509	0.493283	1013.53	2					11.197	28.22	0.00324096	3.19769	H2B1_BOVIN	LAHYNKR	7	[7] (R) Cit	sp|P62808|H2B1_BOVIN Histone H2B type 1 OS=Bos taurus OX=9913 PE=1 SV=2	84804.9	82115.3	102019	99316.4	92574.5	92165.9	8.45424	16.4013	16.4549	16.4596	16.4509	16.4561	16.4446	0.13277
PropTryp	74	761.94	21.5011	0.741567	1521.86	2					11.5426	85.13	0.00187	1.22876	H4_BOVIN	GKGGKGLGKGGAKR	14	[2] (K) Ac|[9] (K) Ac	sp|P62803|H4_BOVIN Histone H4 OS=Bos taurus OX=9913 PE=1 SV=2	55894.3	53615.8	64269.3	55676.8	70560.9	60003.4	10.6989	21.4865	21.471	21.5213	21.5011	21.5006	21.4961	0.0778973
PropTryp	75	548.659	13.4545	0.8531	1642.96	3					8.0047	60.93	0.00471669	2.87086	H31_BOVIN	KSAPATGGVKKPHR	14	[1] (KR) Me2|[10] (K) Bu	sp|P68432|H31_BOVIN Histone H3.1 OS=Bos taurus OX=9913 PE=1 SV=2	184749	160213	156813	187069	185875	174944	7.70467	13.3976	13.484	13.4765	13.4545	13.4377	13.4501	0.229743
PropTryp	81	1013.55	14.6374	0.496083	1012.55	1					22.2563	---	0.00215888	2.13214	H2B1_BOVIN	LAHYNKR	7		sp|P62808|H2B1_BOVIN Histone H2B type 1 OS=Bos taurus OX=9913 PE=1 SV=2	93853	110140	154891	150661	140138	129937	18.3749	14.623	14.6456	14.6814	14.6374	14.6274	14.643	0.14184
PropTryp	82	553.319	12.8253	0.621017	1656.94	3					19.8876	52.34	0.00457903	2.76356	H31_BOVIN	KSAPATGGVKKPHR	14		sp|P68432|H31_BOVIN Histone H3.1 OS=Bos taurus OX=9913 PE=1 SV=2	172747	156754	112263	101803	133660	135445	19.5836	12.7962	12.8612	12.8764	12.8253	12.8341	12.8386	0.218612
PropTryp	83	562.663	15.1971	0.743133	1684.97	3					16.4017	31.7	0.00392868	2.33161	H31_BOVIN	KSAPATGGVKKPHR	14	[1] (K) Bu|[10] (K) Bu	sp|P68432|H31_BOVIN Histone H3.1 OS=Bos taurus OX=9913 PE=1 SV=2	140385	139886	111678	171934	153403	143457	13.7377	15.1479	15.2002	15.2355	15.1971	15.2015	15.1965	0.184243
PropTryp	84	507.774	15.8848	0.539967	1013.53	2					12.8934	26.58	0.00331415	3.26991	H2B1_BOVIN	LAHYNKR	7	[7] (R) Cit	sp|P62808|H2B1_BOVIN Histone H2B type 1 OS=Bos taurus OX=9913 PE=1 SV=2	75501.6	55714.5	78207.7	64211.7	78653.8	70457.8	12.8374	15.8448	15.9026	15.9322	15.8848	15.9102	15.895	0.184437
PropTryp	86	535.305	6.4193	0.99385	1068.6	2					15.017	31.33	0.00223463	2.09119	H31_BOVIN	KSTGGKAPR	9		sp|P68432|H31_BOVIN Histone H3.1 OS=Bos taurus OX=9913 PE=1 SV=2	150405	147792	143959	97295.6	135610	135012	14.4506	6.37057	6.48423	6.52263	6.4193	6.3866	6.43667	0.901364
PropTryp	91	542.312	6.26573	1.15647	1082.61	2					11.2806	24.35	0.00116737	1.0783	H31_BOVIN	KSTGGKAPR	9	[1] (K) Bu	sp|P68432|H31_BOVIN Histone H3.1 OS=Bos taurus OX=9913 PE=1 SV=2	143061	142570	145522	106091	134988	134446	10.8664	6.24745	6.31975	6.35243	6.26573	6.22658	6.28239	0.743689
PropTryp	93	514.299	5.3738	0.619767	1026.58	2					6.52599	39.73	0.00192068	1.87095	H31_BOVIN	KSTGGKAPR	9	[1] (KR) Me2|[6] (K) Ac	sp|P68432|H31_BOVIN Histone H3.1 OS=Bos taurus OX=9913 PE=1 SV=2	77006.8	67450	78597.4	78466.1	75496.2	75403.3	5.48149	5.3664	5.41377	5.46522	5.3738	5.35463	5.39476	0.749716
PropTryp	103	724.377	39.5751	0.64575	1446.74	2					21.7655	97.53	0.00314263	2.17222	H31_BOVIN	EIAQDFKTDLR	11		sp|P68432|H31_BOVIN Histone H3.1 OS=Bos taurus OX=9913 PE=1 SV=2	89606	71176.2	56991.4	63457.9	48767.1	65999.7	21.0888	39.5431	39.6724	39.7	39.5751	39.5565	39.6094	0.161838
PropTryp	110	719.9	32.8272	1.04462	1437.79	2					6.43274	23.51	0.00343367	2.38817	H4_BOVIN	DNIQGITKPAIR	12	[12] (R) Cit	sp|P62803|H4_BOVIN Histone H4 OS=Bos taurus OX=9913 PE=1 SV=2	185193	166921	180626	193643	195906	184458	5.62446	32.8017	32.8258	32.8324	32.8272	32.8478	32.827	0.0452425
PropTryp	116	570.842	26.0703	0.656067	1139.67	2					37.7086	49.79	0.00265036	2.32556	H31_BOVIN	KQLATKAAR	9	[1] (K) Ac	sp|P68432|H31_BOVIN Histone H3.1 OS=Bos taurus OX=9913 PE=1 SV=2	24024.6	25292	55892.4	32587.4	43920.2	36343.3	33.1914	26.0091	26.0191	26.1022	26.0703	26.1226	26.0646	0.171289
PropTryp	118	1437.81	31.3142	0.45185	1436.8	1					18.2268	---	0.00043074	0.299792	H4_BOVIN	DNIQGITKPAIR	12		sp|P62803|H4_BOVIN Histone H4 OS=Bos taurus OX=9913 PE=1 SV=2	51256.2	63084.9	66937.9	79782.4	73921.5	66996.6	14.5404	31.1896	31.3448	31.2292	31.3142	31.3097	31.2775	0.186247
PropTryp	119	535.305	14.0854	0.725183	1068.6	2					15.0208	46.07	0.00341389	3.19475	H31_BOVIN	KSTGGKAPR	9		sp|P68432|H31_BOVIN Histone H3.1 OS=Bos taurus OX=9913 PE=1 SV=2	46350.3	56236.3	60405.6	64656.1	54016	56332.9	10.9685	14.0923	14.1426	14.1535	14.0854	14.1101	14.1168	0.191339
PropTryp	122	548.659	16.2414	0.81225	1642.96	3					19.3481	36.9	0.00388702	2.36588	H31_BOVIN	KSAPATGGVKKPHR	14	[1] (K) Bu|[10] (KR) Me2	sp|P68432|H31_BOVIN Histone H3.1 OS=Bos taurus OX=9913 PE=1 SV=2	94913.6	76937.4	51637	84138.5	81910.1	77907.3	18.4686	16.2036	16.2435	16.2902	16.2414	16.2487	16.2455	0.169422
PropTryp	130	1083.62	17.6721	0.5302	1082.61	1					26.8208	---	0.00234679	2.16772	H31_BOVIN	KSTGGKAPR	9	[1] (K) Bu	sp|P68432|H31_BOVIN Histone H3.1 OS=Bos taurus OX=9913 PE=1 SV=2	34945.9	38261.6	50484.7	64854.6	52236.3	48156.6	22.2361	17.6263	17.6461	17.7442	17.6721	17.7083	17.6794	0.240183
PropTryp	131	1236.65	37.4063	0.4881	1235.64	1					20.1379	---	0.0033874	2.74141	H4_BOVIN	ISGLIYEETR	10		sp|P62803|H4_BOVIN Histone H4 OS=Bos taurus OX=9913 PE=1 SV=2	85125.8	60962.4	97229.6	90178	66615.8	80022.3	17.3903	37.3654	37.4085	37.4096	37.4063	37.4291	37.4038	0.0557765
PropTryp	132	815.477	11.6963	0.71795	1628.94	2					17.3055	20.76	0.00250231	1.53616	H31_BOVIN	KSAPATGGVKKPHR	14	[1] (KR) Me2	sp|P68432|H31_BOVIN Histone H3.1 OS=Bos taurus OX=9913 PE=1 SV=2	95371.2	105496	133961	109490	91935.1	107251	13.8123	11.6568	11.7401	11.7532	11.6963	11.6975	11.7088	0.294291
PropTryp	141	1189.17	54.2756	0.763383	2376.33	2					13.0943	74.18	0.00302876	1.27455	H12_BOVIN	KASGPPVSELITKAVAASKER	21	[1] (K) Bu	sp|P02253|H12_BOVIN Histone H1.2 OS=Bos taurus OX=9913 GN=HIST1H1C PE=1 SV=2	161619	127629	159901	143251	118264	142133	12.0912	54.2209	54.2963	54.271	54.2756	54.2658	54.2659	0.0456827
PropTryp	142	1130.3	35.4049	0.598667	3387.88	3					6.88672	---	0.00364294	1.07529	H12_BOVIN	SETAPAAPAAAPPAEKTPVKKKAAKKPAGAR	31	[21] (K) Ac	sp|P02253|H12_BOVIN Histone H1.2 OS=Bos taurus OX=9913 GN=HIST1H1C PE=1 SV=2	91954	81198.3	71676.7	77841.2	80678.4	80669.7	8.15683	35.3427	35.3712	35.3025	35.4049	35.4714	35.3785	0.162121
PropTryp	145	1055.59	12.1162	0.770283	1054.58	1					21.0787	---	0.00231714	2.19722	H31_BOVIN	KSTGGKAPR	9	[1] (K) Ac	sp|P68432|H31_BOVIN Histone H3.1 OS=Bos taurus OX=9913 PE=1 SV=2	55491.6	56593.3	62768.5	83993.6	80450.1	67859.4	17.7406	12.1048	12.1146	12.1358	12.1162	12.1291	12.1201	0.0909972
PropTryp	146	864.493	25.494	1.4995	1726.97	2					7.03292	50.42	0.0233534	13.523	H31_BOVIN	KSAPATGGVKKPHR	14	[10] (K) Cr|[11] (K) Ub	sp|P68432|H31_BOVIN Histone H3.1 OS=Bos taurus OX=9913 PE=1 SV=2	102098	99779.9	114005	100875	114355	106222	6.15622	25.4592	25.508	25.4799	25.494	25.5104	25.4903	0.0745087
PropTryp	147	553.324	13.2339	0.779067	1656.95	3					8.09322	36.57	0.018136	10.9456	H33_BOVIN	KSAPSTGGVKKPHR	14	[1] (KR) Me2|[10] (K) Cr	sp|Q5E9F8|H33_BOVIN Histone H3.3 OS=Bos taurus OX=9913 GN=H3F3A PE=1 SV=3	63550.9	61652.2	52191.6	52035.4	62768.8	58439.8	8.89934	13.2491	13.2983	13.2698	13.2339	13.2432	13.2589	0.173256
PropTryp	152	1226.04	39.3094	0.716067	3675.1	3					11.2653	---	0.0372016	10.1227	H2B1N_BOVIN	PEPSKSAPAPKKGSKKAVTKAQKKDGKKR	29	[15] (K) Ac|[16] (K) Ac|[20] (K) Cr|[28] (K) Ac|[29] (R) Me	sp|Q32L48|H2B1N_BOVIN Histone H2B type 1-N OS=Bos taurus OX=9913 GN=HIST1H2BN PE=1 SV=3	87739.7	105629	96045.9	103638	89257.2	96461.9	7.52841	39.2356	39.3268	39.282	39.3094	39.3271	39.2962	0.087731
PropTryp	154	548.659	11.5486	0.843333	1642.96	3					19.4251	48.23	0.00380804	2.3178	H31_BOVIN	KSAPATGGVKKPHR	14	[1] (K) Me3	sp|P68432|H31_BOVIN Histone H3.1 OS=Bos taurus OX=9913 PE=1 SV=2	74824.1	60063.9	48860.1	78146.7	81760	68730.9	18.0027	11.4795	11.5656	11.6037	11.5486	11.5518	11.5498	0.348509
PropTryp	164	1196.16	55.0038	1.42042	2390.31	2					17.3594	43.96	-0.0335184	-14.0224	H12_BOVIN	KASGPPVSELITKAVAASKER	21	[21] (KR) Me2	sp|P02253|H12_BOVIN Histone H1.2 OS=Bos taurus OX=9913 GN=HIST1H1C PE=1 SV=2	338067	313772	303616	234021	221192	282134	16.3349	54.9882	55.0211	54.9973	55.0038	55.033	55.0087	0.0295459
PropTryp	166	542.313	17.6721	0.639433	1082.61	2					19.436	33.44	0.00253592	2.34242	H31_BOVIN	KSTGGKAPR	9	[1] (K) Bu	sp|P68432|H31_BOVIN Histone H3.1 OS=Bos taurus OX=9913 PE=1 SV=2	20194.3	21965.4	29837.9	27823.3	21983.5	24360.9	15.4399	17.6263	17.6461	17.7442	17.6721	17.7083	17.6794	0.240183
PropTryp	170	843.489	24.3979	0.514533	1684.96	2					14.3076	73.96	0.00118292	0.702047	H31_BOVIN	KSAPATGGVKKPHR	14	[1] (K) Bu|[10] (K) Bu	sp|P68432|H31_BOVIN Histone H3.1 OS=Bos taurus OX=9913 PE=1 SV=2	53255.4	52751.9	68587.1	47798.8	57780.2	56034.7	12.5416	24.3271	24.3928	24.4098	24.3979	24.422	24.3899	0.135211
PropTryp	172	1154.15	44.2312	0.598	2306.29	2					34.889	38.22	-0.0333783	-14.4725	H12_BOVIN	KASGPPVSELITKAVAASKER	21	[1] (KR) Me2|[13] (KR) Me2	sp|P02253|H12_BOVIN Histone H1.2 OS=Bos taurus OX=9913 GN=HIST1H1C PE=1 SV=2	163816	164287	70198.5	199960	127030	145058	30.3088	44.2201	44.2222	44.2377	44.2312	44.2561	44.2334	0.0293104
PropTryp	184	681.886	35.7037	0.631117	1361.76	2					15.0262	55.25	0.00210721	1.54742	H31_BOVIN	YQKSTELLIR	10		sp|P68432|H31_BOVIN Histone H3.1 OS=Bos taurus OX=9913 PE=1 SV=2	39650.2	27356.6	35091.7	26414.5	30277.1	31758	15.6505	35.6236	35.6864	35.6395	35.7037	35.7504	35.6807	0.127636
PropTryp	185	543.986	13.8391	1.61962	1628.94	3					12.8444	53.2	0.000615816	0.378048	H31_BOVIN	KSAPATGGVKKPHR	14	[1] (KR) Me2	sp|P68432|H31_BOVIN Histone H3.1 OS=Bos taurus OX=9913 PE=1 SV=2	66555.8	48267.2	45939.5	55125.3	51478.2	53473.2	13.5301	13.7974	13.8912	13.9008	13.8391	13.8476	13.8552	0.270551
PropTryp	187	850.479	23.6956	0.661017	1698.94	2					12.7994	32.04	0.0010759	0.633274	H33_BOVIN	KSAPSTGGVKKPHR	14	[1] (K) Cr|[10] (K) Bu	sp|Q5E9F8|H33_BOVIN Histone H3.3 OS=Bos taurus OX=9913 GN=H3F3A PE=1 SV=3	29030.1	29208.5	28640.7	20458.6	26920.5	26851.7	12.2815	23.5325	23.6225	23.726	23.6956	23.6801	23.6513	0.288762
PropTryp	192	1447.74	39.5906	0.4782	1446.74	1					18.8076	---	0.000545095	0.376776	H31_BOVIN	EIAQDFKTDLR	11		sp|P68432|H31_BOVIN Histone H3.1 OS=Bos taurus OX=9913 PE=1 SV=2	56992.8	41078.7	38223.5	43795.4	33436.8	42705.4	18.5553	39.5648	39.6955	39.723	39.5906	39.5757	39.6299	0.16627
PropTryp	210	528.299	12.1162	0.721433	1054.58	2					15.2504	42	0.00561686	5.32617	H31_BOVIN	KSTGGKAPR	9	[1] (K) Ac	sp|P68432|H31_BOVIN Histone H3.1 OS=Bos taurus OX=9913 PE=1 SV=2	22841.4	28456.2	32717.6	29176.6	26672.3	27972.8	11.553	12.1048	12.1146	12.1358	12.1162	12.1291	12.1201	0.0909972
PropTryp	228	1235.37	41.4228	0.522567	3703.09	3					13.2434	29.04	-0.0477519	-12.895	H2B1_BOVIN	PEPAKSAPAPKKGSKKAVTKAQKKDGKKR	29	[11] (K) Ub|[12] (K) Cr|[15] (KR) Me2|[20] (K) Me3	sp|P62808|H2B1_BOVIN Histone H2B type 1 OS=Bos taurus OX=9913 PE=1 SV=2	116818	110773	123817	93941.7	90893.6	107249	11.9631	41.4666	41.4845	41.4696	41.4228	41.5503	41.4788	0.099478
PropTryp	240	1088.62	17.1211	0.483917	1087.62	1					18.2823	---	0.00249064	2.29	H31_BOVIN	YRPGTVALR	9		sp|P68432|H31_BOVIN Histone H3.1 OS=Bos taurus OX=9913 PE=1 SV=2	26362.4	30253.3	37675.4	39676.2	36444	34082.3	14.6138	17.1041	17.1522	17.1517	17.1211	17.1262	17.1311	0.108414
PropTryp	241	1069.6	15.6334	0.507633	1068.59	1					16.9481	---	0.00212307	1.9868	H31_BOVIN	KSTGGKAPR	9	[1] (K) Bu|[6] (K) Ac	sp|P68432|H31_BOVIN Histone H3.1 OS=Bos taurus OX=9913 PE=1 SV=2	31294.9	37464.9	42007.3	46487.1	44464	40343.6	13.4698	15.6106	15.6685	15.6523	15.6334	15.6608	15.6451	0.133206
PropTryp	243	1496.85	43.0509	0.437567	1495.84	1					18.5838	---	-0.00167196	-1.11774	H31_BOVIN	VTIMPKDIQLAR	12		sp|P68432|H31_BOVIN Histone H3.1 OS=Bos taurus OX=9913 PE=1 SV=2	23613.2	22603.5	28371.7	29111.2	35575.1	27854.9	16.6088	43.0142	43.0976	43.0097	43.0509	43.1335	43.0612	0.111416
PropTryp	245	843.471	20.9611	0.581933	1684.93	2					12.0643	35.74	0.00147827	0.87735	H33_BOVIN	KSAPSTGGVKKPHR	14	[1] (K) Cr	sp|Q5E9F8|H33_BOVIN Histone H3.3 OS=Bos taurus OX=9913 GN=H3F3A PE=1 SV=3	78003.2	87304.9	77923.2	64418.5	69381.3	75406.2	10.4705	20.9428	20.9767	21.0016	20.9611	20.9642	20.9693	0.0928153
PropTryp	258	822.483	16.2414	0.7678	1642.95	2					8.85419	62.41	0.000170949	0.10405	H31_BOVIN	KSAPATGGVKKPHR	14	[1] (K) Bu|[10] (KR) Me2	sp|P68432|H31_BOVIN Histone H3.1 OS=Bos taurus OX=9913 PE=1 SV=2	41850.8	41008.8	33215.2	40528.3	38278.8	38976.4	7.98899	16.2036	16.2435	16.2902	16.2414	16.2487	16.2455	0.169422
PropTryp	259	1139.63	36.1427	0.625233	3415.87	3					27.9413	30.22	-0.0363868	-10.6522	H12_BOVIN	SETAPAAPAAAPPAEKTPVKKKAAKKPAGAR	31	[21] (K) Bu	sp|P02253|H12_BOVIN Histone H1.2 OS=Bos taurus OX=9913 GN=HIST1H1C PE=1 SV=2	107509	107674	81537.7	71838.8	51871.4	84086.2	25.5028	36.1412	36.1506	36.1668	36.1427	36.1298	36.1462	0.0339134
PropTryp	260	731.384	42.7574	0.58635	1460.75	2					12.1549	90.46	0.00180948	1.23873	H31_BOVIN	EIAQDFKTDLR	11	[7] (K) Bu	sp|P68432|H31_BOVIN Histone H3.1 OS=Bos taurus OX=9913 PE=1 SV=2	43256.8	32396.4	44102.7	43999.8	40134.2	40778	10.8703	42.7544	42.7717	42.7672	42.7574	42.7677	42.7637	0.0154785
PropTryp	261	1362.76	35.7037	0.65175	1361.76	1					13.9194	---	0.00219293	1.61037	H31_BOVIN	YQKSTELLIR	10		sp|P68432|H31_BOVIN Histone H3.1 OS=Bos taurus OX=9913 PE=1 SV=2	29911.6	19647.6	26843.4	25573.6	29714.4	26338.1	14.183	35.6236	35.6864	35.6395	35.7037	35.7504	35.6807	0.127636
PropTryp	270	557.991	12.6937	0.51175	1670.95	3					17.7316	51.29	0.00468405	2.80323	H31_BOVIN	KSAPATGGVKKPHR	14	[1] (K) Bu	sp|P68432|H31_BOVIN Histone H3.1 OS=Bos taurus OX=9913 PE=1 SV=2	30006.7	27453.2	25343.5	20137.4	19325.8	24453.3	16.9157	12.6677	12.7191	12.787	12.6937	12.7491	12.7233	0.328097
PropTryp	273	421.76	13.3318	0.567183	841.505	2					35.6263	27.55	0.00260489	3.09552	H2A1_BOVIN	AKAKTR	6		sp|P0C0S9|H2A1_BOVIN Histone H2A type 1 OS=Bos taurus OX=9913 PE=1 SV=2	11890.6	18195.1	22624.3	11803.2	10755.5	15053.7	30.6188	13.3078	13.3772	13.3591	13.3318	13.3567	13.3465	0.181037
PropTryp	278	535.305	15.6131	0.665917	1068.59	2					15.4595	29.46	0.00197607	1.84923	H31_BOVIN	KSTGGKAPR	9	[1] (K) Bu|[6] (K) Ac	sp|P68432|H31_BOVIN Histone H3.1 OS=Bos taurus OX=9913 PE=1 SV=2	19442.4	25211.2	27499.8	22873.5	21784	23362.2	11.8981	15.5808	15.6452	15.6318	15.6131	15.6418	15.6225	0.151453
PropTryp	283	1235.37	42.152	0.950133	3703.09	3					13.8762	---	0.021456	5.79413	H2B1_BOVIN	PEPAKSAPAPKKGSKKAVTKAQKKDGKKR	29	[11] (K) Ac|[12] (K) Ac|[15] (K) Cr|[16] (K) Ub|[20] (K) Ac	sp|P62808|H2B1_BOVIN Histone H2B type 1 OS=Bos taurus OX=9913 PE=1 SV=2	140702	162646	137384	114529	124049	135862	12.0394	42.1337	42.155	42.1652	42.152	42.1518	42.1515	0.0241029
PropTryp	285	729.902	45.9513	0.72725	1457.79	2					13.1987	77.52	0.00197414	1.3542	RS27A_HUMAN	LIFAGKQLEDGR	12		sp|P62979|RS27A_HUMAN Ubiquitin-40S ribosomal protein S27a OS=Homo sapiens OX=9606 GN=RPS27A PE=1 SV=2	27013.7	31124.3	36451.6	28829.5	34221	31528	10.9248	45.973	45.9416	45.9323	45.9513	45.95	45.9497	0.0294136
PropTryp	286	1379.24	58.6755	0.716117	2756.47	2					19.3415	105.56	-5.13791e-05	-0.0186394	H12_BOVIN	SGVSLAALKKALAAAGYDVEKNNSR	25		sp|P02253|H12_BOVIN Histone H1.2 OS=Bos taurus OX=9913 GN=HIST1H1C PE=1 SV=2	43209.8	29908.2	33220.4	42750.5	50235.3	39864.8	18.4452	58.6879	58.6668	58.6814	58.6755	58.74	58.6903	0.0439439
PropTryp	291	919.83	58.6556	0.684717	2756.47	3					18.0377	74.83	-0.00159539	-0.578779	H12_BOVIN	SGVSLAALKKALAAAGYDVEKNNSR	25		sp|P02253|H12_BOVIN Histone H1.2 OS=Bos taurus OX=9913 GN=HIST1H1C PE=1 SV=2	35675.4	21481.5	24320.7	29096.4	32898.4	28694.5	18.2904	58.657	58.6461	58.6454	58.6556	58.7105	58.6629	0.0413845
PropTryp	303	465.257	10.8968	0.860367	928.5	2					23.6121	46.76	0.00247949	2.67043	H2A1_BOVIN	DNKKTR	6		sp|P0C0S9|H2A1_BOVIN Histone H2A type 1 OS=Bos taurus OX=9913 PE=1 SV=2	12816.2	18354.5	23689.2	16921.6	17135.7	17783.4	19.6475	10.8623	10.9323	10.9474	10.8968	10.898	10.9074	0.273611
PropTryp	324	567.334	19.5625	0.82185	1698.98	3					11.4676	---	0.000669096	0.393822	H31_BOVIN	KSAPATGGVKKPHR	14	[1] (K) Bu|[14] (KR) Me2	sp|P68432|H31_BOVIN Histone H3.1 OS=Bos taurus OX=9913 PE=1 SV=2	14593.9	14587.9	17690.4	16506.1	18463.1	16368.3	9.64969	19.5058	19.5451	19.5559	19.5625	19.5573	19.5453	0.105137
PropTryp	332	822.484	13.471	0.506617	1642.95	2					19.3767	44.42	0.00146495	0.891656	H31_BOVIN	KSAPATGGVKKPHR	14	[1] (KR) Me2|[10] (K) Bu	sp|P68432|H31_BOVIN Histone H3.1 OS=Bos taurus OX=9913 PE=1 SV=2	30586.4	35064.4	48699.7	38986.6	36793.1	38026.1	15.8001	13.4147	13.5	13.4976	13.471	13.4548	13.4676	0.23297
PropTryp	333	843.471	21.4189	0.60005	1684.93	2					17.002	25.39	0.00105704	0.627351	H33_BOVIN	KSAPSTGGVKKPHR	14	[10] (K) Cr	sp|Q5E9F8|H33_BOVIN Histone H3.3 OS=Bos taurus OX=9913 GN=H3F3A PE=1 SV=3	14163.8	18971.4	18788.1	13327.3	17960	16642.1	14.4458	21.4176	21.4106	21.4524	21.4189	21.4391	21.4277	0.0726583
PropTryp	339	850.479	24.1348	0.70085	1698.94	2					17.2074	25.22	0.000797184	0.469224	H33_BOVIN	KSAPSTGGVKKPHR	14	[1] (K) Bu|[10] (K) Cr	sp|Q5E9F8|H33_BOVIN Histone H3.3 OS=Bos taurus OX=9913 GN=H3F3A PE=1 SV=3	34285.3	34406.6	35870.7	22560.2	28790.1	31182.6	15.8455	24.0748	24.1147	24.1311	24.1348	24.1129	24.1136	0.0882102
PropTryp	344	1379.74	59.0471	1.15715	2757.46	2					17.3067	74.78	0.00107221	0.388842	H12_BOVIN	SGVSLAALKKALAAAGYDVEKNNSR	25	[25] (R) Cit	sp|P02253|H12_BOVIN Histone H1.2 OS=Bos taurus OX=9913 GN=HIST1H1C PE=1 SV=2	60664.9	76308.5	80482	84003.9	62647.2	72821.3	12.9868	59.0292	59.0444	59.0571	59.0471	59.058	59.0472	0.0176773
PropTryp	346	557.991	14.6435	0.62605	1670.95	3					10.9164	54.68	0.00305992	1.83125	H31_BOVIN	KSAPATGGVKKPHR	14	[10] (K) Bu	sp|P68432|H31_BOVIN Histone H3.1 OS=Bos taurus OX=9913 PE=1 SV=2	32724.6	32988	28292.2	26039.2	26321.7	29273.2	10.344	14.6339	14.6539	14.6903	14.6435	14.6318	14.6507	0.145472
PropTryp	347	1550.9	25.0919	0.490017	1549.89	1					38.2379	---	-0.00461456	-2.97734	H4_BOVIN	GKGGKGLGKGGAKR	14		sp|P62803|H4_BOVIN Histone H4 OS=Bos taurus OX=9913 PE=1 SV=2	12232.3	10791.9	26765.1	16041.2	19592.4	17084.6	33.546	25.1702	25.0933	25.1933	25.0919	25.1258	25.1349	0.162267
PropTryp	350	1694.93	35.4049	0.567267	3387.85	2					5.75165	25.04	-0.0310658	-9.16969	H12_BOVIN	SETAPAAPAAAPPAEKTPVKKKAAKKPAGAR	31	[21] (K) Ac	sp|P02253|H12_BOVIN Histone H1.2 OS=Bos taurus OX=9913 GN=HIST1H1C PE=1 SV=2	39082.2	31621.3	33068.8	34788.6	36002.4	34912.6	7.33848	35.3427	35.3712	35.3025	35.4049	35.4714	35.3785	0.162121
PropTryp	354	1041.61	5.88558	0.51075	1040.6	1					14.1574	---	0.00129631	1.24574	H31_BOVIN	KSTGGKAPR	9	[1] (KR) Me2	sp|P68432|H31_BOVIN Histone H3.1 OS=Bos taurus OX=9913 PE=1 SV=2	24727.9	23664.4	30401.7	29762.7	32407.5	28192.8	12.0409	5.85715	5.93223	5.9611	5.88558	5.86937	5.90109	0.667108
PropTryp	358	1235.37	40.6852	1.49267	3703.08	3					10.6752	30.86	-0.0504691	-13.6288	H2B1_BOVIN	PEPAKSAPAPKKGSKKAVTKAQKKDGKKR	29	[16] (K) Bu|[20] (K) Bu	sp|P62808|H2B1_BOVIN Histone H2B type 1 OS=Bos taurus OX=9913 PE=1 SV=2	219595	217139	200064	160793	194216	198361	10.6584	40.6526	40.6497	40.7032	40.6852	40.7515	40.6884	0.0919252
PropTryp	362	754.931	19.6142	0.607933	1507.85	2					14.4131	67.45	0.000653548	0.433431	H4_BOVIN	GKGGKGLGKGGAKR	14	[2] (K) Ac|[9] (K) Ac|[13] (K) Ac	sp|P62803|H4_BOVIN Histone H4 OS=Bos taurus OX=9913 PE=1 SV=2	14634.9	17001.2	20093.3	14755.8	17611.2	16819.3	12.012	19.5515	19.5868	19.6254	19.6142	19.6083	19.5972	0.133053
PropTryp	367	534.654	7.33732	0.95415	1600.94	3					13.0513	---	-0.00112235	-0.701055	H31_BOVIN	KSAPATGGVKKPHR	14	[1] (KR) Me2|[10] (KR) Me2	sp|P68432|H31_BOVIN Histone H3.1 OS=Bos taurus OX=9913 PE=1 SV=2	35774.5	30133.4	27013.3	23748.7	27457	28825.4	13.9571	7.28993	7.42122	7.42387	7.33732	7.30615	7.3557	0.770425
PropTryp	370	984.881	48.926	0.662217	2951.62	3					16.7839	50.88	-0.0367731	-12.4585	H2B1_BOVIN	LLLPGELAKHAVSEGTKAVTKYTSSK	26	[9] (KR) Me2|[17] (KR) Me2	sp|P62808|H2B1_BOVIN Histone H2B type 1 OS=Bos taurus OX=9913 PE=1 SV=2	62093.5	62487.5	39612.3	59961.1	59988.9	56828.7	15.2584	48.8689	48.9209	48.8946	48.926	48.9829	48.9187	0.0777925
PropTryp	383	815.476	13.7807	0.516067	1628.94	2					13.2179	78.02	0.000963461	0.591466	H31_BOVIN	KSAPATGGVKKPHR	14	[10] (KR) Me2	sp|P68432|H31_BOVIN Histone H3.1 OS=Bos taurus OX=9913 PE=1 SV=2	32989	30686.8	38790.5	32036	27950.5	32490.6	11.0124	13.7451	13.8342	13.8547	13.7807	13.7839	13.7997	0.286378
PropTryp	387	562.655	14.4736	0.694317	1684.94	3					21.1874	41.98	0.0171493	10.1781	H33_BOVIN	KSAPSTGGVKKPHR	14	[1] (K) Cr	sp|Q5E9F8|H33_BOVIN Histone H3.3 OS=Bos taurus OX=9913 GN=H3F3A PE=1 SV=3	33300.9	32223.4	24476	19727.6	22851.6	26515.9	20.1178	14.4357	14.4967	14.5255	14.4736	14.4749	14.4813	0.204222
PropTryp	398	829.476	12.8085	0.466317	1656.94	2					15.4743	29.18	0.00591811	3.57173	H31_BOVIN	KSAPATGGVKKPHR	14		sp|P68432|H31_BOVIN Histone H3.1 OS=Bos taurus OX=9913 PE=1 SV=2	34612.8	37776.3	34785.8	25031.1	29584.9	32358.2	13.9384	12.7798	12.843	12.8623	12.8085	12.8232	12.8234	0.221053
PropTryp	417	920.161	59.0317	1.13068	2757.46	3					14.966	75.26	0.00516691	1.8738	H12_BOVIN	SGVSLAALKKALAAAGYDVEKNNSR	25	[25] (R) Cit	sp|P02253|H12_BOVIN Histone H1.2 OS=Bos taurus OX=9913 GN=HIST1H1C PE=1 SV=2	41155.1	45988.7	47505.6	46686.7	34311.3	43129.5	11.436	59.0181	59.0235	59.0363	59.0317	59.0436	59.0306	0.0153498
PropTryp	430	710.378	28.3133	0.527267	1418.74	2					24.4953	58.1	0.00121314	0.855084	H31_BOVIN	EIAQDFKTDLR	11	[7] (KR) Me2	sp|P68432|H31_BOVIN Histone H3.1 OS=Bos taurus OX=9913 PE=1 SV=2	18094.8	13267.1	24468	14438.3	19223.2	17898.3	22.1204	28.2611	28.3331	28.2992	28.3133	28.3224	28.3058	0.0881636
PropTryp	443	871.5	27.2755	0.516783	1740.99	2					14.02	50.12	0.021905	12.5821	H31_BOVIN	KSAPATGGVKKPHR	14	[1] (K) Bu|[10] (K) Cr|[11] (K) Ub	sp|P68432|H31_BOVIN Histone H3.1 OS=Bos taurus OX=9913 PE=1 SV=2	24178	20849.3	27163	29433.4	26165.1	25557.8	11.3454	27.2307	27.2921	27.3091	27.2755	27.34	27.2895	0.133086
PropTryp	458	500.784	30.9867	0.598417	999.554	2					14.702	71.88	0.003638	3.63964	H2AV_BOVIN	AGLQFPVGR	9		sp|Q32LA7|H2AV_BOVIN Histone H2A.V OS=Bos taurus OX=9913 GN=H2AFV PE=2 SV=3	12266	14254.8	16982.3	14373.6	13070.1	14189.3	11.272	30.9119	30.994	30.977	30.9867	31.0093	30.9758	0.10866
PropTryp	465	1476.82	48.904	0.5658	2951.62	2					20.5208	56.18	-0.041194	-13.9562	H2B1_BOVIN	LLLPGELAKHAVSEGTKAVTKYTSSK	26	[9] (KR) Me2|[17] (KR) Me2	sp|P62808|H2B1_BOVIN Histone H2B type 1 OS=Bos taurus OX=9913 PE=1 SV=2	52454.8	55888.4	39045.7	67211.5	63080.6	55536.2	17.5464	48.8447	48.9016	48.8632	48.904	48.967	48.8961	0.0859891
PropTryp	467	1536.88	23.4686	0.721467	1535.87	1					21.6474	---	-0.00373141	-2.4295	H4_BOVIN	GKGGKGLGKGGAKR	14	[13] (K) Ac	sp|P62803|H4_BOVIN Histone H4 OS=Bos taurus OX=9913 PE=1 SV=2	10982.1	11577.5	15243.3	15657	18249.2	14341.8	18.9006	23.3454	23.3968	23.4937	23.4686	23.401	23.4211	0.227902
PropTryp	471	414.752	12.4935	0.43505	827.489	2					35.9727	29.35	0.00249574	3.01604	H2A2C_BOVIN	AKAKSR	6		sp|A1A4R1|H2A2C_BOVIN Histone H2A type 2-C OS=Bos taurus OX=9913 GN=HIST2H2AC PE=2 SV=1	3919.76	8825.75	10507.2	7101.11	6221.54	7315.08	30.7154	12.4213	12.5159	12.5648	12.4935	12.516	12.5023	0.373922
PropTryp	497	822.484	11.5192	0.4945	1642.95	2					14.2235	---	0.000559207	0.340368	H31_BOVIN	KSAPATGGVKKPHR	14	[1] (K) Me3	sp|P68432|H31_BOVIN Histone H3.1 OS=Bos taurus OX=9913 PE=1 SV=2	19634	21754	26578.8	25585.1	23448	23400	10.773	11.4495	11.5345	11.5781	11.5192	11.5302	11.5223	0.360696
PropTryp	498	1168.15	45.3509	0.779	2334.28	2					40.774	34.44	0.00098006	0.419856	H12_BOVIN	KASGPPVSELITKAVAASKER	21	[1] (K) Ac|[13] (K) Ac	sp|P02253|H12_BOVIN Histone H1.2 OS=Bos taurus OX=9913 GN=HIST1H1C PE=1 SV=2	75527.1	100024	33631.8	68232.3	46197.9	64722.6	35.8043	45.3374	45.3765	45.4003	45.3509	45.3829	45.3696	0.0497915
PropTryp	525	801.092	53.519	0.821783	2400.26	3					19.1955	30.42	-0.0114917	-4.7877	H12_BOVIN	KASGPPVSELITKAVAASKER	21	[1] (KR) Me2|[8] (ST) Pho|[13] (K) Ac	sp|P02253|H12_BOVIN Histone H1.2 OS=Bos taurus OX=9913 GN=HIST1H1C PE=1 SV=2	16235.6	19759.1	14921.2	16043.2	11915.3	15774.9	15.9826	53.3476	53.5074	53.4329	53.519	53.5437	53.4701	0.133773
PropTryp	540	843.489	15.1971	0.70605	1684.96	2					13.4162	---	0.000659919	0.391652	H31_BOVIN	KSAPATGGVKKPHR	14	[1] (K) Bu|[10] (K) Bu	sp|P68432|H31_BOVIN Histone H3.1 OS=Bos taurus OX=9913 PE=1 SV=2	26732.5	31731.7	34903.1	35227.6	31178.5	31954.7	9.62813	15.1479	15.2002	15.2355	15.1971	15.2015	15.1965	0.184243
PropTryp	542	761.939	22.8851	1.52027	1521.86	2					23.433	49.17	0.00046872	0.307991	H4_BOVIN	GKGGKGLGKGGAKR	14	[2] (K) Ac|[5] (K) Ac	sp|P62803|H4_BOVIN Histone H4 OS=Bos taurus OX=9913 PE=1 SV=2	16487	17625.3	9218.28	12189.7	15587.7	14221.6	21.7287	22.8495	22.8734	22.8839	22.8851	22.9126	22.8809	0.0889971
PropTryp	544	1243.35	40.4997	1.12412	3727.03	3					13.2764	25.22	-0.000574251	-0.154077	H2B1_BOVIN	PEPAKSAPAPKKGSKKAVTKAQKKDGKKR	29	[12] (K) Ac|[15] (K) Ac|[19] (ST) Pho	sp|P62808|H2B1_BOVIN Histone H2B type 1 OS=Bos taurus OX=9913 PE=1 SV=2	70937.2	50112.1	51430.6	48676.8	60460.3	56323.4	14.8899	40.5291	40.406	40.5506	40.4997	40.591	40.5153	0.153554
PropTryp	546	401.244	7.33732	0.363667	1600.95	4					15.724	20.97	0.00528338	3.30017	H31_BOVIN	KSAPATGGVKKPHR	14	[1] (KR) Me2|[10] (KR) Me2	sp|P68432|H31_BOVIN Histone H3.1 OS=Bos taurus OX=9913 PE=1 SV=2	14344.8	10060.2	9280.61	9839.35	12300.9	11165.2	16.9606	7.28993	7.42122	7.42387	7.33732	7.30615	7.3557	0.770425
PropTryp	570	1123.78	49.7643	0.550133	5613.87	5					18.0778	27.18	-0.00847946	-1.51045	TRYP_PIG	LGEHNIDVLEGNEQFINAAKIITHPNFNGNTLDNDIMLIKLSSPATLNSR	50	[20] (KR) Me2|[40] (KR) Me2|[50] (R) Cit	sp|P00761|TRYP_PIG Trypsin OS=Sus scrofa OX=9823 PE=1 SV=1	39002.2	42292.9	56386.6	41345.9	39126.5	43630.8	14.9042	49.7505	49.7565	49.7826	49.7643	49.8713	49.785	0.089309
PropTryp	578	618.829	37.4063	0.42845	1235.64	2					21.5037	64.02	0.00310011	2.50891	H4_BOVIN	ISGLIYEETR	10		sp|P62803|H4_BOVIN Histone H4 OS=Bos taurus OX=9913 PE=1 SV=2	11488.9	8322.4	12115.8	9518.36	7045.73	9698.24	19.5706	37.3654	37.4085	37.4096	37.4063	37.4291	37.4038	0.0557765
PropTryp	588	836.48	21.737	0.507267	1670.95	2					15.3897	77.78	-0.00111029	-0.664467	H31_BOVIN	KSAPATGGVKKPHR	14	[10] (K) Bu	sp|P68432|H31_BOVIN Histone H3.1 OS=Bos taurus OX=9913 PE=1 SV=2	9597.34	6940.06	8782.62	10273.2	7993.68	8717.37	13.4579	21.6423	21.7176	21.7544	21.737	21.7512	21.7205	0.189752
PropTryp	602	788.443	53.519	0.6158	2362.31	3					14.4141	52.16	-0.00340449	-1.44117	H12_BOVIN	KASGPPVSELITKAVAASKER	21		sp|P02253|H12_BOVIN Histone H1.2 OS=Bos taurus OX=9913 GN=HIST1H1C PE=1 SV=2	9748.21	12274.9	10421	11159.2	9003.88	10521.4	10.7466	53.3476	53.5074	53.4329	53.519	53.5437	53.4701	0.133773
PropTryp	609	1126.66	23.7646	0.669283	1125.65	1					22.5183	---	0.00109819	0.975602	H31_BOVIN	KQLATKAAR	9	[1] (K) Ac|[6] (K) Ac	sp|P68432|H31_BOVIN Histone H3.1 OS=Bos taurus OX=9913 PE=1 SV=2	6632.35	6806.14	9530.49	7036.33	10710.5	8143.17	20.4098	23.6593	23.7305	23.7778	23.7646	23.7676	23.7399	0.182717
PropTryp	631	937.469	58.6755	0.6008	2809.38	3					17.3852	29.15	-0.0416203	-14.8145	H12_BOVIN	SGVSLAALKKALAAAGYDVEKNNSR	25	[1] (ST) Pho|[9] (K) Ac|[10] (K) Me3|[25] (R) Cit	sp|P02253|H12_BOVIN Histone H1.2 OS=Bos taurus OX=9913 GN=HIST1H1C PE=1 SV=2	24366.9	14444.3	16435	17929.7	19958.1	18626.8	18.2066	58.6879	58.6668	58.6814	58.6755	58.74	58.6903	0.0439439
PropTryp	637	557.99	15.0685	0.679367	1670.95	3					10.2918	34.83	0.0014138	0.846108	H31_BOVIN	KSAPATGGVKKPHR	14	[10] (K) Bu	sp|P68432|H31_BOVIN Histone H3.1 OS=Bos taurus OX=9913 PE=1 SV=2	18285.8	18035.8	15802.5	13508.6	16448.7	16416.3	10.5334	15.0206	15.087	15.1138	15.0685	15.0542	15.0688	0.207569
PropTryp	642	850.476	23.0282	0.48725	1698.94	2					5.96965	34.48	-0.00518456	-3.05164	H33_BOVIN	KSAPSTGGVKKPHR	14	[1] (K) Cr|[10] (K) Bu	sp|Q5E9F8|H33_BOVIN Histone H3.3 OS=Bos taurus OX=9913 GN=H3F3A PE=1 SV=3	12268	12821.3	13096.3	11318.6	12527.9	12406.4	4.92318	22.9776	22.9853	23.0633	23.0282	23.0501	23.0209	0.148666
PropTryp	656	383.733	8.47247	0.3798	765.451	2					16.8555	24.66	0.00143458	1.87417	H2AV_BOVIN	HLKTR	5		sp|Q32LA7|H2AV_BOVIN Histone H2A.V OS=Bos taurus OX=9913 GN=H2AFV PE=2 SV=3	7071.92	4827.93	6042.19	5646.4	7892.81	6296.25	17.0963	8.43045	8.5248	8.55003	8.47247	8.446	8.48475	0.539242
PropTryp	672	724.868	41.3876	0.6657	1447.72	2					22.3814	37.05	0.00237702	1.64191	H31_BOVIN	EIAQDFKTDLR	11	[11] (R) Cit	sp|P68432|H31_BOVIN Histone H3.1 OS=Bos taurus OX=9913 PE=1 SV=2	11159.6	7901.33	11869.1	8913.88	6833.59	9335.5	20.4595	41.4062	41.4279	41.4179	41.3876	41.4471	41.4173	0.048362
PropTryp	716	1055.61	5.77982	0.430733	1054.6	1					14.5933	---	-0.00866373	-8.21508	H31_BOVIN	KSTGGKAPR	9	[1] (K) Me3	sp|P68432|H31_BOVIN Histone H3.1 OS=Bos taurus OX=9913 PE=1 SV=2	9676.25	9878.62	12843.6	9937.58	12537.4	10974.7	12.8201	5.74623	5.83637	5.8468	5.77982	5.73683	5.78921	0.780904
PropTryp	726	1231.37	40.0052	0.689317	3691.09	3					4.94829	31.72	-0.00706035	-1.91281	H2B1N_BOVIN	PEPSKSAPAPKKGSKKAVTKAQKKDGKKR	29	[12] (K) Bu|[20] (K) Ac	sp|Q32L48|H2B1N_BOVIN Histone H2B type 1-N OS=Bos taurus OX=9913 GN=HIST1H2BN PE=1 SV=3	46062.3	41481.9	42612.8	46328.4	46621.3	44621.3	4.79413	40.0035	40.0146	40.0155	40.0052	40.0799	40.0237	0.0712392
PropTryp	738	1014.54	16.4668	0.394983	1013.53	1					23.5796	---	0.00147864	1.4589	H2B1_BOVIN	LAHYNKR	7	[7] (R) Cit	sp|P62808|H2B1_BOVIN Histone H2B type 1 OS=Bos taurus OX=9913 PE=1 SV=2	8078.16	8717.71	13694.5	12316.3	11512.2	10863.8	19.703	16.4198	16.4799	16.4885	16.4668	16.4712	16.4652	0.145262
PropTryp	744	801.476	7.33732	0.796367	1600.94	2					21.494	22.81	-0.00441304	-2.75653	H31_BOVIN	KSAPATGGVKKPHR	14	[1] (KR) Me2|[10] (KR) Me2	sp|P68432|H31_BOVIN Histone H3.1 OS=Bos taurus OX=9913 PE=1 SV=2	15968.2	19692.8	23730.7	18219.9	14361.4	18394.6	17.5896	7.28993	7.42122	7.42387	7.33732	7.30615	7.3557	0.770425
PropTryp	759	1027.59	5.36197	0.334417	1026.58	1					22.4187	---	0.000666955	0.649685	H31_BOVIN	KSTGGKAPR	9	[1] (KR) Me2|[6] (K) Ac	sp|P68432|H31_BOVIN Histone H3.1 OS=Bos taurus OX=9913 PE=1 SV=2	8081.17	7345.22	11436.7	11863.6	11279.1	10001.2	18.9202	5.3535	5.39335	5.4478	5.36197	5.34262	5.37985	0.705356
PropTryp	765	1708.93	36.1189	0.519233	3415.84	2					24.8177	---	-0.0708097	-20.7294	H12_BOVIN	SETAPAAPAAAPPAEKTPVKKKAAKKPAGAR	31	[21] (K) Bu	sp|P02253|H12_BOVIN Histone H1.2 OS=Bos taurus OX=9913 GN=HIST1H1C PE=1 SV=2	37857.9	36968.7	30950.4	25986.7	19543.4	30261.4	22.7182	36.1275	36.1322	36.1418	36.1189	36.1071	36.1255	0.0327246
PropTryp	773	1438.79	32.8378	0.57895	1437.78	1					17.2016	---	0.000742117	0.516154	H4_BOVIN	DNIQGITKPAIR	12	[12] (R) Cit	sp|P62803|H4_BOVIN Histone H4 OS=Bos taurus OX=9913 PE=1 SV=2	15630.7	15260.6	21445	19115.2	21720.3	18634.4	14.8055	32.8137	32.8487	32.8408	32.8378	32.8619	32.8406	0.0481764
PropTryp	774	837.468	19.1708	0.990983	1672.92	2					8.32576	71.19	-0.00377241	-2.25498	H33_BOVIN	KSAPSTGGVKKPHR	14		sp|Q5E9F8|H33_BOVIN Histone H3.3 OS=Bos taurus OX=9913 GN=H3F3A PE=1 SV=3	12337.4	10728	11355.6	11778.9	9922.65	11224.5	7.45863	19.1461	19.1939	19.1739	19.1708	19.2041	19.1778	0.104737
PropTryp	818	748.929	42.5912	0.40535	1495.84	2					9.39955	32.06	0.000304649	0.203664	H31_BOVIN	VTIMPKDIQLAR	12		sp|P68432|H31_BOVIN Histone H3.1 OS=Bos taurus OX=9913 PE=1 SV=2	12326.6	10694.4	9258.5	9331.91	10412.5	10404.8	10.7388	42.5877	42.6003	42.6089	42.5912	42.5809	42.5938	0.0230158
PropTryp	830	1062.09	29.6095	0.43775	2122.17	2					20.1924	80.88	-0.000812529	-0.382876	H2AV_BOVIN	AGGKAGKDSGKAKAKAVSR	19		sp|Q32LA7|H2AV_BOVIN Histone H2A.V OS=Bos taurus OX=9913 GN=H2AFV PE=2 SV=3	9396.25	9679.33	10641.6	13999.6	13529.2	11449.2	16.95	29.5711	29.6124	29.6245	29.6095	29.6258	29.6087	0.0669864
PropTryp	870	1014.54	15.901	0.346833	1013.53	1					24.3798	---	0.000846062	0.834769	H2B1_BOVIN	LAHYNKR	7	[7] (R) Cit	sp|P62808|H2B1_BOVIN Histone H2B type 1 OS=Bos taurus OX=9913 PE=1 SV=2	7177.83	6041	11119.6	7880.12	9554.86	8354.68	21.4437	15.8713	15.9268	15.9458	15.901	15.922	15.9134	0.159829
PropTryp	879	719.417	25.0919	1.05743	1436.82	2					12.8224	48.49	0.0207194	14.4205	H4_BOVIN	DNIQGITKPAIR	12		sp|P62803|H4_BOVIN Histone H4 OS=Bos taurus OX=9913 PE=1 SV=2	9518.3	6381.42	8896.04	8521.66	8413.56	8346.2	12.6481	25.1702	25.0933	25.1933	25.0919	25.1258	25.1349	0.162267
PropTryp	906	805.764	54.2977	1.27115	2414.27	3					17.0341	40.37	-0.0125273	-5.18883	H12_BOVIN	KASGPPVSELITKAVAASKER	21	[12] (ST) Pho|[13] (KR) Me2	sp|P02253|H12_BOVIN Histone H1.2 OS=Bos taurus OX=9913 GN=HIST1H1C PE=1 SV=2	24234.2	19147.5	20682.6	17752.4	14592.4	19281.8	16.537	54.2516	54.3078	54.2919	54.2977	54.3227	54.2943	0.0437954
PropTryp	951	754.93	21.1737	0.364267	1507.85	2					36.8656	42.49	-0.00153614	-1.01876	H4_BOVIN	GKGGKGLGKGGAKR	14	[2] (K) Ac|[5] (K) Ac|[13] (K) Ac	sp|P62803|H4_BOVIN Histone H4 OS=Bos taurus OX=9913 PE=1 SV=2	6916.64	6943.44	2395.05	3995.49	5915.68	5233.26	33.9806	21.1234	21.1913	21.1978	21.1737	21.175	21.1722	0.123333
PropTryp	954	453.779	25.9812	1.54943	905.544	2					19.2508	53.43	-0.000525453	-0.580261	H2AV_BOVIN	HLQLAIR	7		sp|Q32LA7|H2AV_BOVIN Histone H2A.V OS=Bos taurus OX=9913 GN=H2AFV PE=2 SV=3	3865.51	3769.68	5690.08	4610.75	5393.43	4665.89	16.6706	25.9522	25.9814	25.999	25.9812	26.021	25.987	0.0873595
PropTryp	967	836.48	14.6314	0.45255	1670.95	2					13.8342	27.25	-0.000593812	-0.355375	H31_BOVIN	KSAPATGGVKKPHR	14	[10] (K) Bu	sp|P68432|H31_BOVIN Histone H3.1 OS=Bos taurus OX=9913 PE=1 SV=2	10356.6	11628.8	12267.5	9369.52	9242.13	10572.9	11.3909	14.6083	14.6362	14.6732	14.6314	14.6224	14.6343	0.14802
PropTryp	969	563.833	23.7646	0.675767	1125.65	2					22.466	49.33	0.00146108	1.29798	H31_BOVIN	KQLATKAAR	9	[1] (K) Ac|[6] (K) Ac	sp|P68432|H31_BOVIN Histone H3.1 OS=Bos taurus OX=9913 PE=1 SV=2	2948.87	2948.67	4238.11	2340.49	3156.02	3126.43	19.8079	23.6593	23.7305	23.7778	23.7646	23.7676	23.7399	0.182717
PropTryp	984	1221.37	39.4678	0.813133	3661.08	3					12.7619	30.61	-0.00471642	-1.28826	H2B1_BOVIN	PEPAKSAPAPKKGSKKAVTKAQKKDGKKR	29	[20] (K) Ac	sp|P62808|H2B1_BOVIN Histone H2B type 1 OS=Bos taurus OX=9913 PE=1 SV=2	12864	12997	14241.4	16598.7	15204.9	14381.2	9.75142	39.3978	39.5305	39.5259	39.4678	39.4514	39.4747	0.125285
PropTryp	1002	553.99	15.879	0.278	1658.95	3					13.1673	---	0.00112955	0.680887	H33_BOVIN	KSAPSTGGVKKPHR	14	[1] (K) Bu|[10] (KR) Me2	sp|Q5E9F8|H33_BOVIN Histone H3.3 OS=Bos taurus OX=9913 GN=H3F3A PE=1 SV=3	8218.55	5573.03	6476.92	7618.14	7363.6	7050.05	13.1486	15.8372	15.8803	15.9263	15.879	15.9053	15.8856	0.187948
PropTryp	1006	1126.66	21.3307	0.463283	1125.65	1					25.2349	---	0.000233727	0.207637	H31_BOVIN	KQLATKAAR	9	[1] (K) Ac|[6] (K) Ac	sp|P68432|H31_BOVIN Histone H3.1 OS=Bos taurus OX=9913 PE=1 SV=2	5378.28	7577.71	3848.86	6362.02	7046.38	6042.65	21.8548	21.2928	21.3454	21.353	21.3307	21.3394	21.3322	0.0987279
PropTryp	1020	1134.97	36.095	0.436083	3401.89	3					22.7286	33.2	-0.00458744	-1.3485	H12_BOVIN	SETAPAAPAAAPPAEKTPVKKKAAKKPAGAR	31		sp|P02253|H12_BOVIN Histone H1.2 OS=Bos taurus OX=9913 GN=HIST1H1C PE=1 SV=2	17761.7	15277	13019.4	16250.4	9323.75	14326.5	20.5033	36.1137	36.1107	36.1035	36.095	36.0929	36.1032	0.0228733
PropTryp	1046	850.494	19.5625	0.758167	1698.97	2					18.4199	24.42	-0.00488583	-2.87575	H31_BOVIN	KSAPATGGVKKPHR	14	[1] (K) Bu|[14] (KR) Me2	sp|P68432|H31_BOVIN Histone H3.1 OS=Bos taurus OX=9913 PE=1 SV=2	6928.02	7541.91	10660.7	7943.48	8980.32	8410.89	15.555	19.5058	19.5451	19.5559	19.5625	19.5573	19.5453	0.105137
PropTryp	1061	850.496	16.8431	0.379167	1698.98	2					17.7155	46.69	0.0245645	14.4586	H31_BOVIN	KSAPATGGVKKPHR	14	[1] (KR) Me2|[10] (K) Cr|[11] (K) Ub	sp|P68432|H31_BOVIN Histone H3.1 OS=Bos taurus OX=9913 PE=1 SV=2	8231.54	7407.36	10805	8772.22	7368.72	8516.97	14.7879	16.8105	16.8522	16.8727	16.8431	16.8399	16.8437	0.119637
PropTryp	1069	1622.23	59.6031	0.629617	4863.67	3					20.5838	27.05	-0.0451554	-9.28415	H2A1_BOVIN	NDEELNKLLGKVTIAQGGVLPNIQAVLLPKKTESHHKAKGK	41	[11] (K) Ac|[37] (K) Bu	sp|P0C0S9|H2A1_BOVIN Histone H2A type 1 OS=Bos taurus OX=9913 PE=1 SV=2	26862	32220.3	37014.5	44390.8	36625.3	35422.6	16.3615	59.606	59.6023	59.599	59.6031	59.6022	59.6025	0.00373653
PropTryp	1071	810.425	54.9532	1.1246	2428.25	3					22.285	43.4	-0.0076603	-3.15465	H12_BOVIN	KASGPPVSELITKAVAASKER	21	[1] (K) Ac|[12] (ST) Pho	sp|P02253|H12_BOVIN Histone H1.2 OS=Bos taurus OX=9913 GN=HIST1H1C PE=1 SV=2	34292.3	30170.4	28502	20885.5	19517.3	26673.5	21.0967	54.9302	54.9518	54.9084	54.9532	54.9647	54.9417	0.036426
PropTryp	1080	1077.1	28.0659	0.57495	2152.18	2					20.2054	70.33	-0.000932714	-0.43338	H2AZ_BOVIN	AGGKAGKDSGKAKTKAVSR	19		sp|P0C0S4|H2AZ_BOVIN Histone H2A.Z OS=Bos taurus OX=9913 GN=H2AFZ PE=1 SV=2	7183.91	5885.19	8396.03	6513.15	9933.39	7582.33	18.9949	28.0061	28.0451	28.0575	28.0659	28.0857	28.0521	0.0945154
PropTryp	1089	376.725	7.9025	0.322083	751.435	2					15.2917	21.24	0.000848155	1.12871	H2AZ_BOVIN	HLKSR	5		sp|P0C0S4|H2AZ_BOVIN Histone H2A.Z OS=Bos taurus OX=9913 GN=H2AFZ PE=1 SV=2	3827.49	2738.04	3813.94	3693	4417.84	3698.06	14.6618	7.87477	7.94175	7.98958	7.9025	7.89862	7.92144	0.508545
PropTryp	1099	543.986	8.16725	0.402633	1628.94	3					18.4348	---	0.000223903	0.137454	H31_BOVIN	KSAPATGGVKKPHR	14	[10] (KR) Me2	sp|P68432|H31_BOVIN Histone H3.1 OS=Bos taurus OX=9913 PE=1 SV=2	9049.08	9330.23	8067.86	5602.31	7219.21	7853.74	17.2023	8.14075	8.23317	8.27313	8.16725	8.18425	8.19971	0.579238
PropTryp	1100	929.159	59.0033	0.564967	2784.45	3					25.9377	---	-0.0480789	-17.2666	H12_BOVIN	SGVSLAALKKALAAAGYDVEKNNSR	25	[9] (K) Bu|[10] (K) Bu	sp|P02253|H12_BOVIN Histone H1.2 OS=Bos taurus OX=9913 GN=HIST1H1C PE=1 SV=2	7773	11923.2	9319.02	8286.06	6273.76	8715.01	21.582	59.0003	58.9906	59.0065	59.0033	59.0226	59.0046	0.0176618
PropTryp	1113	1393.24	58.9681	0.496683	2784.46	2					23.9295	61.02	-0.0407973	-14.6516	H12_BOVIN	SGVSLAALKKALAAAGYDVEKNNSR	25	[25] (KR) Me2	sp|P02253|H12_BOVIN Histone H1.2 OS=Bos taurus OX=9913 GN=HIST1H1C PE=1 SV=2	11220.2	18062.9	14844.9	14061	10678.8	13773.6	19.4072	58.9625	58.9657	58.959	58.9681	58.9963	58.9703	0.0226312
PropTryp	1150	793.115	54.2911	0.492633	2376.32	3					19.1262	49.72	-0.00334164	-1.40622	H12_BOVIN	KASGPPVSELITKAVAASKER	21	[1] (K) Bu	sp|P02253|H12_BOVIN Histone H1.2 OS=Bos taurus OX=9913 GN=HIST1H1C PE=1 SV=2	10464.7	7042.37	9484.15	8238.98	6349.16	8315.88	18.2197	54.2442	54.3026	54.2861	54.2911	54.3106	54.2869	0.0424069
PropTryp	1177	724.376	37.0487	0.499467	1446.74	2					24.0605	91.36	0.00228039	1.57623	H31_BOVIN	EIAQDFKTDLR	11		sp|P68432|H31_BOVIN Histone H3.1 OS=Bos taurus OX=9913 PE=1 SV=2	7705.8	5691.64	8988.12	5664.44	5203.43	6650.69	21.8555	37.0165	37.027	37.0835	37.0487	37.0828	37.0517	0.0747573
PropTryp	1181	1069.6	6.40523	0.541767	1068.59	1					15.1421	---	9.31667e-05	0.0871863	H31_BOVIN	KSTGGKAPR	9		sp|P68432|H31_BOVIN Histone H3.1 OS=Bos taurus OX=9913 PE=1 SV=2	9727.34	8551.77	9837.03	7357.34	11609.2	9416.55	15.0705	6.36388	6.4763	6.51502	6.40523	6.37158	6.4264	0.925944
PropTryp	1196	1266.39	40.4997	0.779717	3796.15	3					10.9443	21.07	-0.0143997	-3.79321	H2B1N_BOVIN	MPEPSKSAPAPKKGSKKAVTKAQKKDGKKR	30	[6] (KR) Me2|[12] (KR) Me2|[17] (KR) Me2|[21] (K) Ub	sp|Q32L48|H2B1N_BOVIN Histone H2B type 1-N OS=Bos taurus OX=9913 GN=HIST1H2BN PE=1 SV=3	14138.1	11713.5	12469.6	12532.8	16045.2	13379.9	11.5795	40.5291	40.406	40.5506	40.4997	40.591	40.5153	0.153554
PropTryp	1206	836.482	12.6832	0.362583	1670.95	2					32.2583	---	0.00168918	1.01091	H31_BOVIN	KSAPATGGVKKPHR	14	[1] (K) Bu	sp|P68432|H31_BOVIN Histone H3.1 OS=Bos taurus OX=9913 PE=1 SV=2	5865.29	6620.44	8742.03	4500.95	4039.65	5953.67	28.1069	12.6471	12.6993	12.7784	12.6832	12.7307	12.7077	0.349574
PropTryp	1230	1244.7	43.1798	1.12613	3731.08	3					11.7571	31.68	-0.0525208	-14.0764	H2B1_BOVIN	PEPAKSAPAPKKGSKKAVTKAQKKDGKKR	29	[11] (K) Bu|[12] (K) Cr|[16] (K) Ub|[20] (KR) Me2	sp|P62808|H2B1_BOVIN Histone H2B type 1 OS=Bos taurus OX=9913 PE=1 SV=2	25851.9	29937.2	23029.9	23184.7	24402.5	25281.2	10.0442	43.1219	43.2092	43.1495	43.1798	43.2204	43.1761	0.0849023
PropTryp	1259	769.769	44.2486	0.422117	2306.29	3					33.4661	---	-0.0346581	-15.0274	H12_BOVIN	KASGPPVSELITKAVAASKER	21	[1] (KR) Me2|[13] (KR) Me2	sp|P02253|H12_BOVIN Histone H1.2 OS=Bos taurus OX=9913 GN=HIST1H1C PE=1 SV=2	14203.2	13564.5	5815.4	15826.7	10570	11995.9	29.4112	44.2347	44.2465	44.2516	44.2486	44.2704	44.2504	0.0260867
PropTryp	1273	500.783	24.3786	0.5231	999.551	2					17.1004	43.33	0.00125205	1.25262	H2AV_BOVIN	AGLQFPVGR	9		sp|Q32LA7|H2AV_BOVIN Histone H2A.V OS=Bos taurus OX=9913 GN=H2AFV PE=2 SV=3	2636.22	1979.72	2824.48	3145.24	2945.34	2706.2	14.7494	24.3181	24.3816	24.3969	24.3786	24.4027	24.3756	0.123614
PropTryp	1275	567.329	16.2873	0.537633	1698.97	3					22.528	28.01	0.0239763	14.1125	H33_BOVIN	KSAPSTGGVKKPHR	14	[1] (K) Cr|[10] (K) Bu	sp|Q5E9F8|H33_BOVIN Histone H3.3 OS=Bos taurus OX=9913 GN=H3F3A PE=1 SV=3	9806.13	10278	6166.88	6724.06	7212.21	8037.45	20.8586	16.2561	16.2827	16.3276	16.2873	16.2944	16.2896	0.141093
PropTryp	1283	507.281	13.6222	0.72535	1012.55	2					5.94846	21.83	0.00130898	1.29276	H2B1_BOVIN	LAHYNKR	7		sp|P62808|H2B1_BOVIN Histone H2B type 1 OS=Bos taurus OX=9913 PE=1 SV=2	4701.63	4515.48	4865.42	5016.08	5113.18	4842.36	4.43601	13.6068	13.6629	13.6581	13.6222	13.6267	13.6353	0.158631
PropTryp	1294	1838.52	39.3312	0.411967	3675.03	2					14.6231	25.16	-0.0316952	-8.62439	H2B1N_BOVIN	PEPSKSAPAPKKGSKKAVTKAQKKDGKKR	29	[5] (K) Cr|[11] (K) Ac|[20] (K) Ac	sp|Q32L48|H2B1N_BOVIN Histone H2B type 1-N OS=Bos taurus OX=9913 GN=HIST1H2BN PE=1 SV=3	6159.92	7247.31	8325.88	8359.32	7363.9	7491.27	10.8419	39.2594	39.3526	39.3447	39.3312	39.3591	39.3294	0.092061
PropTryp	1300	548.649	15.2668	0.737167	1642.93	3					36.7471	22.82	0.0108742	6.61884	H31_BOVIN	KSAPATGGVKKPHR	14	[1] (K) Ac	sp|P68432|H31_BOVIN Histone H3.1 OS=Bos taurus OX=9913 PE=1 SV=2	7705.22	6427.14	2392.16	4327.45	5436.03	5257.6	34.5165	15.2239	15.2689	15.3079	15.2668	15.2824	15.27	0.178895
PropTryp	1313	797.775	54.9861	0.716733	2390.3	3					21.1109	---	-0.0384855	-16.1004	H12_BOVIN	KASGPPVSELITKAVAASKER	21	[1] (K) Bu|[13] (K) Bu	sp|P02253|H12_BOVIN Histone H1.2 OS=Bos taurus OX=9913 GN=HIST1H1C PE=1 SV=2	20799.5	17326.8	17224.5	12662.4	12067.3	16016.1	20.3086	54.9647	54.999	54.9718	54.9861	55.013	54.9869	0.0320084
PropTryp	1347	724.376	35.732	0.631117	1446.74	2					27.1609	90.12	0.00157898	1.09141	H31_BOVIN	EIAQDFKTDLR	11		sp|P68432|H31_BOVIN Histone H3.1 OS=Bos taurus OX=9913 PE=1 SV=2	7891.63	5133.86	7209.09	4171.34	4473.68	5775.92	25.9271	35.6699	35.7169	35.6928	35.732	35.7671	35.7158	0.0931172
PropTryp	1354	1221.37	38.1727	0.52945	3661.08	3					10.6315	30.01	-0.00380056	-1.0381	H2B1_BOVIN	PEPAKSAPAPKKGSKKAVTKAQKKDGKKR	29	[20] (K) Ac	sp|P62808|H2B1_BOVIN Histone H2B type 1 OS=Bos taurus OX=9913 PE=1 SV=2	20521.3	19005.2	18164.2	23177.8	21835.6	20540.8	8.88044	38.1539	38.1686	38.1996	38.1727	38.189	38.1767	0.0418803
PropTryp	1357	766.457	8.47247	0.340217	765.45	1					15.4763	---	-8.99608e-05	-0.117527	H2AV_BOVIN	HLKTR	5		sp|Q32LA7|H2AV_BOVIN Histone H2A.V OS=Bos taurus OX=9913 GN=H2AFV PE=2 SV=3	4863.12	4292.42	6208.64	5209.44	6093.21	5333.37	13.6849	8.43045	8.5248	8.55003	8.47247	8.446	8.48475	0.539242
PropTryp	1381	932.48	58.6995	0.36035	2794.42	3					19.7418	42.32	-0.00989342	-3.54041	H12_BOVIN	SGVSLAALKKALAAAGYDVEKNNSR	25	[1] (ST) Pho|[9] (K) Ac|[10] (KR) Me2	sp|P02253|H12_BOVIN Histone H1.2 OS=Bos taurus OX=9913 GN=HIST1H1C PE=1 SV=2	6467.71	3580.47	4338.56	5119.95	5596.15	5020.57	19.867	58.7151	58.6968	58.7309	58.6995	58.7671	58.7219	0.0437691
PropTryp	1397	1351.23	49.7745	0.481417	2700.44	2					32.2304	73.73	-0.0392253	-14.5253	H12_BOVIN	SGVSLAALKKALAAAGYDVEKNNSR	25	[9] (KR) Me2|[10] (KR) Me2	sp|P02253|H12_BOVIN Histone H1.2 OS=Bos taurus OX=9913 GN=HIST1H1C PE=1 SV=2	11920	11551.6	7250.45	8543.44	5028.37	8858.78	29.4278	49.7712	49.7878	49.8207	49.7745	49.889	49.8086	0.0880054
PropTryp	1430	408.242	8.14775	0.354383	1628.94	4					29.5366	27.62	0.000953772	0.585518	H31_BOVIN	KSAPATGGVKKPHR	14	[10] (KR) Me2	sp|P68432|H31_BOVIN Histone H3.1 OS=Bos taurus OX=9913 PE=1 SV=2	5356.21	3405.53	2871.22	2286.29	3920.11	3567.87	29.3328	8.1251	8.20853	8.2591	8.14775	8.16922	8.18194	0.579033
PropTryp	1438	563.831	21.3307	0.432283	1125.65	2					20.5256	20.94	-0.00216002	-1.91891	H31_BOVIN	KQLATKAAR	9	[1] (K) Ac|[6] (K) Ac	sp|P68432|H31_BOVIN Histone H3.1 OS=Bos taurus OX=9913 PE=1 SV=2	2378.43	3190.58	1970.69	2192.29	2241.36	2394.67	17.4987	21.2928	21.3454	21.353	21.3307	21.3394	21.3322	0.0987279
PropTryp	1446	1238.69	40.4017	0.499817	3713.04	3					12.8535	25.36	-0.0174217	-4.69203	H2B1_BOVIN	PEPAKSAPAPKKGSKKAVTKAQKKDGKKR	29	[12] (K) Ac|[16] (KR) Me2|[19] (ST) Pho	sp|P62808|H2B1_BOVIN Histone H2B type 1 OS=Bos taurus OX=9913 PE=1 SV=2	13539.5	9689.26	10394.4	9570.5	12538.5	11146.4	14.3752	40.4116	40.3654	40.4359	40.4017	40.4517	40.4133	0.0735663
PropTryp	1450	1161.16	44.7336	0.467583	2320.3	2					32.685	37.5	-0.00193983	-0.836025	H12_BOVIN	KASGPPVSELITKAVAASKER	21	[1] (K) Ac|[13] (KR) Me2	sp|P02253|H12_BOVIN Histone H1.2 OS=Bos taurus OX=9913 GN=HIST1H1C PE=1 SV=2	14021.5	12977.9	5803.97	16587.7	13029.9	12484.2	28.7404	44.7002	44.7425	44.7723	44.7336	44.7669	44.7431	0.0578283
PropTryp	1457	1129.38	50.1476	2.02045	5641.85	5					32.5305	31.56	-0.0200814	-3.55934	TRYP_PIG	LGEHNIDVLEGNEQFINAAKIITHPNFNGNTLDNDIMLIKLSSPATLNSR	50	[40] (KR) Me2|[50] (R) Cit	sp|P00761|TRYP_PIG Trypsin OS=Sus scrofa OX=9823 PE=1 SV=1	29779	76544.3	72027.9	74161.3	62440.1	62990.5	27.4371	50.121	50.1594	50.1585	50.1476	50.1786	50.153	0.0375796
PropTryp	1508	1230.7	40.4017	0.498833	3689.07	3					12.089	25.98	-0.0419223	-11.3638	H2B1N_BOVIN	PEPSKSAPAPKKGSKKAVTKAQKKDGKKR	29	[5] (K) Me3|[20] (K) Cr	sp|Q32L48|H2B1N_BOVIN Histone H2B type 1-N OS=Bos taurus OX=9913 GN=HIST1H2BN PE=1 SV=3	10690.2	8106.7	8554.11	7116.38	9221.19	8737.72	13.6442	40.4116	40.3654	40.4359	40.4017	40.4517	40.4133	0.0735663
PropTryp	1522	1123.78	49.211	1.53643	5613.87	5					32.9772	35.54	-0.0124301	-2.21417	TRYP_PIG	LGEHNIDVLEGNEQFINAAKIITHPNFNGNTLDNDIMLIKLSSPATLNSR	50	[20] (KR) Me2|[40] (KR) Me2|[50] (R) Cit	sp|P00761|TRYP_PIG Trypsin OS=Sus scrofa OX=9823 PE=1 SV=1	35786.4	66482.9	73858.2	94698.7	82971.9	70759.6	28.075	49.1152	49.2251	49.1957	49.211	49.2507	49.1995	0.0932631
PropTryp	1525	901.156	49.7745	0.385067	2700.45	3					43.1081	60.9	-0.0347654	-12.8738	H12_BOVIN	SGVSLAALKKALAAAGYDVEKNNSR	25	[9] (KR) Me2|[10] (KR) Me2	sp|P02253|H12_BOVIN Histone H1.2 OS=Bos taurus OX=9913 GN=HIST1H1C PE=1 SV=2	8378.24	7210.86	4593.31	4259.85	2413.39	5371.13	39.9447	49.7712	49.7878	49.8207	49.7745	49.889	49.8086	0.0880054
PropTryp	1566	557.989	13.0761	0.40785	1670.95	3					13.0195	41.71	-0.000304662	-0.182329	H31_BOVIN	KSAPATGGVKKPHR	14	[1] (K) Bu	sp|P68432|H31_BOVIN Histone H3.1 OS=Bos taurus OX=9913 PE=1 SV=2	7176.43	6830.06	5088.85	5459.73	6808.14	6272.64	13.2934	13.0887	13.1416	13.1339	13.0761	13.0811	13.1043	0.21158
PropTryp	1614	979.546	49.2045	0.628983	2935.62	3					24.5502	---	-0.0465712	-15.8639	H2B1K_BOVIN	LLLPGELAKHAVSEGTKAVTKYTSAK	26	[9] (KR) Me2|[17] (KR) Me2	sp|Q2M2T1|H2B1K_BOVIN Histone H2B type 1-K OS=Bos taurus OX=9913 GN=HIST1H2BK PE=1 SV=3	8484.03	9221.26	5719.62	10505.9	11497	9085.56	21.7596	49.1131	49.2193	49.191	49.2045	49.2349	49.1926	0.0860721
PropTryp	1637	1393.25	57.3597	0.873783	2784.48	2					12.5422	30.34	-0.0246438	-8.85034	H12_BOVIN	SGVSLAALKKALAAAGYDVEKNNSR	25	[9] (K) Bu|[10] (K) Bu	sp|P02253|H12_BOVIN Histone H1.2 OS=Bos taurus OX=9913 GN=HIST1H1C PE=1 SV=2	18466.9	17578.2	17042.5	20659	15354.7	17820.2	9.79026	57.3414	57.3563	57.3616	57.3597	57.3786	57.3595	0.0207253
PropTryp	1639	577.848	19.3911	0.312567	1153.68	2					22.4898	30.58	-0.00101141	-0.876681	H31_BOVIN	KQLATKAAR	9		sp|P68432|H31_BOVIN Histone H3.1 OS=Bos taurus OX=9913 PE=1 SV=2	1748.34	1429.99	1830.35	2467.61	1738.67	1842.99	18.4915	19.3519	19.4244	19.3924	19.3911	19.3858	19.3891	0.118765
PropTryp	1643	563.659	16.7526	0.50155	1687.96	3					13.0672	21.07	0.0195788	11.5993	H31_BOVIN	KSAPATGGVKKPHR	14	[1] (KR) Me2|[11] (K) Ub|[14] (R) Cit	sp|P68432|H31_BOVIN Histone H3.1 OS=Bos taurus OX=9913 PE=1 SV=2	4578.03	4245.53	3308.45	3369.4	3584.43	3817.17	13.2335	16.6976	16.7699	16.765	16.7526	16.7427	16.7456	0.154109
PropTryp	1648	1152.28	36.1427	0.421083	3453.81	3					21.982	23.99	-0.0499719	-14.4684	H12_BOVIN	SETAPAAPAAAPPAEKTPVKKKAAKKPAGAR	31	[16] (K) Me3|[17] (ST) Pho|[22] (K) Ac	sp|P02253|H12_BOVIN Histone H1.2 OS=Bos taurus OX=9913 GN=HIST1H1C PE=1 SV=2	18094.1	17182.4	14519.1	14600.1	9607.72	14800.7	19.9528	36.1412	36.1506	36.1668	36.1427	36.1298	36.1462	0.0339134
PropTryp	1657	475.243	12.7085	0.369483	948.471	2					37.0166	41.11	0.00465313	4.90595	H2A1_BOVIN	KGNYAER	7		sp|P0C0S9|H2A1_BOVIN Histone H2A type 1 OS=Bos taurus OX=9913 PE=1 SV=2	1912.51	2558.12	3627.94	1888.62	1545.33	2306.5	31.9702	12.6929	12.7478	12.7989	12.7085	12.7658	12.7428	0.301298
PropTryp	1680	568.298	7.79247	0.3496	1134.58	2					5.1491	24.58	0.00139622	1.2306	H31_BOVIN	KSTGGKAPR	9	[1] (K) Me3|[2] (ST) Pho	sp|P68432|H31_BOVIN Histone H3.1 OS=Bos taurus OX=9913 PE=1 SV=2	3973.62	3565.33	3336.12	3269.97	3531.77	3535.36	6.96437	7.75988	7.81905	7.88515	7.79247	7.76327	7.80396	0.588617
PropTryp	1682	932.806	59.0692	0.635617	2795.4	3					16.5492	27.15	-0.0147346	-5.271	H12_BOVIN	SGVSLAALKKALAAAGYDVEKNNSR	25	[1] (ST) Pho|[9] (K) Ac|[10] (KR) Me2|[25] (R) Cit	sp|P02253|H12_BOVIN Histone H1.2 OS=Bos taurus OX=9913 GN=HIST1H1C PE=1 SV=2	9746.72	11378.3	11462.9	10694.2	7866.28	10229.7	13.0237	59.0447	59.0711	59.0857	59.0692	59.0825	59.0706	0.0244382
PropTryp	1695	994.211	49.5514	0.895717	2979.61	3					21.6414	50.84	-0.0418104	-14.032	H2B1_BOVIN	LLLPGELAKHAVSEGTKAVTKYTSSK	26	[9] (KR) Me2	sp|P62808|H2B1_BOVIN Histone H2B type 1 OS=Bos taurus OX=9913 PE=1 SV=2	22015.4	24457.9	14858.5	17621.2	15872	18965	19.4042	49.4898	49.5258	49.559	49.5514	49.5743	49.5401	0.0597994
PropTryp	1717	1231.37	38.8191	0.420333	3691.08	3					21.428	26.17	-0.0442881	-11.9985	H2B1N_BOVIN	PEPSKSAPAPKKGSKKAVTKAQKKDGKKR	29	[16] (K) Bu|[20] (K) Me3	sp|Q32L48|H2B1N_BOVIN Histone H2B type 1-N OS=Bos taurus OX=9913 GN=HIST1H2BN PE=1 SV=3	8059.82	5190.13	6961.36	8436.38	9758.82	7681.31	19.9604	38.8058	38.7915	38.8176	38.8191	38.8663	38.8201	0.0647755
PropTryp	1750	1238.69	39.3094	0.584683	3713.03	3					12.5373	28.53	-0.0183943	-4.95396	H2B1_BOVIN	PEPAKSAPAPKKGSKKAVTKAQKKDGKKR	29	[12] (K) Ac|[19] (ST) Pho|[20] (KR) Me2	sp|P62808|H2B1_BOVIN Histone H2B type 1 OS=Bos taurus OX=9913 PE=1 SV=2	9840.55	11916.3	12073.6	12844.5	11321.4	11599.3	8.66121	39.2356	39.3268	39.282	39.3094	39.3271	39.2962	0.087731
PropTryp	1822	1461.76	42.7678	0.380467	1460.75	1					18.1615	---	-0.00256189	-1.75382	H31_BOVIN	EIAQDFKTDLR	11	[7] (K) Bu	sp|P68432|H31_BOVIN Histone H3.1 OS=Bos taurus OX=9913 PE=1 SV=2	6039.54	4635.45	7732.46	6310.8	6377.99	6219.25	15.8591	42.7629	42.7839	42.7766	42.7678	42.7781	42.7739	0.0175645
PropTryp	1865	1121.61	41.1677	0.468783	2241.2	2					9.53482	92.93	-0.000935163	-0.41726	RS27A_HUMAN	TLSDYNIQKESTLHLVLR	18		sp|P62979|RS27A_HUMAN Ubiquitin-40S ribosomal protein S27a OS=Homo sapiens OX=9606 GN=RPS27A PE=1 SV=2	11363.8	11249.9	11398.5	13344.4	11644.1	11800.1	6.63331	41.1813	41.1808	41.1844	41.1677	41.1717	41.1772	0.0154782
PropTryp	1905	450.769	29.5279	0.38935	899.524	2					18.0557	27.66	0.00126553	1.40689	H31_BOVIN	KLPFQR	6		sp|P68432|H31_BOVIN Histone H3.1 OS=Bos taurus OX=9913 PE=1 SV=2	1718.19	1616.98	2455.45	1924.02	1877.92	1918.51	15.1255	29.4953	29.529	29.5527	29.5279	29.5584	29.5327	0.0756961
PropTryp	1920	1240.7	40.9187	1.28408	3719.07	3					10.8916	28.1	-0.0249958	-6.72093	H2B1_BOVIN	PEPAKSAPAPKKGSKKAVTKAQKKDGKKR	29	[15] (K) Ac|[16] (K) Ub	sp|P62808|H2B1_BOVIN Histone H2B type 1 OS=Bos taurus OX=9913 PE=1 SV=2	26607.8	26255.3	23511.2	19428.1	23092.5	23779	10.9029	40.9009	40.9108	40.9473	40.9187	40.9461	40.9248	0.0459549
PropTryp	1924	752.441	7.92843	0.301417	751.433	1					21.9267	---	-0.000709739	-0.944513	H2AZ_BOVIN	HLKSR	5		sp|P0C0S4|H2AZ_BOVIN Histone H2A.Z OS=Bos taurus OX=9913 GN=H2AFZ PE=1 SV=2	3248.06	2897.84	4937.9	4126.2	4045.11	3851.02	18.6053	7.89978	7.97197	8.01465	7.92843	7.92678	7.94832	0.508693
PropTryp	1953	844.478	21.8436	0.463917	1686.94	2					25.9152	60.61	-0.000663857	-0.393527	H33_BOVIN	KSAPSTGGVKKPHR	14	[1] (K) Bu	sp|Q5E9F8|H33_BOVIN Histone H3.3 OS=Bos taurus OX=9913 GN=H3F3A PE=1 SV=3	2753.26	1641.07	2566.55	3227.87	2058.71	2449.49	22.4951	21.7771	21.8536	21.8533	21.8436	21.8892	21.8434	0.167503
PropTryp	1962	1522.86	21.5011	0.356133	1521.86	1					27.5534	---	-0.00522373	-3.43246	H4_BOVIN	GKGGKGLGKGGAKR	14	[2] (K) Ac|[9] (K) Ac	sp|P62803|H4_BOVIN Histone H4 OS=Bos taurus OX=9913 PE=1 SV=2	1490.71	1296.63	2065.45	1887.31	2631.17	1874.25	24.9162	21.4865	21.471	21.5213	21.5011	21.5006	21.4961	0.0778973
PropTryp	1971	1448.72	41.3876	0.351967	1447.72	1					24.249	---	-0.00182225	-1.2587	H31_BOVIN	EIAQDFKTDLR	11	[11] (R) Cit	sp|P68432|H31_BOVIN Histone H3.1 OS=Bos taurus OX=9913 PE=1 SV=2	4329.31	3584.95	5816.46	4096.01	3238.88	4213.12	21.0742	41.4062	41.4279	41.4179	41.3876	41.4471	41.4173	0.048362
PropTryp	2013	822.464	20.1587	0.37785	1642.91	2					37.49	64.87	-0.00153638	-0.935156	H31_BOVIN	KSAPATGGVKKPHR	14	[1] (K) Ac	sp|P68432|H31_BOVIN Histone H3.1 OS=Bos taurus OX=9913 PE=1 SV=2	6410.86	5600.02	1786.94	4025.24	5140.83	4592.78	34.8579	20.1349	20.1323	20.2282	20.1587	20.1658	20.164	0.171913
PropTryp	2028	1468.82	49.1981	0.423317	2935.62	2					29.8186	46.01	-0.0438657	-14.9424	H2B1K_BOVIN	LLLPGELAKHAVSEGTKAVTKYTSAK	26	[9] (KR) Me2|[17] (KR) Me2	sp|Q2M2T1|H2B1K_BOVIN Histone H2B type 1-K OS=Bos taurus OX=9913 GN=HIST1H2BK PE=1 SV=3	6472.59	8102.86	5549.59	10561.6	11027.5	8342.81	25.9789	49.111	49.213	49.1837	49.1981	49.2285	49.1868	0.0828353
PropTryp	2063	539.314	11.6902	0.36095	1614.92	3					22.0397	30.88	0.000136542	0.0845503	H31_BOVIN	KSAPATGGVKKPHR	14	[1] (KR) Me2|[11] (K) Ac	sp|P68432|H31_BOVIN Histone H3.1 OS=Bos taurus OX=9913 PE=1 SV=2	4506.57	3845.37	2258.52	3772.85	3423.21	3561.3	20.7686	11.6502	11.7312	11.7493	11.6902	11.691	11.7024	0.296744
PropTryp	2080	1349.41	57.5576	0.479917	4045.2	3					23.8179	33.22	-0.0146737	-3.62741	H2AV_BOVIN	GDEELDSLIKATIAGGGVIPHIHKSLIGKKGQQKTA	36		sp|Q32LA7|H2AV_BOVIN Histone H2A.V OS=Bos taurus OX=9913 GN=H2AFV PE=2 SV=3	7247.57	6956.13	11504.5	10566	10777.5	9410.33	20.3248	57.5707	57.5633	57.5503	57.5576	57.5977	57.5679	0.0284075
PropTryp	2093	815.094	55.4402	0.474283	2442.26	3					15.3854	26.18	-0.0165988	-6.79646	H12_BOVIN	KASGPPVSELITKAVAASKER	21	[8] (ST) Pho	sp|P02253|H12_BOVIN Histone H1.2 OS=Bos taurus OX=9913 GN=HIST1H1C PE=1 SV=2	7915.66	8279.48	7736.96	6070.7	5912.2	7183	13.7791	55.4137	55.4284	55.4644	55.4402	55.4555	55.4405	0.0328531
PropTryp	2128	830.478	15.8427	0.321833	1658.94	2					13.8948	31.95	-0.00443086	-2.67089	H33_BOVIN	KSAPSTGGVKKPHR	14	[1] (K) Bu|[10] (KR) Me2	sp|Q5E9F8|H33_BOVIN Histone H3.3 OS=Bos taurus OX=9913 GN=H3F3A PE=1 SV=3	4155.33	3314.44	4820.13	4493.94	4341.04	4224.98	11.9472	15.7966	15.8385	15.8818	15.8427	15.8729	15.8465	0.189658
PropTryp	2133	929.16	57.3597	0.733983	2784.46	3					15.175	---	-0.044819	-16.0959	H12_BOVIN	SGVSLAALKKALAAAGYDVEKNNSR	25	[9] (K) Bu|[10] (K) Bu	sp|P02253|H12_BOVIN Histone H1.2 OS=Bos taurus OX=9913 GN=HIST1H1C PE=1 SV=2	10095.3	8075.08	9247.1	9194.29	6634.77	8649.3	13.8095	57.3414	57.3563	57.3616	57.3597	57.3786	57.3595	0.0207253
PropTryp	2137	1275.72	41.4228	0.44525	3824.14	3					13.5784	21.64	-0.0172657	-4.51489	H2B1N_BOVIN	MPEPSKSAPAPKKGSKKAVTKAQKKDGKKR	30	[13] (KR) Me2|[17] (KR) Me2|[21] (K) Ub	sp|Q32L48|H2B1N_BOVIN Histone H2B type 1-N OS=Bos taurus OX=9913 GN=HIST1H2BN PE=1 SV=3	6956.44	7943.92	9304.66	7541.22	7254.86	7800.22	10.5101	41.4666	41.4845	41.4696	41.4228	41.5503	41.4788	0.099478
PropTryp	2202	1246.04	41.3043	0.713017	3735.09	3					12.2431	26.8	-0.0149966	-4.01504	H2B1_BOVIN	PEPAKSAPAPKKGSKKAVTKAQKKDGKKR	29	[11] (K) Ac|[12] (K) Ub|[15] (K) Ac|[16] (KR) Me2|[20] (K) Ub	sp|P62808|H2B1_BOVIN Histone H2B type 1 OS=Bos taurus OX=9913 PE=1 SV=2	9027.26	9929.99	8519.06	6950.46	8536.36	8592.63	11.2626	41.3215	41.331	41.3361	41.3043	41.3212	41.3228	0.0263213
PropTryp	2208	567.33	18.5361	0.433483	1698.97	3					10.0304	40.59	0.0251688	14.8144	H33_BOVIN	KSAPSTGGVKKPHR	14	[1] (K) Cr|[10] (K) Bu	sp|Q5E9F8|H33_BOVIN Histone H3.3 OS=Bos taurus OX=9913 GN=H3F3A PE=1 SV=3	6036.91	6510.39	5103.7	6039.15	6655.44	6069.12	8.9415	18.4895	18.5304	18.5765	18.5361	18.5562	18.5377	0.15682
PropTryp	2252	1217.16	56.4991	0.541483	2432.31	2					49.1493	27.74	-0.0125533	-5.16104	H12_BOVIN	KASGPPVSELITKAVAASKER	21	[1] (K) Cr|[13] (K) Ub	sp|P02253|H12_BOVIN Histone H1.2 OS=Bos taurus OX=9913 GN=HIST1H1C PE=1 SV=2	10420.5	7621.87	14638.8	4299.94	5416.28	8479.48	43.9024	56.4724	56.4851	56.5063	56.4991	56.5393	56.5004	0.040144
PropTryp	2292	815.472	8.19647	0.434733	1628.93	2					28.044	---	-0.00772136	-4.74013	H31_BOVIN	KSAPATGGVKKPHR	14	[10] (KR) Me2	sp|P68432|H31_BOVIN Histone H3.1 OS=Bos taurus OX=9913 PE=1 SV=2	4596.7	6854.5	7961.56	4932.51	4612.19	5791.49	23.669	8.15793	8.26008	8.29548	8.19647	8.19982	8.22196	0.598287
PropTryp	2298	1201.14	53.519	0.51885	2400.26	2					14.3602	34.76	-0.00969757	-4.0402	H12_BOVIN	KASGPPVSELITKAVAASKER	21	[1] (K) Ac|[12] (ST) Pho|[13] (KR) Me2	sp|P02253|H12_BOVIN Histone H1.2 OS=Bos taurus OX=9913 GN=HIST1H1C PE=1 SV=2	5031.42	6633.05	6197.71	6525.73	5512.27	5980.04	10.2819	53.3476	53.5074	53.4329	53.519	53.5437	53.4701	0.133773
PropTryp	2310	1220.03	41.6259	0.445867	3657.08	3					13.7353	21.28	-0.00454526	-1.24286	H2B1_BOVIN	PEPAKSAPAPKKGSKKAVTKAQKKDGKKR	29	[11] (K) Ac|[12] (K) Cr|[16] (KR) Me2|[20] (K) Cr	sp|P62808|H2B1_BOVIN Histone H2B type 1 OS=Bos taurus OX=9913 PE=1 SV=2	9406.29	7044.82	8873.34	8870.33	10856.8	9010.31	13.5634	41.5936	41.6511	41.6159	41.6259	41.6815	41.6336	0.0726679
PropTryp	2355	584.855	31.684	0.324983	1167.7	2					12.7955	31.52	-0.00124337	-1.06481	H31_BOVIN	KQLATKAAR	9	[1] (K) Bu	sp|P68432|H31_BOVIN Histone H3.1 OS=Bos taurus OX=9913 PE=1 SV=2	2294.96	2068.56	2721.89	2519.24	2837.99	2488.53	11.2424	31.6569	31.6837	31.6785	31.684	31.7002	31.6807	0.0440285
PropTryp	2396	558.65	12.1696	0.308167	1672.93	3					17.0897	44.04	0.00287661	1.71951	H33_BOVIN	KSAPSTGGVKKPHR	14		sp|Q5E9F8|H33_BOVIN Histone H3.3 OS=Bos taurus OX=9913 GN=H3F3A PE=1 SV=3	2784.95	2222.66	1736.7	1776.14	2327.91	2169.67	17.8356	12.1687	12.1912	12.2182	12.1696	12.189	12.1873	0.148273
PropTryp	2400	1358.75	58.0346	0.65905	4073.22	3					33.6068	41.74	-0.01813	-4.45099	H2AV_BOVIN	GDEELDSLIKATIAGGGVIPHIHKSLIGKKGQQKTA	36	[30] (K) Bu|[34] (K) Bu	sp|Q32LA7|H2AV_BOVIN Histone H2A.V OS=Bos taurus OX=9913 GN=H2AFV PE=2 SV=3	5621.46	7792.03	13874.4	10163.7	11323.9	9755.11	29.1885	58.0776	58.0272	58.054	58.0346	58.0262	58.0439	0.033718
PropTryp	2402	1852.52	41.4228	0.40935	3703.02	2					24.0719	34.92	-0.0471239	-12.7256	H2B1_BOVIN	PEPAKSAPAPKKGSKKAVTKAQKKDGKKR	29	[11] (K) Ac|[12] (K) Ac|[15] (K) Cr|[16] (K) Ub|[20] (K) Ac	sp|P62808|H2B1_BOVIN Histone H2B type 1 OS=Bos taurus OX=9913 PE=1 SV=2	6850.15	6469.5	8745.73	5022.5	5064.27	6430.43	21.3077	41.4666	41.4845	41.4696	41.4228	41.5503	41.4788	0.099478
PropTryp	2423	1003.55	55.1889	0.408083	3007.64	3					15.5664	63.82	-0.00541405	-1.80009	H2B1_BOVIN	LLLPGELAKHAVSEGTKAVTKYTSSK	26		sp|P62808|H2B1_BOVIN Histone H2B type 1 OS=Bos taurus OX=9913 PE=1 SV=2	6123.09	3892.05	4662.97	4589.38	4242.11	4701.92	16.2006	55.1215	55.1908	55.2028	55.1889	55.1867	55.1781	0.0523366
PropTryp	2434	1076.09	30.7746	0.3603	2150.16	2					12.5203	34.34	-0.00491133	-2.28416	H2AZ_BOVIN	AGGKAGKDSGKAKTKAVSR	19	[11] (K) Ac|[13] (K) Cr	sp|P0C0S4|H2AZ_BOVIN Histone H2A.Z OS=Bos taurus OX=9913 GN=H2AFZ PE=1 SV=2	3189.08	3726.76	3241.27	2723.03	3734.43	3322.92	11.3951	30.7533	30.7892	30.7792	30.7746	30.827	30.7846	0.0786319
PropTryp	2478	1144.3	37.0597	0.50115	3429.88	3					16.7041	24.63	-0.0435975	-12.7109	H12_BOVIN	SETAPAAPAAAPPAEKTPVKKKAAKKPAGAR	31	[21] (K) Bu|[22] (K) Bu	sp|P02253|H12_BOVIN Histone H1.2 OS=Bos taurus OX=9913 GN=HIST1H1C PE=1 SV=2	6722.96	7661.42	7359.61	4985.91	6031.28	6552.24	14.696	37.036	37.0388	37.094	37.0597	37.0981	37.0653	0.0712921
PropTryp	2495	453.777	19.4941	0.327817	905.539	2					18.2544	37.83	-0.00605177	-6.68302	H2AV_BOVIN	HLQLAIR	7		sp|Q32LA7|H2AV_BOVIN Histone H2A.V OS=Bos taurus OX=9913 GN=H2AFV PE=2 SV=3	560.324	636.793	813.182	663.71	863.122	707.426	15.9884	19.4464	19.4925	19.4881	19.4941	19.4977	19.4837	0.097166
PropTryp	2509	1248.02	41.403	0.52135	3741.03	3					10.0534	25.92	-0.0215266	-5.75416	H2B1_BOVIN	PEPAKSAPAPKKGSKKAVTKAQKKDGKKR	29	[6] (ST) Pho|[11] (K) Ac	sp|P62808|H2B1_BOVIN Histone H2B type 1 OS=Bos taurus OX=9913 PE=1 SV=2	10672.5	10770.3	11471.4	9225.74	9251.85	10278.4	8.68298	41.4496	41.4552	41.447	41.403	41.4691	41.4448	0.0536494
PropTryp	2538	836.48	15.0542	0.47695	1670.94	2					21.6068	---	-0.00209653	-1.2547	H31_BOVIN	KSAPATGGVKKPHR	14	[10] (K) Bu	sp|P68432|H31_BOVIN Histone H3.1 OS=Bos taurus OX=9913 PE=1 SV=2	4324.15	5064.56	6084.78	3555.44	4211.9	4648.17	18.5734	15.0117	15.0808	15.1082	15.0542	15.0449	15.06	0.21712
PropTryp	2589	1230.69	39.1549	0.535383	3689.06	3					13.3783	27.67	-0.0249554	-6.76466	H2B1_BOVIN	PEPAKSAPAPKKGSKKAVTKAQKKDGKKR	29	[11] (K) Ac|[12] (K) Cr|[15] (K) Ac|[16] (K) Ub|[20] (KR) Me2	sp|P62808|H2B1_BOVIN Histone H2B type 1 OS=Bos taurus OX=9913 PE=1 SV=2	6930.99	8304.78	7773.81	7175.97	6131.56	7263.42	10.1996	39.1438	39.1859	39.1555	39.1549	39.1993	39.1679	0.053721
PropTryp	2596	779.099	45.3573	0.563867	2334.28	3					51.2651	27.88	-0.00303034	-1.29819	H12_BOVIN	KASGPPVSELITKAVAASKER	21	[1] (K) Ac|[13] (K) Ac	sp|P02253|H12_BOVIN Histone H1.2 OS=Bos taurus OX=9913 GN=HIST1H1C PE=1 SV=2	6595.69	8206.1	1938.91	5095.45	3100.22	4987.27	45.5587	45.3483	45.3897	45.4153	45.3573	45.3933	45.3808	0.0542967
PropTryp	2638	1402.69	17.315	0.30635	1401.69	1					21.0401	---	-0.00153639	-1.0961	H4_BOVIN	DAVTYTEHAKR	11		sp|P62803|H4_BOVIN Histone H4 OS=Bos taurus OX=9913 PE=1 SV=2	3435.77	2267.18	4056.89	3846.66	3337.33	3388.76	18.2808	17.2956	17.3279	17.3611	17.315	17.3233	17.3246	0.123233
PropTryp	2644	553.991	11.2203	0.600217	1658.95	3					18.8407	35.51	0.00406013	2.44741	H33_BOVIN	KSAPSTGGVKKPHR	14	[1] (K) Me3	sp|Q5E9F8|H33_BOVIN Histone H3.3 OS=Bos taurus OX=9913 GN=H3F3A PE=1 SV=3	2997.37	2358.37	2185.39	3298.92	3396.2	2847.25	17.2415	11.1755	11.2487	11.2857	11.2203	11.2086	11.2277	0.332181
PropTryp	2684	1490.81	49.5578	0.77445	2979.61	2					19.1285	45.09	-0.0104079	-3.49303	H2B1_BOVIN	LLLPGELAKHAVSEGTKAVTKYTSSK	26	[9] (K) Ac|[17] (K) Ac	sp|P62808|H2B1_BOVIN Histone H2B type 1 OS=Bos taurus OX=9913 PE=1 SV=2	15488.9	18939	11202.3	15777.7	14606.7	15202.9	16.3071	49.4968	49.5339	49.5652	49.5578	49.5846	49.5477	0.0608659
PropTryp	2719	1003.55	51.2726	0.5482	3007.64	3					32.0473	---	-0.0108563	-3.60958	H2B1_BOVIN	LLLPGELAKHAVSEGTKAVTKYTSSK	26		sp|P62808|H2B1_BOVIN Histone H2B type 1 OS=Bos taurus OX=9913 PE=1 SV=2	7610.11	9734.86	3861.47	7800.48	6102.42	7021.87	27.8678	51.2533	51.222	51.2937	51.2726	51.3096	51.2702	0.0599076
PropTryp	2721	1076.09	31.3907	0.338333	2150.17	2					30.1396	28.12	-0.00414572	-1.92809	H2AZ_BOVIN	AGGKAGKDSGKAKTKAVSR	19	[13] (K) Ac|[15] (K) Cr	sp|P0C0S4|H2AZ_BOVIN Histone H2A.Z OS=Bos taurus OX=9913 GN=H2AFZ PE=1 SV=2	1700.3	2710.84	1790.79	2163.57	1269.09	1926.92	25.1381	31.3227	31.3913	31.3516	31.3907	31.4204	31.3753	0.109154
PropTryp	2736	919.778	40.4517	0.3468	3675.08	4					23.4072	32.28	-0.0146071	-3.97462	H2B1_BOVIN	PEPAKSAPAPKKGSKKAVTKAQKKDGKKR	29		sp|P62808|H2B1_BOVIN Histone H2B type 1 OS=Bos taurus OX=9913 PE=1 SV=2	1830.92	1156.6	1009.6	1134.53	1643.92	1355.12	23.7349	40.498	40.3852	40.4886	40.4517	40.5358	40.4719	0.125849
PropTryp	2759	1091.1	29.3236	0.3279	2180.18	2					20.2715	38.59	-0.0150718	-6.91305	H2AV_BOVIN	AGGKAGKDSGKAKAKAVSR	19	[13] (K) Ub	sp|Q32LA7|H2AV_BOVIN Histone H2A.V OS=Bos taurus OX=9913 GN=H2AFV PE=2 SV=3	2700.33	3946.75	3768.94	2624.98	3879.2	3384.04	17.5003	29.3036	29.3334	29.3695	29.3236	29.3111	29.3283	0.0785251
PropTryp	2796	1458.79	45.9513	0.335083	1457.78	1					27.6361	---	-0.00351036	-2.408	RS27A_HUMAN	LIFAGKQLEDGR	12		sp|P62979|RS27A_HUMAN Ubiquitin-40S ribosomal protein S27a OS=Homo sapiens OX=9606 GN=RPS27A PE=1 SV=2	2323.27	2767.36	4308.2	3058.2	4341.32	3359.67	24.4694	45.973	45.9416	45.9323	45.9513	45.95	45.9497	0.0294136
PropTryp	2849	1762.95	52.4398	0.2944	1761.94	1					12.1296	---	-0.0249882	-14.182	H4_BOVIN	KTVTAMDVVYALKR	14		sp|P62803|H4_BOVIN Histone H4 OS=Bos taurus OX=9913 PE=1 SV=2	1351.91	905.56	1147.75	1142.79	1256.4	1160.88	12.8524	52.3841	52.4409	52.4005	52.4398	52.4328	52.4196	0.0440299
PropTryp	2855	1701.94	36.1427	0.333617	3401.86	2					21.1422	69.62	-0.0357273	-10.5022	H12_BOVIN	SETAPAAPAAAPPAEKTPVKKKAAKKPAGAR	31		sp|P02253|H12_BOVIN Histone H1.2 OS=Bos taurus OX=9913 GN=HIST1H1C PE=1 SV=2	5755.42	4559.62	4298.77	5207.46	3135.74	4591.4	19.334	36.1412	36.1506	36.1668	36.1427	36.1298	36.1462	0.0339134
PropTryp	2883	1275.72	40.3174	0.418583	3824.14	3					17.6111	23.92	-0.0201091	-5.25843	H2B1N_BOVIN	MPEPSKSAPAPKKGSKKAVTKAQKKDGKKR	30	[16] (K) Ub|[17] (KR) Me2|[21] (KR) Me2	sp|Q32L48|H2B1N_BOVIN Histone H2B type 1-N OS=Bos taurus OX=9913 GN=HIST1H2BN PE=1 SV=3	4157.93	3937.12	5669.99	3992.67	5298.33	4611.21	15.745	40.3071	40.3229	40.3407	40.3174	40.3499	40.3276	0.0386847
PropTryp	2951	1174.16	53.519	0.426967	2346.31	2					19.5785	31.37	-0.010828	-4.6149	H12_BOVIN	KASGPPVSELITKAVAASKER	21	[1] (K) Cr|[13] (KR) Me2	sp|P02253|H12_BOVIN Histone H1.2 OS=Bos taurus OX=9913 GN=HIST1H1C PE=1 SV=2	1332.78	2134.41	2010.45	1938.91	1733.98	1830.11	15.3295	53.3476	53.5074	53.4329	53.519	53.5437	53.4701	0.133773
PropTryp	2970	521.289	10.1118	0.282033	1040.56	2					6.67372	28.01	0.00163955	1.57564	H31_BOVIN	KSTGGKAPR	9	[1] (K) Ac|[6] (K) Ac	sp|P68432|H31_BOVIN Histone H3.1 OS=Bos taurus OX=9913 PE=1 SV=2	3411.4	3411.01	3849.15	3431.25	3751.06	3570.77	5.31932	10.0956	10.1366	10.1584	10.1118	10.1063	10.1217	0.224528
PropTryp	2976	1041.57	10.1228	0.276483	1040.56	1					17.9803	---	0.000243468	0.233978	H31_BOVIN	KSTGGKAPR	9	[1] (K) Ac|[6] (K) Ac	sp|P68432|H31_BOVIN Histone H3.1 OS=Bos taurus OX=9913 PE=1 SV=2	2717.27	2476.74	2711.75	3400.45	3742.8	3009.8	15.9234	10.106	10.146	10.1739	10.1228	10.118	10.1334	0.237657
PropTryp	3049	453.78	27.5611	0.758433	905.545	2					21.6625	45.69	0.000395384	0.436626	H2AV_BOVIN	HLQLAIR	7		sp|Q32LA7|H2AV_BOVIN Histone H2A.V OS=Bos taurus OX=9913 GN=H2AFV PE=2 SV=3	1257.03	1496.08	2154.8	1665.38	1906.63	1695.98	18.4294	27.5049	27.5591	27.5612	27.5611	27.5664	27.5506	0.0832695
PropTryp	3056	828.462	21.3009	0.389817	1654.91	2					12.4261	22.67	-0.0051104	-3.08801	H31_BOVIN	KSAPATGGVKKPHR	14	[10] (K) Ac|[11] (K) Cr	sp|P68432|H31_BOVIN Histone H3.1 OS=Bos taurus OX=9913 PE=1 SV=2	2105.15	2072.85	2639.53	2492.86	2563.23	2374.72	10.0255	21.2612	21.3236	21.3307	21.3009	21.2795	21.2992	0.122937
PropTryp	3071	1248.02	42.1932	0.520933	3741.03	3					19.3469	28.06	-0.0551629	-14.7452	H2B1_BOVIN	PEPAKSAPAPKKGSKKAVTKAQKKDGKKR	29	[19] (ST) Pho|[20] (K) Me3	sp|P62808|H2B1_BOVIN Histone H2B type 1 OS=Bos taurus OX=9913 PE=1 SV=2	13041.3	17016.9	13755.2	10486.9	11898.1	13239.7	16.5307	42.1712	42.2136	42.2063	42.1932	42.1804	42.1929	0.0372492
PropTryp	3111	1168.15	46.576	0.451917	2334.28	2					42.1081	38.79	-0.0023659	-1.01355	H12_BOVIN	KASGPPVSELITKAVAASKER	21	[1] (K) Ac|[13] (K) Ac	sp|P02253|H12_BOVIN Histone H1.2 OS=Bos taurus OX=9913 GN=HIST1H1C PE=1 SV=2	6278.04	10522.5	3761.96	7825.14	4699.89	6617.51	36.1755	46.5199	46.5864	46.5983	46.576	46.5971	46.5755	0.0621682
PropTryp	3127	570.64	22.3846	0.282217	1708.9	3					13.9718	---	-0.00475662	-2.78343	H31_BOVIN	KSAPATGGVKKPHR	14	[1] (KR) Me2|[2] (ST) Pho	sp|P68432|H31_BOVIN Histone H3.1 OS=Bos taurus OX=9913 PE=1 SV=2	1812.67	1337.71	1547.83	1154.05	1474.24	1465.3	14.9741	22.3289	22.4025	22.4106	22.3846	22.4381	22.3929	0.162444
PropTryp	3135	563.318	13.9126	0.297767	1686.93	3					22.3945	26.14	-0.00913783	-5.4168	H33_BOVIN	KSAPSTGGVKKPHR	14	[10] (K) Bu	sp|Q5E9F8|H33_BOVIN Histone H3.3 OS=Bos taurus OX=9913 GN=H3F3A PE=1 SV=3	1985.27	1665.48	1229.35	1142.88	1256.65	1455.93	22.0041	13.888	13.9625	13.9974	13.9126	13.933	13.9387	0.274082
PropTryp	3147	548.651	12.719	0.340317	1642.93	3					20.3155	24.26	0.0163118	9.92855	H31_BOVIN	KSAPATGGVKKPHR	14	[1] (K) Ac	sp|P68432|H31_BOVIN Histone H3.1 OS=Bos taurus OX=9913 PE=1 SV=2	2316.67	1983.4	1367.61	1527.05	1552.16	1749.38	19.977	12.7068	12.7678	12.8049	12.719	12.779	12.7555	0.29008
PropTryp	3189	543.986	8.52035	0.278167	1628.94	3					20.3178	---	-0.00103016	-0.632411	H31_BOVIN	KSAPATGGVKKPHR	14	[1] (KR) Me2	sp|P68432|H31_BOVIN Histone H3.1 OS=Bos taurus OX=9913 PE=1 SV=2	2820.98	2564.36	2431.85	1569.1	2000.53	2277.36	19.4402	8.48175	8.57297	8.59912	8.52035	8.49703	8.53424	0.525101
PropTryp	3217	1275.72	40.6852	0.708383	3824.13	3					12.3356	21.29	-0.0249062	-6.51286	H2B1N_BOVIN	MPEPSKSAPAPKKGSKKAVTKAQKKDGKKR	30	[13] (KR) Me2|[17] (KR) Me2|[21] (K) Ub	sp|Q32L48|H2B1N_BOVIN Histone H2B type 1-N OS=Bos taurus OX=9913 GN=HIST1H2BN PE=1 SV=3	9238.4	11676	9990.23	8810.74	10838.5	10110.8	10.3214	40.6526	40.6497	40.7032	40.6852	40.7515	40.6884	0.0919252
PropTryp	3292	1091.1	29.6095	0.275833	2180.18	2					10.2018	35.17	-0.01538	-7.05442	H2AV_BOVIN	AGGKAGKDSGKAKAKAVSR	19	[15] (K) Ub	sp|Q32LA7|H2AV_BOVIN Histone H2A.V OS=Bos taurus OX=9913 GN=H2AFV PE=2 SV=3	2098.79	2466.46	2274.4	2375.12	2681.79	2379.31	8.16724	29.5711	29.6124	29.6245	29.6095	29.6258	29.6087	0.0669864
PropTryp	3301	881.991	44.5796	0.297517	1761.97	2					13.3533	71.07	-0.00342795	-1.94552	H4_BOVIN	KTVTAMDVVYALKR	14		sp|P62803|H4_BOVIN Histone H4 OS=Bos taurus OX=9913 PE=1 SV=2	3800.76	2686.88	3087.09	2661.14	2740.87	2995.35	14.3882	44.5632	44.5877	44.6203	44.5796	44.6056	44.5913	0.0446653
PropTryp	3350	730.394	47.8706	0.434683	1458.77	2					5.90624	33.14	0.00243368	1.66831	RS27A_HUMAN	LIFAGKQLEDGR	12	[12] (R) Cit	sp|P62979|RS27A_HUMAN Ubiquitin-40S ribosomal protein S27a OS=Homo sapiens OX=9606 GN=RPS27A PE=1 SV=2	3498.83	2928.13	2954.31	3276.16	3288.45	3189.18	6.82121	47.8597	47.8359	47.876	47.8706	47.9282	47.8741	0.0634759
PropTryp	3383	1222.14	57.7435	0.374433	2442.27	2					33.1426	78.19	-0.00410458	-1.68064	H12_BOVIN	KASGPPVSELITKAVAASKER	21	[3] (ST) Pho	sp|P02253|H12_BOVIN Histone H1.2 OS=Bos taurus OX=9913 GN=HIST1H1C PE=1 SV=2	5319.95	4028.65	8346.95	5727.95	4043.4	5493.38	28.7548	57.745	57.7471	57.7385	57.7435	57.8012	57.7551	0.040266
PropTryp	3402	1504.82	55.167	0.3294	3007.64	2					14.1789	68.45	-0.0128775	-4.28157	H2B1_BOVIN	LLLPGELAKHAVSEGTKAVTKYTSSK	26		sp|P62808|H2B1_BOVIN Histone H2B type 1 OS=Bos taurus OX=9913 PE=1 SV=2	4134.37	3052.26	4156.89	4430.97	3727.66	3900.43	12.3021	55.1018	55.1708	55.18	55.167	55.1525	55.1544	0.0503349
PropTryp	3409	703.353	58.6556	0.272083	2809.38	4					42.8075	---	-0.0440666	-15.6853	H12_BOVIN	SGVSLAALKKALAAAGYDVEKNNSR	25	[1] (ST) Pho|[9] (K) Ac|[10] (K) Me3|[25] (R) Cit	sp|P02253|H12_BOVIN Histone H1.2 OS=Bos taurus OX=9913 GN=HIST1H1C PE=1 SV=2	1314.76	559.635	437.336	696.366	668.196	735.259	41.3172	58.657	58.6461	58.6454	58.6556	58.7105	58.6629	0.0413845
PropTryp	3431	919.781	39.3094	0.32785	3675.1	4					12.9722	36.65	-0.0485582	-13.2126	H2B1_BOVIN	PEPAKSAPAPKKGSKKAVTKAQKKDGKKR	29	[11] (K) Ub|[12] (K) Cr|[15] (KR) Me2|[16] (K) Me3|[20] (KR) Me2	sp|P62808|H2B1_BOVIN Histone H2B type 1 OS=Bos taurus OX=9913 PE=1 SV=2	877.229	972.906	727.202	967.682	1002.71	909.547	11.0349	39.2356	39.3268	39.282	39.3094	39.3271	39.2962	0.087731
PropTryp	3502	1852.52	42.1713	0.264183	3703.02	2					21.6308	32.89	-0.0483396	-13.0539	H2B1_BOVIN	PEPAKSAPAPKKGSKKAVTKAQKKDGKKR	29	[11] (K) Ac|[12] (K) Ac|[15] (K) Cr|[16] (K) Ub|[20] (K) Ac	sp|P62808|H2B1_BOVIN Histone H2B type 1 OS=Bos taurus OX=9913 PE=1 SV=2	4903.53	6269.98	6336.14	3749.52	4864.65	5224.76	18.6291	42.1475	42.1796	42.1793	42.1713	42.163	42.1681	0.0283941
PropTryp	3526	822.464	18.0233	0.3083	1642.91	2					8.72954	80.61	-0.00125269	-0.762483	H31_BOVIN	KSAPATGGVKKPHR	14	[1] (K) Ac	sp|P68432|H31_BOVIN Histone H3.1 OS=Bos taurus OX=9913 PE=1 SV=2	2626.16	2380.85	2641.42	2689.1	2248.4	2517.19	6.82786	17.977	18.0256	18.035	18.0233	18.0422	18.0206	0.126598
PropTryp	3541	731.874	44.8131	0.314067	1461.73	2					6.63734	26.31	-0.00104282	-0.713414	H31_BOVIN	EIAQDFKTDLR	11	[7] (K) Bu|[11] (R) Cit	sp|P68432|H31_BOVIN Histone H3.1 OS=Bos taurus OX=9913 PE=1 SV=2	2443.25	2141.84	2347.15	2379.13	2115.17	2285.31	5.77549	44.799	44.8429	44.8501	44.8131	44.8424	44.8295	0.0443114
PropTryp	3580	855.455	22.4081	0.4266	1708.9	2					16.4027	23.55	-0.00671488	-3.92935	H31_BOVIN	KSAPATGGVKKPHR	14	[1] (KR) Me2|[2] (ST) Pho	sp|P68432|H31_BOVIN Histone H3.1 OS=Bos taurus OX=9913 PE=1 SV=2	3438.66	2867.58	3660.1	2276.44	3018.01	3052.16	15.7536	22.351	22.4123	22.432	22.4081	22.4612	22.4129	0.161487
PropTryp	3606	606.337	23.9304	0.287883	1210.66	2					14.0398	51.79	0.00282086	2.33002	H10_BOVIN	LAKSDEPKR	9		sp|Q0IIJ2|H10_BOVIN Histone H1.0 OS=Bos taurus OX=9913 GN=H1F0 PE=2 SV=3	962.912	967.901	1263.03	916.309	1028.97	1027.82	11.9606	23.8227	23.8974	23.9168	23.9304	23.9312	23.8997	0.168966
PropTryp	3611	1244.7	43.7599	0.382633	3731.08	3					22.5458	28.52	-0.0514508	-13.7896	H2B1_BOVIN	PEPAKSAPAPKKGSKKAVTKAQKKDGKKR	29	[12] (K) Cr|[16] (K) Me3|[20] (K) Ub	sp|P62808|H2B1_BOVIN Histone H2B type 1 OS=Bos taurus OX=9913 PE=1 SV=2	6193	9234.57	6673.7	5479.84	6279.27	6772.08	19.0501	43.7245	43.7599	43.7845	43.7599	43.7843	43.7626	0.0502539
PropTryp	3623	1062.09	29.1023	0.3336	2122.17	2					20.1248	79.52	-0.00398044	-1.87564	H2AV_BOVIN	AGGKAGKDSGKAKAKAVSR	19		sp|Q32LA7|H2AV_BOVIN Histone H2A.V OS=Bos taurus OX=9913 GN=H2AFV PE=2 SV=3	2200.68	2450.8	3232.83	2801.41	3590.3	2855.2	17.7055	29.0444	29.0555	29.1095	29.1023	29.1386	29.0901	0.120724
PropTryp	3630	994.21	59.1897	0.256867	2979.61	3					26.7104	60.72	-0.0437261	-14.6749	H2B1_BOVIN	LLLPGELAKHAVSEGTKAVTKYTSSK	26	[17] (KR) Me2	sp|P62808|H2B1_BOVIN Histone H2B type 1 OS=Bos taurus OX=9913 PE=1 SV=2	2469.21	2871.87	1359.49	2364.1	1933.77	2199.69	23.4302	59.1619	59.1962	59.2251	59.1897	59.1984	59.1943	0.0340804
PropTryp	3642	408.242	8.54153	0.276467	1628.94	4					29.9014	26.21	0.00069982	0.429618	H31_BOVIN	KSAPATGGVKKPHR	14	[1] (KR) Me2	sp|P68432|H31_BOVIN Histone H3.1 OS=Bos taurus OX=9913 PE=1 SV=2	1840.89	1109.54	1133.47	750.564	1525.01	1271.89	29.5255	8.50487	8.59887	8.61895	8.54153	8.51612	8.55607	0.52827
PropTryp	3679	1405.7	58.6755	0.186367	2809.39	2					28.4097	---	-0.0354121	-12.6047	H12_BOVIN	SGVSLAALKKALAAAGYDVEKNNSR	25	[1] (ST) Pho|[9] (K) Ac|[10] (K) Me3|[25] (R) Cit	sp|P02253|H12_BOVIN Histone H1.2 OS=Bos taurus OX=9913 GN=HIST1H1C PE=1 SV=2	2988.87	1569.94	2393.45	2679.91	3760.25	2678.48	26.8013	58.6879	58.6668	58.6814	58.6755	58.74	58.6903	0.0439439
PropTryp	3736	775.951	24.5993	0.31305	1549.89	2					42.306	70.33	-0.00657611	-4.24294	H4_BOVIN	GKGGKGLGKGGAKR	14		sp|P62803|H4_BOVIN Histone H4 OS=Bos taurus OX=9913 PE=1 SV=2	883.857	725.551	1814.01	1371.62	828.452	1124.7	36.4696	24.5211	24.5974	24.6073	24.5993	24.6281	24.5906	0.148134
PropTryp	3742	476.906	38.3055	0.270533	1427.7	3					21.8603	24.78	-0.00943493	-6.60845	H31_BOVIN	YQKSTELLIR	10	[3] (K) Ac|[5] (ST) Pho	sp|P68432|H31_BOVIN Histone H3.1 OS=Bos taurus OX=9913 PE=1 SV=2	841.87	821.996	1253.47	815.85	826.761	911.988	18.7453	38.2651	38.2901	38.3224	38.3055	38.3067	38.2979	0.0505089
PropTryp	3748	1490.81	59.148	0.28965	2979.6	2					28.4741	58.72	-0.013639	-4.57743	H2B1_BOVIN	LLLPGELAKHAVSEGTKAVTKYTSSK	26	[9] (K) Ac|[17] (K) Ac	sp|P62808|H2B1_BOVIN Histone H2B type 1 OS=Bos taurus OX=9913 PE=1 SV=2	3055.02	4344.96	2166.01	4290.49	3278.9	3427.08	23.8439	59.1165	59.1461	59.1641	59.148	59.1389	59.1427	0.0261579
PropTryp	3757	1208.14	54.2911	0.3211	2414.26	2					18.2778	45.21	-0.0184269	-7.63245	H12_BOVIN	KASGPPVSELITKAVAASKER	21	[1] (KR) Me2|[8] (ST) Pho	sp|P02253|H12_BOVIN Histone H1.2 OS=Bos taurus OX=9913 GN=HIST1H1C PE=1 SV=2	3655.54	3195.77	4775.62	4229.05	3384.34	3848.06	15.0775	54.2442	54.3026	54.2861	54.2911	54.3106	54.2869	0.0424069
PropTryp	3852	1083.61	6.28073	0.377667	1082.61	1					14.3905	---	-0.00301727	-2.78704	H31_BOVIN	KSTGGKAPR	9	[1] (K) Bu	sp|P68432|H31_BOVIN Histone H3.1 OS=Bos taurus OX=9913 PE=1 SV=2	2313.33	1934.89	2287.66	1975.19	2846.3	2271.47	14.3806	6.26178	6.33927	6.36458	6.28073	6.24152	6.29758	0.742611
PropTryp	3933	1222.03	38.6414	0.192517	3663.08	3					17.7093	28.64	0.01014	2.76817	H2B1_BOVIN	PEPAKSAPAPKKGSKKAVTKAQKKDGKKR	29	[11] (K) Ac|[12] (K) Ac|[15] (KR) Me2|[16] (K) Ub|[20] (K) Ac	sp|P62808|H2B1_BOVIN Histone H2B type 1 OS=Bos taurus OX=9913 PE=1 SV=2	2433.45	1564.6	1682.49	2199.88	2363.2	2048.73	17.4393	38.6268	38.64	38.6286	38.6414	38.6683	38.641	0.0384251
PropTryp	3938	1175.15	45.8449	0.3672	2348.29	2					30.7693	39.38	-0.00607925	-2.58879	H12_BOVIN	KASGPPVSELITKAVAASKER	21	[1] (K) Ac	sp|P02253|H12_BOVIN Histone H1.2 OS=Bos taurus OX=9913 GN=HIST1H1C PE=1 SV=2	4162.97	5205.89	2264	3210.25	3300.76	3628.78	27.3307	45.8773	45.7897	45.8631	45.8449	45.8844	45.8519	0.073957
PropTryp	3988	850.474	16.2873	0.409167	1698.93	2					20.4158	---	-0.00860105	-5.06259	H33_BOVIN	KSAPSTGGVKKPHR	14	[1] (K) Cr|[10] (K) Bu	sp|Q5E9F8|H33_BOVIN Histone H3.3 OS=Bos taurus OX=9913 GN=H3F3A PE=1 SV=3	2254.57	2669.78	2013.6	1572.42	1824	2066.87	18.1681	16.2561	16.2827	16.3276	16.2873	16.2944	16.2896	0.141093
PropTryp	4006	835.47	23.9304	0.537633	1668.93	2					9.45142	26.42	-0.00521517	-3.12486	H31_BOVIN	KSAPATGGVKKPHR	14	[1] (K) Cr	sp|P68432|H31_BOVIN Histone H3.1 OS=Bos taurus OX=9913 PE=1 SV=2	1948.27	1690.05	2000.57	1559.69	2014.01	1842.52	9.9725	23.8227	23.8974	23.9168	23.9304	23.9312	23.8997	0.168966
PropTryp	4081	1504.82	51.2595	0.474883	3007.63	2					28.9169	30.48	-0.0160883	-5.34911	H2B1_BOVIN	LLLPGELAKHAVSEGTKAVTKYTSSK	26		sp|P62808|H2B1_BOVIN Histone H2B type 1 OS=Bos taurus OX=9913 PE=1 SV=2	4636.64	6335.11	3164.18	6699.17	5186.98	5204.41	24.3015	51.2371	51.2003	51.281	51.2595	51.2916	51.2539	0.0638042
PropTryp	4190	1217.18	58.2847	0.522083	2432.35	2					13.2759	22.46	0.0242966	9.98904	H12_BOVIN	KASGPPVSELITKAVAASKER	21	[1] (K) Cr|[13] (K) Ub	sp|P02253|H12_BOVIN Histone H1.2 OS=Bos taurus OX=9913 GN=HIST1H1C PE=1 SV=2	3926.55	4492.8	3291.02	3530.03	3479.23	3743.92	11.4268	58.283	58.3212	58.273	58.2847	58.2682	58.286	0.0319602
PropTryp	4285	863.469	11.7298	0.338283	1724.92	2					14.5109	29.77	0.0252072	14.6137	H33_BOVIN	KSAPSTGGVKKPHR	14	[1] (KR) Me2|[5] (ST) Pho	sp|Q5E9F8|H33_BOVIN Histone H3.3 OS=Bos taurus OX=9913 GN=H3F3A PE=1 SV=3	3214.2	3539.12	4505.57	3733.18	3655.24	3729.46	11.4365	11.6763	11.7611	11.7805	11.7298	11.7322	11.736	0.300737
PropTryp	4306	749.952	57.2054	0.253383	1497.89	2					47.8989	58.05	-0.00277732	-1.85415	H4_BOVIN	GVLKVFLENVIR	12		sp|P62803|H4_BOVIN Histone H4 OS=Bos taurus OX=9913 PE=1 SV=2	1823.05	641.197	935.553	1063.21	535.288	999.658	45.4082	57.192	57.1779	57.1294	57.2054	57.186	57.1781	0.045396
PropTryp	4311	1631.57	59.9965	0.2437	4891.68	3					27.6408	25.5	-0.0640773	-13.0991	H2A1_BOVIN	NDEELNKLLGKVTIAQGGVLPNIQAVLLPKKTESHHKAKGK	41	[37] (K) Bu|[39] (K) Bu	sp|P0C0S9|H2A1_BOVIN Histone H2A type 1 OS=Bos taurus OX=9913 PE=1 SV=2	2328.95	4824.54	4475.61	3986.32	3478.85	3818.85	22.8469	59.9513	59.9941	59.986	59.9965	59.9931	59.9842	0.0280151
PropTryp	4313	1622.24	58.2915	0.3702	4863.69	3					29.6587	32.18	-0.0246212	-5.06222	H2A1_BOVIN	NDEELNKLLGKVTIAQGGVLPNIQAVLLPKKTESHHKAKGK	41		sp|P0C0S9|H2A1_BOVIN Histone H2A type 1 OS=Bos taurus OX=9913 PE=1 SV=2	3332.65	4310.6	4641.7	6662.18	6522.26	5093.88	25.4752	58.2903	58.3273	58.2807	58.2915	58.2762	58.2932	0.0308478
PropTryp	4422	1189.16	53.519	0.345083	2376.3	2					17.3988	51.56	-0.0276739	-11.6456	H12_BOVIN	KASGPPVSELITKAVAASKER	21	[13] (K) Bu	sp|P02253|H12_BOVIN Histone H1.2 OS=Bos taurus OX=9913 GN=HIST1H1C PE=1 SV=2	444.712	682.191	649.031	604.41	615.626	599.194	13.6675	53.3476	53.5074	53.4329	53.519	53.5437	53.4701	0.133773
PropTryp	4428	485.278	6.04607	0.332733	968.541	2					26.9795	24.41	0.000302377	0.312199	H2A1_BOVIN	GKQGGKAR	8		sp|P0C0S9|H2A1_BOVIN Histone H2A type 1 OS=Bos taurus OX=9913 PE=1 SV=2	1303.37	636.033	968.695	1374.77	1234.74	1103.52	24.5662	6.0445	6.09023	6.12887	6.04607	6.02088	6.06611	0.635669
PropTryp	4496	1168.7	31.6782	0.2826	1167.7	1					15.9636	---	-0.00100668	-0.86211	H31_BOVIN	KQLATKAAR	9	[1] (K) Bu	sp|P68432|H31_BOVIN Histone H3.1 OS=Bos taurus OX=9913 PE=1 SV=2	1508.11	1588.66	2004.19	1856.84	2180.93	1827.74	13.7555	31.6497	31.6786	31.6744	31.6782	31.6932	31.6748	0.0445972
PropTryp	4509	507.281	18.6392	0.170567	1012.55	2					23.6777	36.38	0.00229008	2.26171	H2B1_BOVIN	LAHYNKR	7		sp|P62808|H2B1_BOVIN Histone H2B type 1 OS=Bos taurus OX=9913 PE=1 SV=2	462.299	401.471	577.923	521.905	745.007	541.721	21.6862	18.577	18.6158	18.6797	18.6392	18.6615	18.6346	0.192799
PropTryp	4520	1215.13	54.8307	0.625817	2428.25	2					13.9773	37.36	-0.0120971	-4.98179	H12_BOVIN	KASGPPVSELITKAVAASKER	21	[12] (ST) Pho|[13] (K) Ac	sp|P02253|H12_BOVIN Histone H1.2 OS=Bos taurus OX=9913 GN=HIST1H1C PE=1 SV=2	8092.34	8274.78	9391.4	7157.43	6694.71	7922.13	11.8459	54.7931	54.8233	54.7744	54.8307	54.8859	54.8215	0.0695229
PropTryp	4603	901.482	50.1476	0.50755	2701.43	3					27.9271	46.38	-0.0394885	-14.6174	H12_BOVIN	SGVSLAALKKALAAAGYDVEKNNSR	25	[9] (KR) Me2|[10] (KR) Me2|[25] (R) Cit	sp|P02253|H12_BOVIN Histone H1.2 OS=Bos taurus OX=9913 GN=HIST1H1C PE=1 SV=2	4370.38	4204.83	2153.12	4189.13	2866.12	3556.72	24.9236	50.121	50.1594	50.1585	50.1476	50.1786	50.153	0.0375796
PropTryp	4641	1001.52	56.8699	0.308583	2001.02	2					22.6873	76.32	-0.0028794	-1.43897	PPIA_HUMAN	VNPTVFFDIAVDGEPLGR	18		sp|P62937|PPIA_HUMAN Peptidyl-prolyl cis-trans isomerase A OS=Homo sapiens OX=9606 GN=PPIA PE=1 SV=2	2424.7	1951.48	2783.16	1788.6	1600.77	2109.74	20.551	56.8585	56.8924	56.8663	56.8699	56.9033	56.8781	0.0297335
PropTryp	4666	1351.72	50.1585	0.659183	2701.43	2					27.3572	62	-0.0375354	-13.8945	H12_BOVIN	SGVSLAALKKALAAAGYDVEKNNSR	25	[9] (KR) Me2|[10] (KR) Me2|[25] (R) Cit	sp|P02253|H12_BOVIN Histone H1.2 OS=Bos taurus OX=9913 GN=HIST1H1C PE=1 SV=2	6117.86	6339.71	3847.17	8276.32	5853.28	6086.87	23.1517	50.1326	50.1702	50.1691	50.1585	50.1895	50.164	0.0370439
PropTryp	4702	1025.51	45.6125	0.417017	2049	2					49.3683	41.19	-8.43933e-05	-0.0411876	K2C1_HUMAN	THNLEPYFESFINNLR	16		sp|P04264|K2C1_HUMAN Keratin, type II cytoskeletal 1 OS=Homo sapiens OX=9606 GN=KRT1 PE=1 SV=6	1220.78	3164.98	1264.29	2070.56	1231.69	1790.46	42.3985	45.5858	45.6183	45.6063	45.6125	45.6468	45.6139	0.0432932
PropTryp	4722	810.424	55.97	0.251783	2428.25	3					24.3037	43.59	-0.0123062	-5.06791	H12_BOVIN	KASGPPVSELITKAVAASKER	21	[12] (ST) Pho|[13] (K) Ac	sp|P02253|H12_BOVIN Histone H1.2 OS=Bos taurus OX=9913 GN=HIST1H1C PE=1 SV=2	1764.61	1575.57	841.394	1237.11	1363.41	1356.42	23.1775	55.8977	55.9401	55.9732	55.97	55.9936	55.9549	0.0595256
PropTryp	4738	577.848	19.9943	0.265183	1153.68	2					61.2727	26.36	-0.00144052	-1.24863	H31_BOVIN	KQLATKAAR	9		sp|P68432|H31_BOVIN Histone H3.1 OS=Bos taurus OX=9913 PE=1 SV=2	1020.8	387.144	83.849	905.762	689.342	617.379	55.5814	19.986	19.9642	20.042	19.9943	19.9754	19.9924	0.134036
PropTryp	4796	1365.24	56.881	0.239283	2728.47	2					60.3364	47.77	-0.00676635	-2.4799	H12_BOVIN	SGVSLAALKKALAAAGYDVEKNNSR	25	[9] (KR) Me2	sp|P02253|H12_BOVIN Histone H1.2 OS=Bos taurus OX=9913 GN=HIST1H1C PE=1 SV=2	1915.17	5132.13	1498.54	3008.31	1537.23	2618.28	52.3355	56.8673	56.9012	56.8747	56.881	56.9134	56.8875	0.030154
PropTryp	4852	836.477	13.0913	0.282	1670.94	2					13.6384	---	-0.00795311	-4.75964	H31_BOVIN	KSAPATGGVKKPHR	14	[1] (K) Bu	sp|P68432|H31_BOVIN Histone H3.1 OS=Bos taurus OX=9913 PE=1 SV=2	1419.86	1715.12	1831.91	1367.51	1746.91	1616.26	11.5353	13.1058	13.1533	13.1513	13.0913	13.1069	13.1217	0.195085
PropTryp	4871	1182.15	47.8415	0.381133	2362.29	2					20.2539	60.16	-0.0179864	-7.6139	H12_BOVIN	KASGPPVSELITKAVAASKER	21		sp|P02253|H12_BOVIN Histone H1.2 OS=Bos taurus OX=9913 GN=HIST1H1C PE=1 SV=2	3642.33	4569.01	2731.78	4187.4	3506.8	3727.47	16.8271	47.8301	47.8064	47.8547	47.8415	47.8897	47.8445	0.057746
PropTryp	4956	563.323	12.4174	0.252283	1686.95	3					17.0402	31.45	0.00600306	3.55855	H33_BOVIN	KSAPSTGGVKKPHR	14	[1] (K) Bu	sp|Q5E9F8|H33_BOVIN Histone H3.3 OS=Bos taurus OX=9913 GN=H3F3A PE=1 SV=3	725.453	806.09	508.021	592.929	688.722	664.243	15.6392	12.3529	12.4254	12.4525	12.4174	12.4455	12.4187	0.284533
PropTryp	4984	1216.69	38.4962	0.320567	3647.04	3					11.6969	28.11	-0.0214096	-5.87035	H2B1_BOVIN	PEPAKSAPAPKKGSKKAVTKAQKKDGKKR	29	[16] (K) Ac|[20] (K) Ac	sp|P62808|H2B1_BOVIN Histone H2B type 1 OS=Bos taurus OX=9913 PE=1 SV=2	2770.91	2284.02	2825.5	2992.27	3171.65	2808.87	10.5902	38.4577	38.4859	38.4967	38.4962	38.5042	38.4881	0.0423116
PropTryp	5074	815.472	13.2525	0.441583	1628.93	2					26.5738	37.55	-0.0070844	-4.3491	H31_BOVIN	KSAPATGGVKKPHR	14	[1] (KR) Me2	sp|P68432|H31_BOVIN Histone H3.1 OS=Bos taurus OX=9913 PE=1 SV=2	2030.36	1915.3	978.294	1273.56	1608.87	1561.28	25.1399	13.2629	13.3199	13.2928	13.2525	13.2673	13.2791	0.183146
PropTryp	5188	822.467	15.2977	0.398617	1642.92	2					34.7357	37.61	0.00354791	2.15952	H31_BOVIN	KSAPATGGVKKPHR	14	[1] (K) Ac	sp|P68432|H31_BOVIN Histone H3.1 OS=Bos taurus OX=9913 PE=1 SV=2	1805.49	1708.26	681.663	1006.93	1327.09	1305.89	32.3256	15.2655	15.3034	15.3322	15.2977	15.3215	15.3041	0.149539
PropTryp	5230	811.966	24.5888	0.225083	1621.92	2					53.3376	39.69	-0.00877341	-5.40925	H4_BOVIN	GKGGKGLGKGGAKR	14	[2] (K) Bu|[5] (K) Ub	sp|P62803|H4_BOVIN Histone H4 OS=Bos taurus OX=9913 PE=1 SV=2	570.767	449.78	1501.25	1028.96	615.217	833.193	46.4218	24.5093	24.5879	24.5911	24.5888	24.6157	24.5786	0.147045
PropTryp	5286	1182.16	49.0921	0.36595	2362.3	2					29.6251	49.36	-0.00749589	-3.17312	H12_BOVIN	KASGPPVSELITKAVAASKER	21		sp|P02253|H12_BOVIN Histone H1.2 OS=Bos taurus OX=9913 GN=HIST1H1C PE=1 SV=2	1622.99	2260.46	1009.76	1967.41	1531.8	1678.49	25.1918	49.0631	49.1405	49.1024	49.0921	49.1554	49.1107	0.0679515
PropTryp	5373	428.242	22.3846	0.1711	1708.94	4					23.3035	---	0.0378275	22.1355	H31_BOVIN	KSAPATGGVKKPHR	14	[1] (KR) Me2|[2] (ST) Pho	sp|P68432|H31_BOVIN Histone H3.1 OS=Bos taurus OX=9913 PE=1 SV=2	469.189	284.664	397.002	285.679	497.52	386.811	23.0676	22.3289	22.4025	22.4106	22.3846	22.4381	22.3929	0.162444
PropTryp	5561	731.381	38.4841	0.316833	1460.75	2					13.0769	51.29	-0.00444954	-3.04606	H31_BOVIN	EIAQDFKTDLR	11	[7] (K) Bu	sp|P68432|H31_BOVIN Histone H3.1 OS=Bos taurus OX=9913 PE=1 SV=2	3472.4	2324.06	2644.29	3051.74	2892.01	2876.9	13.4189	38.4366	38.4729	38.4828	38.4841	38.4933	38.4739	0.0513394
PropTryp	5979	914.495	58.6556	0.127633	2740.46	3					39.6978	26.21	-0.0123606	-4.51038	H12_BOVIN	SGVSLAALKKALAAAGYDVEKNNSR	25	[9] (K) Cr|[10] (KR) Me2	sp|P02253|H12_BOVIN Histone H1.2 OS=Bos taurus OX=9913 GN=HIST1H1C PE=1 SV=2	383.652	124.202	165.009	275.579	297.887	249.266	37.5723	58.657	58.6461	58.6454	58.6556	58.7105	58.6629	0.0413845
PropTryp	6017	1222.64	53.5757	0.381733	2443.27	2					22.2749	49.3	0.00553133	2.26391	H12_BOVIN	KASGPPVSELITKAVAASKER	21	[12] (ST) Pho|[21] (R) Cit	sp|P02253|H12_BOVIN Histone H1.2 OS=Bos taurus OX=9913 GN=HIST1H1C PE=1 SV=2	800.366	1127.62	937.481	856.99	643.644	873.221	18.2604	53.3978	53.5696	53.4889	53.5757	53.5959	53.5256	0.137478
PropTryp	6140	910.485	56.8587	0.215133	2728.43	3					66.7001	63.31	-0.00684913	-2.51027	H12_BOVIN	SGVSLAALKKALAAAGYDVEKNNSR	25	[9] (K) Ac|[10] (K) Ac	sp|P02253|H12_BOVIN Histone H1.2 OS=Bos taurus OX=9913 GN=HIST1H1C PE=1 SV=2	1125.47	2832.52	806.358	1319.05	634.417	1343.56	58.194	56.8453	56.8836	56.8574	56.8587	56.8926	56.8675	0.0310514
PropTryp	6183	714.857	38.2995	0.281183	1427.7	2					11.6545	---	-0.00580062	-4.0629	H31_BOVIN	YQKSTELLIR	10	[3] (K) Ac|[5] (ST) Pho	sp|P68432|H31_BOVIN Histone H3.1 OS=Bos taurus OX=9913 PE=1 SV=2	1909.25	1699.46	2122.36	1672.01	1616.36	1803.89	10.4005	38.2606	38.2855	38.3172	38.2995	38.3023	38.293	0.0497654
PropTryp	6351	1640.9	58.543	0.150133	4919.69	3					55.698	31.36	-0.0566974	-11.5244	H2A1_BOVIN	NDEELNKLLGKVTIAQGGVLPNIQAVLLPKKTESHHKAKGK	41	[11] (KR) Me2|[37] (K) Ub|[39] (K) Bu|[41] (K) Cr	sp|P0C0S9|H2A1_BOVIN Histone H2A type 1 OS=Bos taurus OX=9913 PE=1 SV=2	304.37	339.285	827.034	943.023	1267.85	736.312	50	58.52	58.5354	58.546	58.543	58.5561	58.5401	0.0205503
PropTryp	6352	906.548	25.9616	0.4154	905.541	1					43.6115	---	-0.00394523	-4.35675	H2AV_BOVIN	HLQLAIR	7		sp|Q32LA7|H2AV_BOVIN Histone H2A.V OS=Bos taurus OX=9913 GN=H2AFV PE=2 SV=3	397.073	320.96	894.606	440.28	591.146	528.813	38.3917	25.9423	25.973	25.9801	25.9616	25.9921	25.9698	0.0652956
PropTryp	6365	881.986	50.5171	0.237217	1761.96	2					26.4353	56.68	-0.0118852	-6.74541	H4_BOVIN	KTVTAMDVVYALKR	14		sp|P62803|H4_BOVIN Histone H4 OS=Bos taurus OX=9913 PE=1 SV=2	1463.13	892.387	1093.85	707.784	849.215	1001.27	26.1582	50.4724	50.5296	50.5488	50.5171	50.5507	50.5237	0.0564789
PropTryp	6586	815.472	8.53102	0.237117	1628.93	2					23.9142	---	-0.00603208	-3.70308	H31_BOVIN	KSAPATGGVKKPHR	14	[1] (KR) Me2	sp|P68432|H31_BOVIN Histone H3.1 OS=Bos taurus OX=9913 PE=1 SV=2	1647.73	1966.59	2683.39	1923.28	1585.68	1961.33	19.908	8.49553	8.58267	8.6091	8.53102	8.50663	8.54499	0.513912
PropTryp	6790	710.371	40.2581	0.209117	1418.73	2					56.6395	39.24	0.00524962	3.70025	K1C9_HUMAN	IKFEMEQNLR	10		sp|P35527|K1C9_HUMAN Keratin, type I cytoskeletal 9 OS=Homo sapiens OX=9606 GN=KRT9 PE=1 SV=3	292.192	766.004	466.059	229.337	264.667	403.652	49.2145	40.2357	40.2586	40.2737	40.2581	40.2985	40.2649	0.0514187
PropTryp	6824	708.398	29.633	0.2125	2122.17	3					19.1916	---	-0.00321701	-1.5159	H2AV_BOVIN	AGGKAGKDSGKAKAKAVSR	19		sp|Q32LA7|H2AV_BOVIN Histone H2A.V OS=Bos taurus OX=9913 GN=H2AFV PE=2 SV=3	367.555	411.953	581.278	495.53	504.561	472.175	15.8683	29.5904	29.6322	29.66	29.633	29.6648	29.6361	0.0894634
PropTryp	6916	665.872	50.0142	0.21245	1329.73	2					22.9705	37.29	-0.0149539	-11.2457	HBB_HUMAN	LLVVYPWTQR	10		sp|P68871|HBB_HUMAN Hemoglobin subunit beta OS=Homo sapiens OX=9606 GN=HBB PE=1 SV=2	412.818	269.892	357.955	263.978	228.108	306.55	22.242	49.9842	50.0402	50.0343	50.0142	50.0751	50.0296	0.0599981
PropTryp	6944	1133.59	54.741	0.259367	2265.17	2					13.2382	66.08	-0.000853438	-0.376766	PPIA_HUMAN	VSFELFADKVPKTAENFR	18		sp|P62937|PPIA_HUMAN Peptidyl-prolyl cis-trans isomerase A OS=Homo sapiens OX=9606 GN=PPIA PE=1 SV=2	857.626	608.657	831.502	766.952	674.423	747.832	12.5696	54.7127	54.7214	54.7122	54.741	54.8453	54.7465	0.0921881
PropTryp	6972	1055.08	28.0942	0.246983	2108.15	2					16.4977	67.66	-0.00606737	-2.87804	H2AV_BOVIN	AGGKAGKDSGKAKAKAVSR	19	[7] (K) Ac	sp|Q32LA7|H2AV_BOVIN Histone H2A.V OS=Bos taurus OX=9913 GN=H2AFV PE=2 SV=3	511.981	396.566	523.368	422.758	622.753	495.485	16.2266	28.0267	28.0845	28.1028	28.0942	28.1161	28.0848	0.109994
PropTryp	7018	1070.09	26.6043	0.3371	2138.17	2					32.9253	44.57	0.000115494	0.0540155	H2AZ_BOVIN	AGGKAGKDSGKAKTKAVSR	19	[7] (K) Ac	sp|P0C0S4|H2AZ_BOVIN Histone H2A.Z OS=Bos taurus OX=9913 GN=H2AFZ PE=1 SV=2	670.143	731.304	730.597	1317.81	1107.13	911.397	28.0513	26.5306	26.6271	26.6215	26.6043	26.6081	26.5983	0.131267
PropTryp	7217	837.469	12.1756	0.193433	1672.92	2					17.9266	---	-0.00291491	-1.7424	H33_BOVIN	KSAPSTGGVKKPHR	14		sp|Q5E9F8|H33_BOVIN Histone H3.3 OS=Bos taurus OX=9913 GN=H3F3A PE=1 SV=3	601.627	566.228	686.625	397.636	603.474	571.118	16.6919	12.1747	12.1957	12.2283	12.1756	12.1995	12.1947	0.16051
PropTryp	7391	1245.71	34.6068	0.187717	3734.12	3					37.7647	23.87	0.00624892	1.67347	H2B1_BOVIN	MPEPAKSAPAPKKGSKKAVTKAQKKDGKKR	30	[12] (K) Ac|[13] (K) Cr|[16] (K) Ac|[17] (KR) Me2|[21] (KR) Me2	sp|P62808|H2B1_BOVIN Histone H2B type 1 OS=Bos taurus OX=9913 PE=1 SV=2	702.821	550.868	853.558	1089.94	1453.71	930.179	34.032	34.5844	34.5795	34.6133	34.6068	34.6191	34.6006	0.045699
PropTryp	7840	808.467	11.6135	0.302533	1614.92	2					17.7305	---	-0.0018126	-1.12241	H31_BOVIN	KSAPATGGVKKPHR	14	[1] (KR) Me2|[10] (K) Ac	sp|P68432|H31_BOVIN Histone H3.1 OS=Bos taurus OX=9913 PE=1 SV=2	868.271	850.63	586.842	753.795	605.982	733.104	16.1471	11.5712	11.663	11.6823	11.6135	11.6169	11.6294	0.338019
PropTryp	8164	1386.75	58.6556	0.133517	2771.48	2					60.1422	23.97	0.00712522	2.57092	H12_BOVIN	SGVSLAALKKALAAAGYDVEKNNSR	25	[10] (K) Bu|[25] (R) Cit	sp|P02253|H12_BOVIN Histone H1.2 OS=Bos taurus OX=9913 GN=HIST1H1C PE=1 SV=2	192.912	90.3725	322.766	494.212	565.799	333.212	53.4804	58.657	58.6461	58.6454	58.6556	58.7105	58.6629	0.0413845
PropTryp	8246	1182.15	47.5883	0.24995	2362.28	2					42.7929	29.47	-0.0307559	-13.0194	H12_BOVIN	KASGPPVSELITKAVAASKER	21		sp|P02253|H12_BOVIN Histone H1.2 OS=Bos taurus OX=9913 GN=HIST1H1C PE=1 SV=2	1718.7	2689.72	866.561	2126.77	1262.82	1732.91	36.8812	47.6084	47.5591	47.6089	47.5883	47.6234	47.5976	0.04678
PropTryp	8562	919.822	57.2362	0.21745	2756.44	3					69.0271	28.75	-0.0259897	-9.4286	H12_BOVIN	SGVSLAALKKALAAAGYDVEKNNSR	25		sp|P02253|H12_BOVIN Histone H1.2 OS=Bos taurus OX=9913 GN=HIST1H1C PE=1 SV=2	534.46	690.234	134.433	313.556	128.436	360.224	61.5946	57.2142	57.2142	57.1504	57.2362	57.2302	57.2091	0.0534276
PropTryp	8563	701.851	11.2027	0.151833	1401.69	2					37.8165	25.27	-0.000613619	-0.437771	H4_BOVIN	DAVTYTEHAKR	11		sp|P62803|H4_BOVIN Histone H4 OS=Bos taurus OX=9913 PE=1 SV=2	563.841	458.384	172.52	482.538	321.923	399.841	34.4571	11.1584	11.2231	11.2646	11.2027	11.1927	11.2083	0.312878
PropTryp	8944	724.376	40.7227	0.301883	1446.74	2					20.8926	39.73	0.00174959	1.20934	H31_BOVIN	EIAQDFKTDLR	11		sp|P68432|H31_BOVIN Histone H3.1 OS=Bos taurus OX=9913 PE=1 SV=2	1398.06	828.905	1110.21	812.574	953.415	1020.63	21.2431	40.6971	40.6852	40.7435	40.7227	40.7814	40.726	0.0842391
PropTryp	9223	507.279	10.8244	0.0841667	1012.54	2					62.9297	27.48	-0.000999893	-0.987505	H2B1_BOVIN	LAHYNKR	7		sp|P62808|H2B1_BOVIN Histone H2B type 1 OS=Bos taurus OX=9913 PE=1 SV=2	300.242	101.094	39.6932	143.692	276.64	172.272	58.4695	10.7959	10.8762	10.8974	10.8244	10.835	10.8458	0.336127
PropTryp	9313	1657.93	19.7212	0.1388	1656.92	1					29.3815	---	-0.0119743	-7.22681	H31_BOVIN	KSAPATGGVKKPHR	14		sp|P68432|H31_BOVIN Histone H3.1 OS=Bos taurus OX=9913 PE=1 SV=2	333.55	278.507	501.013	536.68	553.284	440.607	25.5393	19.6829	19.7029	19.78	19.7212	19.7092	19.7192	0.166468
PropTryp	9664	1211.66	23.9237	0.179283	1210.65	1					24.4295	---	-0.00253972	-2.09781	H10_BOVIN	LAKSDEPKR	9		sp|Q0IIJ2|H10_BOVIN Histone H1.0 OS=Bos taurus OX=9913 GN=H1F0 PE=2 SV=3	279.567	250.136	385.614	316.657	457.414	337.878	22.1942	23.8151	23.8875	23.9091	23.9237	23.9184	23.8908	0.166557
PropTryp	10143	1447.74	37.0793	0.12865	1446.73	1					27.3175	---	-0.00300744	-2.07878	H31_BOVIN	EIAQDFKTDLR	11		sp|P68432|H31_BOVIN Histone H3.1 OS=Bos taurus OX=9913 PE=1 SV=2	500.897	251.034	518.376	366.902	343.934	396.229	25.3768	37.0519	37.0501	37.1029	37.0793	37.1121	37.0793	0.0686167

## Sheet: Total_annotated_signal
Sum of Av_RAW	Column Labels
Row Labels	ArgC	GRX	PropTryp	Grand Total
H10_BOVIN	1489.23	40156.6	1365.7	43011.5
H11_BOVIN	330.413	18426.6		18757
H12_BOVIN	54431.3	2.78983e+06	1.6057e+06	4.44996e+06
H13_BOVIN	537.311	29955.5		30492.8
H2A1_BOVIN	3.67668e+06	5.59568e+06	4.33842e+06	1.36108e+07
H2A2C_BOVIN	17086.2	419515	7315.08	443916
H2AV_BOVIN	31601.9	187986	2.43508e+06	2.65467e+06
H2AZ_BOVIN			21292.6	21292.6
H2B1_BOVIN	576958	4.08825e+06	1.90874e+06	6.57395e+06
H2B1K_BOVIN	7207.57	487017	17428.4	511653
H2B1N_BOVIN	9426.97	509840	200896	720163
H31_BOVIN	2.62619e+06	3.65743e+06	6.26589e+06	1.25495e+07
H32_BOVIN	196371	314199		510570
H33_BOVIN			300005	300005
H3C_BOVIN	57383.2	86364.4		143748
H4_BOVIN	3.50532e+06	4.68948e+06	1.6943e+06	9.8891e+06
Grand Total	1.0761e+07	2.29141e+07	1.87964e+07	5.24716e+07
	ArgC	GRX	PropTryp
	1.0761e+07	2.29141e+07	1.87964e+07

## Sheet: Peptide_Signal_Detection
Sum of Av_RAW	Column Labels
Row Labels	ArgC	GRX	PropTryp	Grand Total
H12_BOVIN	54431.3	2.78983e+06	1.6057e+06	4.44996e+06
KASGPPVSELITKAVAASKER	23740.9	1.31799e+06	1.03596e+06	2.37769e+06
SETAPAAPAAAPPAEKTPVKKKAAKKPAGAR	645.671	18146.7	270201	288993
SGVSLAALKKALAAAGYDVEKNNSR	30044.8	1.4537e+06	299537	1.78328e+06
H2A1_BOVIN	3.67668e+06	5.59568e+06	4.33842e+06	1.36108e+07
AGLQFPVGR	1.92257e+06	2.33277e+06		4.25534e+06
AKAKTR	178.217	264.486	1.49923e+06	1.49968e+06
DNKKTR			947248	947248
GKQGGKAR	1150.01	4449.63	1.24172e+06	1.24732e+06
HLQLAIR	1.6767e+06	1.83874e+06		3.51543e+06
KGNYAER	14204.4	7597.17	605137	626939
NDEELNKLLGKVTIAQGGVLPNIQAVLLPKKTESHHKAKGK	61883.9	1.41186e+06	45071.6	1.51882e+06
H2AV_BOVIN	31601.9	187986	2.43508e+06	2.65467e+06
AGGKAGKDSGKAKAKAVSR			21035.4	21035.4
AGLQFPVGR			1.33668e+06	1.33668e+06
GDEELDSLIKATIAGGGVIPHIHKSLIGKKGQQKTA	1228.3	35111.2	19165.4	55504.9
HLKTR			11629.6	11629.6
HLQLAIR			1.04657e+06	1.04657e+06
VGATAAVYSAAILEYLTAEVLELAGNASKDLKVKR	30373.6	152875		183249
H2B1_BOVIN	576958	4.08825e+06	1.90874e+06	6.57395e+06
EIQTAVR	413048	272437		685485
IAGEASR	22433.1	28895.5		51328.6
KESYSVYVYKVLKQVHPDTGISSKAMGIMNSFVNDIFER	41761.3	1.54051e+06		1.58227e+06
LAHYNKR	23006.7	37296.5	1.05636e+06	1.11666e+06
LLLPGELAKHAVSEGTKAVTKYTSSK	27920.1	2.13648e+06	172988	2.33739e+06
MPEPAKSAPAPKKGSKKAVTKAQKKDGKKR			930.179	930.179
PEPAKSAPAPKKGSKKAVTKAQKKDGKKR	3247.34	37372.8	678457	719078
STITSR	45540.9	35262.4		80803.4
H31_BOVIN	2.62619e+06	3.65743e+06	6.26589e+06	1.25495e+07
EIAQDFKTDLR	587775	956296	206155	1.75023e+06
FQSSAVMALQEACEAYLVGLFEDTNLCAIHAKR	134768	194499		329267
KLPFQR	845657	843463	626625	2.31575e+06
KQLATKAAR	39383.2	16653.1	934015	990051
KSAPATGGVKKPHR	7959.54	32755.5	2.25986e+06	2.30057e+06
KSTGGKAPR	4646	15931.3	1.25579e+06	1.27636e+06
TKQTAR	1005.94	293.043		1298.99
VTIMPKDIQLAR	835839	636801	148547	1.62119e+06
YQKSTELLIR	169159	960734	60812	1.1907e+06
YRPGTVALR			774087	774087
H33_BOVIN			300005	300005
KSAPSTGGVKKPHR			300005	300005
H4_BOVIN	3.50532e+06	4.68948e+06	1.6943e+06	9.8891e+06
DAVTYTEHAKR	95120.5	47092.2	277953	420165
DNIQGITKPAIR	941449	1.67094e+06	483315	3.09571e+06
GKGGKGLGKGGAKR	7942.8	26587.5	754752	789282
GVLKVFLENVIR	177457	631169	999.658	809626
ISGLIYEETR	1.14455e+06	1.4014e+06	89720.6	2.63567e+06
KTVTAMDVVYALKR	1.13881e+06	912282	87560	2.13865e+06
Grand Total	1.04712e+07	2.10087e+07	1.85481e+07	5.0028e+07

## Sheet: Total_Annotated_Charges
Sum of Av_RAW	Column Labels
Row Labels	ArgC	GRX	PropTryp	Grand Total
1	0.150193	0.0953664	0.41232	0.220952
2	0.598817	0.363493	0.434103	0.437075
3	0.197257	0.115919	0.143237	0.142403
4	0.0364534	0.147507	0.00101906	0.0719442
5	0.00435114	0.072903	0.0093216	0.0359462
6	0.00860384	0.178159	0	0.0792094
7	0.00428122	0.0254562	0	0.0119416
8	2.35764e-05	0.00103435	0	0.000454481
9	2.02223e-05	0.000160832	0	7.40517e-05
Grand Total	1	1	1	1

## Sheet: Peptide_Length
Sum of Av_RAW	Column Labels
Row Labels	ArgC	GRX	PropTryp	Grand Total
5-7	0.2832	0.134028	0.3052	0.22629
8-10	0.30445	0.206423	0.299274	0.259967
11-13	0.244804	0.171994	0.0606992	0.146713
14-16	0.107482	0.0424024	0.178883	0.104956
17-19	0.00113897	0.000195884	0.00259796	0.00125549
20-22	0.00228175	0.057982	0.0544409	0.0453189
23-25	0.00278753	0.0634151	0.0157411	0.0338185
26-28	0.00331819	0.115711	0.0100066	0.0545918
29-31	0.00036119	0.00242195	0.0604594	0.0229448
32-34	0.0351369	0.0269137	0	0.0188821
35-37	0.00293199	0.00820058	0.00100717	0.00452778
38-40	0.00633445	0.107744	0	0.0481338
41-43	0.00574279	0.0617662	0.00236857	0.02888
50-52	0	0	0.0093216	0.00336389
53-56	3.06554e-05	0.00080383	0	0.000355713
Grand Total	1	1	1	1

## Sheet: Logarithmic_Feature_Intensities
Enzyme	#	m/z	Retention time (min)	Retention time window (min)	Mass	Charge	Max fold change	Highest mean condition	Lowest mean condition	Anova	Maximum CV	Score	Mass error (u)	Mass error (ppm)	Protein	Sequence	length	Variable modifications ([position] description)	Description	Replicate_1	Replicate_2	Replicate_3	Replicate_4	Replicate_5	Av_LOG	CV_LOG	Replicate_RT_1	Replicate_RT_2	Replicate_RT_3	Replicate_RT_4	Replicate_RT_5	Av_RT	CV_RT
ArgC	1	532.308	21.8009	1.57915	1593.9	3	1.28812	Arg	GRX	0.00052185	9.40372	100.81	0.0111253	6.97998	H4_BOVIN	KTVTAMDVVYALKR			sp|P62803|H4_BOVIN Histone H4 OS=Bos taurus OX=9913 PE=1 SV=2	20.0128	19.9161	20.0379	20.0671	19.9292	19.9926	0.299036	21.8292	21.8174	21.9261	21.8771	21.8522	21.8604	0.177032
ArgC	2	663.385	13.2569	1.44103	1324.76	2	1.70097	GRX	Arg	1.66177e-05	12.0503	60.73	0.0099568	7.51601	H4_BOVIN	DNIQGITKPAIR			sp|P62803|H4_BOVIN Histone H4 OS=Bos taurus OX=9913 PE=1 SV=2	19.4208	19.307	19.4482	19.48	19.3432	19.3998	0.334247	13.2233	13.0965	13.162	13.168	13.1277	13.1555	0.323437
ArgC	6	590.82	17.1501	0.898767	1179.63	2	1.14323	GRX	Arg	0.00408179	6.02533	67.12	0.012259	10.3924	H4_BOVIN	ISGLIYEETR			sp|P62803|H4_BOVIN Histone H4 OS=Bos taurus OX=9913 PE=1 SV=2	19.9505	20.0174	19.9933	19.9396	19.8621	19.9526	0.267253	17.0913	17.1383	17.1234	17.123	17.146	17.1244	0.109535
ArgC	7	462.275	20.5347	1.01333	1383.8	3	1.22617	Arg	GRX	0.00490606	9.67925	50.57	0.0112282	8.11411	H31_BOVIN	VTIMPKDIQLAR			sp|P68432|H31_BOVIN Histone H3.1 OS=Bos taurus OX=9913 PE=1 SV=2	18.9607	18.8881	18.9751	18.61	18.8934	18.8654	0.701827	20.4951	20.5036	20.4214	20.5761	20.5893	20.5171	0.29677
ArgC	8	425.773	10.2089	1.17623	849.531	2	1.00573	Arg	GRX	0.892715	6.50033	44.23	0.0122882	14.4649	H2A1_BOVIN	HLQLAIR			sp|P0C0S9|H2A1_BOVIN Histone H2A type 1 OS=Bos taurus OX=9913 PE=1 SV=2	20.4447	20.285	20.4648	20.3205	20.2629	20.3556	0.409086	10.2021	10.2013	10.2092	10.1786	10.204	10.199	0.103792
ArgC	9	472.776	18.7758	1.24977	943.536	2	1.01099	Arg	GRX	0.712546	6.4964	74.11	0.0124483	13.1934	H2A1_BOVIN	AGLQFPVGR			sp|P0C0S9|H2A1_BOVIN Histone H2A type 1 OS=Bos taurus OX=9913 PE=1 SV=2	20.3961	20.3875	20.3402	20.3749	20.2953	20.3588	0.181758	18.7538	18.767	18.7943	18.7591	18.7497	18.7648	0.0845179
ArgC	10	455.595	27.2276	2.55167	2727.53	6	82.5995	GRX	Arg	6.46962e-11	19.9479	66.64	0.00982771	3.60317	H2B1_BOVIN	LLLPGELAKHAVSEGTKAVTKYTSSK			sp|P62808|H2B1_BOVIN Histone H2B type 1 OS=Bos taurus OX=9913 PE=1 SV=2	14.2358	13.636	13.735	13.5459	13.8554	13.8016	1.74093	27.2583	27.2943	27.4394	27.3661	27.4251	27.3566	0.259431
ArgC	11	668.351	15.1289	1.73575	1334.69	2	1.73063	GRX	Arg	0.00203934	23.5287	67.56	0.0050618	3.79251	H31_BOVIN	EIAQDFKTDLR			sp|P68432|H31_BOVIN Histone H3.1 OS=Bos taurus OX=9913 PE=1 SV=2	18.3196	18.0337	18.1053	18.3051	17.9719	18.1471	0.779366	14.9459	15.0107	15.0134	15.0854	15.0948	15.03	0.364349
ArgC	12	634.1	28.976	1.00447	2532.37	4	98.0051	GRX	Arg	3.54727e-12	14.8375	87.87	0.00587548	2.32016	H12_BOVIN	SGVSLAALKKALAAAGYDVEKNNSR			sp|P02253|H12_BOVIN Histone H1.2 OS=Bos taurus OX=9913 GN=HIST1H1C PE=1 SV=2	13.3772	13.3459	13.0769	13.0063	12.8925	13.1398	1.45088	29.0183	28.9803	29.0291	29.1265	29.1724	29.0653	0.247925
ArgC	13	816.459	6.21608	1.30752	815.452	1	1.39261	Arg	GRX	0.0180858	21.9106	---	0.0017938	2.19977	H2B1_BOVIN	EIQTAVR			sp|P62808|H2B1_BOVIN Histone H2B type 1 OS=Bos taurus OX=9913 PE=1 SV=2	18.2647	18.3537	18.5306	18.3867	17.9181	18.2908	1.12107	6.14298	6.15402	6.14002	6.14848	6.16617	6.15033	0.150456
ArgC	14	394.746	8.24885	1.09998	787.478	2	1.07931	Arg	GRX	0.158658	8.9301	32.64	0.00796786	10.1183	H31_BOVIN	KLPFQR			sp|P68432|H31_BOVIN Histone H3.1 OS=Bos taurus OX=9913 PE=1 SV=2	19.3698	19.1583	19.281	19.1427	19.1421	19.2188	0.476835	8.20345	8.21633	8.19553	8.2144	8.1928	8.2045	0.116453
ArgC	17	535.562	21.5829	1.63913	2138.22	4	103.94	GRX	Arg	5.86198e-14	7.04286	67.34	0.0131609	6.15511	H12_BOVIN	KASGPPVSELITKAVAASKER			sp|P02253|H12_BOVIN Histone H1.2 OS=Bos taurus OX=9913 GN=HIST1H1C PE=1 SV=2	12.935	12.7036	12.8381	12.971	12.8615	12.8618	0.719959	21.5628	21.5453	21.5981	21.5213	21.5599	21.5575	0.116254
ArgC	20	663.877	14.79	0.810867	1325.74	2	1.91779	GRX	Arg	1.85685e-05	12.7575	27.73	0.00818224	6.17187	H4_BOVIN	DNIQGITKPAIR		[12] (R) Cit	sp|P62803|H4_BOVIN Histone H4 OS=Bos taurus OX=9913 PE=1 SV=2	17.4521	17.5027	17.8996	17.718	17.7448	17.6634	0.933256	14.6849	14.7729	14.7502	14.8106	14.7928	14.7623	0.295577
ArgC	23	445.905	15.165	1.18812	1334.69	3	1.35222	GRX	Arg	0.0211465	21.5103	44.13	0.00918001	6.87804	H31_BOVIN	EIAQDFKTDLR			sp|P68432|H31_BOVIN Histone H3.1 OS=Bos taurus OX=9913 PE=1 SV=2	17.5878	17.3499	17.379	17.5238	17.2678	17.4217	0.672727	14.9794	15.0402	15.0534	15.1175	15.134	15.0649	0.370841
ArgC	25	625.86	10.8491	1.06792	1249.71	2	6.45217	GRX	Arg	1.30138e-07	21.3982	70.11	0.00295255	2.3626	H31_BOVIN	YQKSTELLIR			sp|P68432|H31_BOVIN Histone H3.1 OS=Bos taurus OX=9913 PE=1 SV=2	16.0957	16.4634	16.1898	16.3065	16.1028	16.2316	0.85437	10.7755	10.6695	10.8654	10.7178	10.6926	10.7442	0.653207
ArgC	27	417.578	10.8491	0.9862	1249.71	3	4.68197	GRX	Arg	4.90401e-07	21.6788	87.6	0.00852245	6.81958	H31_BOVIN	YQKSTELLIR			sp|P68432|H31_BOVIN Histone H3.1 OS=Bos taurus OX=9913 PE=1 SV=2	16.3702	16.5472	16.4842	16.5455	16.2561	16.4406	0.684261	10.7755	10.6695	10.8654	10.7178	10.6926	10.7442	0.653207
ArgC	31	664.363	4.95403	0.759317	663.356	1	1.29011	Arg	GRX	0.0120028	16.4355	---	0.000980198	1.47764	H2B1_BOVIN	STITSR			sp|P62808|H2B1_BOVIN Histone H2B type 1 OS=Bos taurus OX=9913 PE=1 SV=2	15.6429	15.4378	15.4094	15.4027	15.4182	15.4622	0.589382	4.96773	4.9074	4.93998	4.91453	4.88165	4.92226	0.596584
ArgC	33	473.264	20.0942	0.62215	944.514	2	2.50223	GRX	Arg	3.0061e-06	13.8978	34.74	0.00554831	5.87428	H2A1_BOVIN	AGLQFPVGR		[9] (R) Cit	sp|P0C0S9|H2A1_BOVIN Histone H2A type 1 OS=Bos taurus OX=9913 PE=1 SV=2	16.4097	16.1599	16.6019	16.4007	16.6864	16.4517	1.1114	20.0811	19.9723	20.0106	20.0007	20.0334	20.0196	0.182046
ArgC	34	546.512	27.2276	1.65357	2727.52	5	88.0372	GRX	Arg	8.08209e-12	13.2262	97.68	0.00784376	2.87579	H2B1_BOVIN	LLLPGELAKHAVSEGTKAVTKYTSSK			sp|P62808|H2B1_BOVIN Histone H2B type 1 OS=Bos taurus OX=9913 PE=1 SV=2	13.0338	12.5698	12.7563	12.6581	12.9186	12.7873	1.32254	27.2583	27.2943	27.4394	27.3661	27.4251	27.3566	0.259431
ArgC	35	539.065	22.1846	1.81077	2152.23	4	97.569	GRX	Arg	2.95319e-14	7.53173	23.85	0.00812719	3.77618	H12_BOVIN	KASGPPVSELITKAVAASKER		[21] (R) Me	sp|P02253|H12_BOVIN Histone H1.2 OS=Bos taurus OX=9913 GN=HIST1H1C PE=1 SV=2	11.9798	11.8394	12.0651	12.0796	12.1216	12.0171	0.832908	22.1188	22.1157	22.1437	22.1331	22.2127	22.1448	0.160049
ArgC	36	692.904	20.5347	0.940867	1383.79	2	1.04515	GRX	Arg	0.499446	10.2841	57.93	0.00313062	2.26235	H31_BOVIN	VTIMPKDIQLAR			sp|P68432|H31_BOVIN Histone H3.1 OS=Bos taurus OX=9913 PE=1 SV=2	17.685	17.3753	17.5655	17.3251	17.4772	17.4856	0.741829	20.4951	20.5036	20.4214	20.5761	20.5893	20.5171	0.29677
ArgC	37	452.929	27.8147	1.53603	2711.53	6	142.035	GRX	Arg	1.81818e-09	38.1009	44.77	0.00727255	2.68209	H2B1K_BOVIN	LLLPGELAKHAVSEGTKAVTKYTSAK			sp|Q2M2T1|H2B1K_BOVIN Histone H2B type 1-K OS=Bos taurus OX=9913 GN=HIST1H2BK PE=1 SV=3	11.6352	11.0625	10.7336	10.2193	10.6989	10.8699	4.30287	27.8593	27.8846	28.0208	27.9193	28.0075	27.9383	0.232491
ArgC	39	693.929	33.1599	1.66477	1385.84	2	3.42827	GRX	Arg	3.62511e-06	24.6508	86	0.00406114	2.93045	H4_BOVIN	GVLKVFLENVIR			sp|P62803|H4_BOVIN Histone H4 OS=Bos taurus OX=9913 PE=1 SV=2	17.3614	17.4136	16.7348	16.6473	16.9334	17.0181	1.85672	33.1938	33.2015	33.099	33.1466	33.1481	33.1578	0.111863
ArgC	42	944.533	18.7888	1.07665	943.526	1	1.46272	GRX	Arg	6.3615e-06	6.6076	---	0.00211381	2.24033	H2A1_BOVIN	AGLQFPVGR			sp|P0C0S9|H2A1_BOVIN Histone H2A type 1 OS=Bos taurus OX=9913 PE=1 SV=2	18.7374	18.8135	18.8572	18.9281	18.8066	18.8286	0.333763	18.7614	18.7767	18.8034	18.7649	18.7607	18.7734	0.0854554
ArgC	48	788.479	8.25517	0.711583	787.471	1	1.18242	GRX	Arg	0.322182	25.2526	---	0.00107522	1.3654	H31_BOVIN	KLPFQR			sp|P68432|H31_BOVIN Histone H3.1 OS=Bos taurus OX=9913 PE=1 SV=2	17.7495	17.5659	17.9621	17.8989	17.9724	17.8298	0.864153	8.21392	8.22415	8.20112	8.22687	8.19898	8.21301	0.139372
ArgC	52	850.527	10.1923	0.844383	849.519	1	1.51481	GRX	Arg	0.0150362	24.136	---	0.000969839	1.14163	H2A1_BOVIN	HLQLAIR			sp|P0C0S9|H2A1_BOVIN Histone H2A type 1 OS=Bos taurus OX=9913 PE=1 SV=2	18.2009	18.1001	18.5539	18.41	18.3439	18.3218	0.866139	10.1763	10.1818	10.1981	10.1629	10.1885	10.1815	0.115901
ArgC	54	747.552	43.9592	2.95787	4479.27	6	31.4207	GRX	Arg	2.75105e-08	28.8745	74.37	0.00502386	1.12158	H2B1_BOVIN	KESYSVYVYKVLKQVHPDTGISSKAMGIMNSFVNDIFER			sp|P62808|H2B1_BOVIN Histone H2B type 1 OS=Bos taurus OX=9913 PE=1 SV=2	14.8051	14.4335	15.4191	14.5797	15.165	14.8805	2.45447	43.916	43.9667	43.9998	43.9647	44.0302	43.9755	0.0870198
ArgC	57	408.734	6.21608	0.933517	815.454	2	2.23542	Arg	GRX	0.00236745	41.9609	41.29	0.00430207	5.2757	H2B1_BOVIN	EIQTAVR			sp|P62808|H2B1_BOVIN Histone H2B type 1 OS=Bos taurus OX=9913 PE=1 SV=2	16.5755	16.5186	16.6772	16.4703	15.8515	16.4186	1.77734	6.14298	6.15402	6.14002	6.14848	6.16617	6.15033	0.150456
ArgC	61	736.925	32.3871	1.61507	4415.5	6	35.761	GRX	Arg	1.74391e-10	18.9033	54.74	0.00268759	0.608672	H2A1_BOVIN	NDEELNKLLGKVTIAQGGVLPNIQAVLLPKKTESHHKAKGK			sp|P0C0S9|H2A1_BOVIN Histone H2A type 1 OS=Bos taurus OX=9913 PE=1 SV=2	14.8613	14.7135	14.6317	14.1905	14.3188	14.5432	1.71964	32.4414	32.3939	32.4734	32.4382	32.4838	32.4461	0.0972117
ArgC	70	703.374	4.90873	0.6569	702.367	1	1.32683	GRX	Arg	0.00728021	16.0902	---	0.000865988	1.23296	H2B1_BOVIN	IAGEASR			sp|P62808|H2B1_BOVIN Histone H2B type 1 OS=Bos taurus OX=9913 PE=1 SV=2	14.409	14.3681	14.3196	14.2978	14.4285	14.3646	0.348748	4.94818	4.86168	4.90073	4.86208	4.84042	4.88262	0.780846
ArgC	71	641.099	30.5932	0.857633	2560.37	4	51.3388	GRX	Arg	2.20324e-12	9.25397	31.14	-0.0313258	-12.2347	H12_BOVIN	SGVSLAALKKALAAAGYDVEKNNSR		[10] (KR) Me2	sp|P02253|H12_BOVIN Histone H1.2 OS=Bos taurus OX=9913 GN=HIST1H1C PE=1 SV=2	11.3919	11.2841	11.1099	11.0695	11.2822	11.2275	1.06894	30.6546	30.7084	30.7046	30.6741	30.6344	30.6752	0.0929322
ArgC	72	462.602	21.6323	0.704017	1384.78	3	3.2448	Arg	GRX	1.4632e-07	13.5621	40.7	0.00965948	6.97549	H31_BOVIN	VTIMPKDIQLAR		[12] (R) Cit	sp|P68432|H31_BOVIN Histone H3.1 OS=Bos taurus OX=9913 PE=1 SV=2	16.9522	16.4952	16.868	17.0467	16.8797	16.8484	1.11418	21.6074	21.6128	21.6416	21.5552	21.5946	21.6023	0.130297
ArgC	85	634.346	29.9862	1.36412	2533.36	4	12.3328	GRX	Arg	1.51942e-09	14.0522	67.55	0.00699227	2.76009	H12_BOVIN	SGVSLAALKKALAAAGYDVEKNNSR		[25] (R) Cit	sp|P02253|H12_BOVIN Histone H1.2 OS=Bos taurus OX=9913 GN=HIST1H1C PE=1 SV=2	13.9408	13.8724	13.8712	13.4394	13.62	13.7488	1.37798	30.049	30.101	30.2421	30.1129	30.0411	30.1092	0.239571
ArgC	87	462.955	33.1153	1.69527	1385.84	3	4.06399	GRX	Arg	6.61341e-07	22.1146	98.95	0.00502781	3.62799	H4_BOVIN	GVLKVFLENVIR			sp|P62803|H4_BOVIN Histone H4 OS=Bos taurus OX=9913 PE=1 SV=2	15.462	15.5986	14.9658	14.8682	15.1334	15.2056	1.85249	33.1392	33.1696	33.044	33.0817	33.0986	33.1067	0.132569
ArgC	88	668.843	16.5502	0.595233	1335.67	2	1.75065	GRX	Arg	9.98062e-06	10.6749	27.88	0.00391541	2.93143	H31_BOVIN	EIAQDFKTDLR		[11] (R) Cit	sp|P68432|H31_BOVIN Histone H3.1 OS=Bos taurus OX=9913 PE=1 SV=2	15.8892	15.8712	16.0114	15.988	16.1153	15.975	0.55514	16.4997	16.6029	16.5462	16.4998	16.5663	16.543	0.239934
ArgC	91	543.312	27.8147	1.58828	2711.52	5	51.515	GRX	Arg	3.20311e-10	22.9642	70.58	0.00284368	1.04874	H2B1K_BOVIN	LLLPGELAKHAVSEGTKAVTKYTSAK			sp|Q2M2T1|H2B1K_BOVIN Histone H2B type 1-K OS=Bos taurus OX=9913 GN=HIST1H2BK PE=1 SV=3	11.822	11.7119	11.2315	11.0335	11.3442	11.4286	2.58708	27.8593	27.8846	28.0208	27.9193	28.0075	27.9383	0.232491
ArgC	92	631.794	32.3449	1.61507	4415.51	7	12.4206	GRX	Arg	1.97325e-06	40.9883	52.1	0.0073045	1.65429	H2A1_BOVIN	NDEELNKLLGKVTIAQGGVLPNIQAVLLPKKTESHHKAKGK			sp|P0C0S9|H2A1_BOVIN Histone H2A type 1 OS=Bos taurus OX=9913 PE=1 SV=2	14.1599	14.4494	15.5608	15.5826	15.458	15.0421	4.05872	32.3855	32.3462	32.3842	32.3894	32.4231	32.3857	0.0752658
ArgC	99	1180.62	17.1609	0.688383	1179.62	1	1.89831	GRX	Arg	4.73145e-05	14.4013	---	0.00257272	2.18099	H4_BOVIN	ISGLIYEETR			sp|P62803|H4_BOVIN Histone H4 OS=Bos taurus OX=9913 PE=1 SV=2	16.6854	16.8598	17.0739	17.018	17.0219	16.9318	0.842038	17.1027	17.1438	17.1328	17.1293	17.1521	17.1321	0.0980244
ArgC	101	645.827	5.24407	0.707867	1289.64	2	1.55556	Arg	GRX	0.000539364	15.9627	61.88	0.00250593	1.94313	H4_BOVIN	DAVTYTEHAKR			sp|P62803|H4_BOVIN Histone H4 OS=Bos taurus OX=9913 PE=1 SV=2	15.7566	15.8792	15.7981	15.5977	15.6009	15.7265	0.706273	5.16075	5.19418	5.19147	5.20433	5.1703	5.18421	0.311143
ArgC	107	682.887	27.1869	1.3313	2727.52	4	57.9907	GRX	Arg	1.22598e-10	19.2595	59.76	0.00338741	1.24194	H2B1_BOVIN	LLLPGELAKHAVSEGTKAVTKYTSSK			sp|P62808|H2B1_BOVIN Histone H2B type 1 OS=Bos taurus OX=9913 PE=1 SV=2	11.7719	11.6172	12.1386	12.011	12.3188	11.9715	2.09826	27.2112	27.2533	27.3962	27.3234	27.3808	27.313	0.261674
ArgC	114	446.232	16.5502	0.969933	1335.68	3	1.42923	GRX	Arg	0.00126664	13.8795	---	0.00836219	6.26068	H31_BOVIN	EIAQDFKTDLR		[11] (R) Cit	sp|P68432|H31_BOVIN Histone H3.1 OS=Bos taurus OX=9913 PE=1 SV=2	15.0762	15.0066	15.1941	15.127	15.2682	15.1344	0.600211	16.4997	16.6029	16.5462	16.4998	16.5663	16.543	0.239934
ArgC	119	896.86	43.9592	1.38765	4479.26	5	45.131	GRX	Arg	6.48733e-09	33.5356	86.92	0.00278435	0.62161	H2B1_BOVIN	KESYSVYVYKVLKQVHPDTGISSKAMGIMNSFVNDIFER			sp|P62808|H2B1_BOVIN Histone H2B type 1 OS=Bos taurus OX=9913 PE=1 SV=2	13.1114	12.6861	13.8073	12.798	13.5126	13.1831	3.21579	43.916	43.9667	43.9998	43.9647	44.0302	43.9755	0.0870198
ArgC	127	451.256	4.83478	0.78355	900.497	2	1.54768	GRX	Arg	0.000367599	14.3938	46.12	0.00445478	4.94705	H2B1_BOVIN	LAHYNKR			sp|P62808|H2B1_BOVIN Histone H2B type 1 OS=Bos taurus OX=9913 PE=1 SV=2	13.6239	13.5572	13.5626	13.3008	13.4826	13.5054	0.827095	4.90507	4.79307	4.83845	4.77342	4.77548	4.8171	1.0343
ArgC	135	797.954	21.8525	1.46433	1593.89	2	1.06792	Arg	GRX	0.161281	7.60538	102.42	0.00233941	1.46773	H4_BOVIN	KTVTAMDVVYALKR			sp|P62803|H4_BOVIN Histone H4 OS=Bos taurus OX=9913 PE=1 SV=2	16.1978	16.0263	16.234	16.2238	16.1297	16.1623	0.477276	21.8874	21.8648	21.9789	21.9108	21.978	21.924	0.213482
ArgC	140	945.517	20.0942	0.6115	944.51	1	4.47534	GRX	Arg	1.94526e-06	23.8046	---	0.00221328	2.34331	H2A1_BOVIN	AGLQFPVGR		[9] (R) Cit	sp|P0C0S9|H2A1_BOVIN Histone H2A type 1 OS=Bos taurus OX=9913 PE=1 SV=2	14.1968	13.8527	14.7004	14.2577	14.6627	14.3341	2.20304	20.0811	19.9723	20.0106	20.0007	20.0334	20.0196	0.182046
ArgC	144	907.443	47.0582	0.609083	3625.74	4	1.16834	GRX	Arg	0.669597	61.0881	27.5	-0.0494225	-13.6308	H32_BOVIN	FQSSAVMALQEASEAYLVGLFEDTNLCAIHAKR		[33] (R) Me	sp|P84227|H32_BOVIN Histone H3.2 OS=Bos taurus OX=9913 PE=1 SV=2	13.3504	16.4886	17.5831	16.9206	17.0069	16.2699	9.22457	47.0745	47.1148	47.0848	47.1054	47.0806	47.092	0.0327704
ArgC	151	907.946	57.6237	1.11067	3627.75	4	1.93108	GRX	Arg	0.325432	99.7436	57.36	0.000928751	0.256013	H31_BOVIN	FQSSAVMALQEACEAYLVGLFEDTNLCAIHAKR			sp|P68432|H31_BOVIN Histone H3.1 OS=Bos taurus OX=9913 PE=1 SV=2	16.5096	16.3386	14.8902	10.7344	12.6292	14.2204	15.6803	57.5835	57.6583	57.6622	57.6796	57.7546	57.6676	0.0947094
ArgC	161	727.807	58.5452	0.698017	3634	5	5.13331	GRX	Arg	6.34682e-06	33.1973	---	0.00153841	0.423337	H2AV_BOVIN	VGATAAVYSAAILEYLTAEVLELAGNASKDLKVKR			sp|Q32LA7|H2AV_BOVIN Histone H2A.V OS=Bos taurus OX=9913 GN=H2AFV PE=2 SV=3	14.1338	14.5635	14.5796	14.0535	14.4106	14.3482	1.51605	58.5355	58.5784	58.5539	58.6097	58.6267	58.5808	0.05773
ArgC	178	442.591	13.2657	0.693917	1324.75	3	2.08954	GRX	Arg	8.83408e-06	16.5224	45.6	0.00530438	4.00407	H4_BOVIN	DNIQGITKPAIR			sp|P62803|H4_BOVIN Histone H4 OS=Bos taurus OX=9913 PE=1 SV=2	14.1496	14.0102	14.1235	14.1135	14.0423	14.0878	0.373487	13.233	13.1036	13.1756	13.1777	13.1374	13.1655	0.329745
ArgC	188	514.815	5.14165	0.575467	1027.62	2	2.21963	Arg	GRX	1.32266e-05	15.469	43.78	0.00228563	2.22421	H31_BOVIN	KQLATKAAR		[6] (K) Ac	sp|P68432|H31_BOVIN Histone H3.1 OS=Bos taurus OX=9913 PE=1 SV=2	14.4461	14.5736	14.4781	14.2833	13.9659	14.3494	1.48706	5.06117	5.12362	5.13597	5.12032	5.08083	5.10438	0.557128
ArgC	193	737.089	34.5073	3.99312	4416.49	6	27.3559	GRX	Arg	1.10043e-10	16.7546	28.34	0.0378811	8.57728	H2A2C_BOVIN	NDEELNKLLGKVTIAQGGVLPNIQAVLLPKKTESHKAKSK		[39] (ST) Pho|[40] (KR) Me2	sp|A1A4R1|H2A2C_BOVIN Histone H2A type 2-C OS=Bos taurus OX=9913 GN=HIST2H2AC PE=2 SV=1	13.4751	13.1607	13.247	12.8862	12.947	13.1432	1.61659	34.558	34.586	34.5278	34.5381	34.6959	34.5811	0.175541
ArgC	196	430.887	5.24407	0.6115	1289.64	3	2.76408	Arg	GRX	1.25955e-06	15.4621	51.52	0.00282403	2.18979	H4_BOVIN	DAVTYTEHAKR			sp|P62803|H4_BOVIN Histone H4 OS=Bos taurus OX=9913 PE=1 SV=2	14.7718	14.6993	14.7996	14.7427	14.471	14.6969	0.800981	5.16075	5.19418	5.19147	5.20433	5.1703	5.18421	0.311143
ArgC	200	747.716	45.2458	1.63195	4480.25	6	46.1442	GRX	Arg	1.43782e-08	32.5128	68.71	0.0337489	7.53286	H2B1N_BOVIN	KESYSVYVYKVLKQVHPDTGISSKAMGNMNSFVNDIFER			sp|Q32L48|H2B1N_BOVIN Histone H2B type 1-N OS=Bos taurus OX=9913 GN=HIST1H2BN PE=1 SV=3	12.7932	12.3424	12.853	11.8077	13.136	12.5865	3.69564	45.2218	45.2311	45.3336	45.3195	45.3637	45.2939	0.125848
ArgC	214	693.397	21.6323	0.704017	1384.78	2	3.47845	Arg	GRX	7.60258e-08	11.8304	54.02	0.00499698	3.60851	H31_BOVIN	VTIMPKDIQLAR		[12] (R) Cit	sp|P68432|H31_BOVIN Histone H3.1 OS=Bos taurus OX=9913 PE=1 SV=2	15.6904	15.3861	15.6307	15.8645	15.7385	15.662	1.00854	21.6074	21.6128	21.6416	21.5552	21.5946	21.6023	0.130297
ArgC	217	419.217	4.83478	0.78905	836.419	2	1.47167	Arg	GRX	0.000491822	14.4775	45.57	0.00519852	6.21524	H2A1_BOVIN	KGNYAER			sp|P0C0S9|H2A1_BOVIN Histone H2A type 1 OS=Bos taurus OX=9913 PE=1 SV=2	12.808	13.0019	13.0072	13.0136	13.0073	12.9676	0.616117	4.90507	4.79307	4.83845	4.77342	4.77548	4.8171	1.0343
ArgC	241	903.95	52.4892	1.52177	3611.77	4	2.91957	GRX	Arg	0.0299727	96.5282	43.06	-0.00300256	-0.831326	H32_BOVIN	FQSSAVMALQEASEAYLVGLFEDTNLCAIHAKR			sp|P84227|H32_BOVIN Histone H3.2 OS=Bos taurus OX=9913 PE=1 SV=2	16.2882	15.7373	14.2021	13.0211	12.5913	14.368	10.1149	52.4846	52.4576	52.4674	52.4944	52.5014	52.4811	0.0312023
ArgC	243	845.129	29.0144	1.0384	2532.37	3	245.582	GRX	Arg	9.93098e-11	23.7765	83.91	0.000454832	0.179608	H12_BOVIN	SGVSLAALKKALAAAGYDVEKNNSR			sp|P02253|H12_BOVIN Histone H1.2 OS=Bos taurus OX=9913 GN=HIST1H1C PE=1 SV=2	8.9955	8.82369	8.79832	8.95484	7.99467	8.7134	4.21307	29.0865	29.0516	29.088	29.1675	29.2072	29.1202	0.198328
ArgC	246	713.743	21.476	1.127	2138.21	3	7.956	GRX	Arg	2.05566e-09	13.8064	98.59	0.00263493	1.23231	H12_BOVIN	KASGPPVSELITKAVAASKER			sp|P02253|H12_BOVIN Histone H1.2 OS=Bos taurus OX=9913 GN=HIST1H1C PE=1 SV=2	13.1497	13.4201	12.941	13.0658	12.9874	13.1128	1.29085	21.4666	21.4552	21.5085	21.4277	21.4897	21.4695	0.129839
ArgC	257	631.935	34.4655	1.35737	4416.5	7	15.18	GRX	Arg	2.4456e-07	33.9094	---	0.0448378	10.1524	H2A2C_BOVIN	NDEELNKLLGKVTIAQGGVLPNIQAVLLPKKTESHKAKSK		[32] (ST) Pho|[40] (KR) Me2	sp|A1A4R1|H2A2C_BOVIN Histone H2A type 2-C OS=Bos taurus OX=9913 GN=HIST2H2AC PE=2 SV=1	12.1943	11.9863	13.0977	13.1178	12.9896	12.6772	3.83052	34.524	34.541	34.4929	34.5158	34.6399	34.5427	0.147653
ArgC	264	641.099	29.8297	1.59702	2560.37	4	21.4661	GRX	Arg	9.3576e-09	27.9745	52.71	-0.0316582	-12.3646	H12_BOVIN	SGVSLAALKKALAAAGYDVEKNNSR		[10] (KR) Me2	sp|P02253|H12_BOVIN Histone H1.2 OS=Bos taurus OX=9913 GN=HIST1H1C PE=1 SV=2	11.6862	11.9053	11.3262	11.029	11.0159	11.3925	3.10993	29.879	29.9355	30.0849	29.9836	29.876	29.9518	0.258779
ArgC	307	678.888	27.7739	1.48637	2711.52	4	25.9758	GRX	Arg	1.61858e-08	31.5824	37.53	0.0022668	0.835989	H2B1K_BOVIN	LLLPGELAKHAVSEGTKAVTKYTSAK			sp|Q2M2T1|H2B1K_BOVIN Histone H2B type 1-K OS=Bos taurus OX=9913 GN=HIST1H2BK PE=1 SV=3	10.8846	11.1359	10.2398	10.005	10.5614	10.5653	3.89658	27.8091	27.8383	27.9814	27.8744	27.961	27.8928	0.242117
ArgC	321	438.262	4.83478	0.94265	1311.76	3	3.37511	GRX	Arg	1.09782e-06	18.2881	35.14	-0.00858647	-6.5457	H4_BOVIN	GKGGKGLGKGGAKR		[13] (K) Ac	sp|P62803|H4_BOVIN Histone H4 OS=Bos taurus OX=9913 PE=1 SV=2	10.8354	11.0361	10.8953	11.0876	10.8194	10.9348	0.988125	4.90507	4.79307	4.83845	4.77342	4.77548	4.8171	1.0343
ArgC	342	901.503	4.79322	0.92655	900.496	1	2.06979	GRX	Arg	0.000145197	22.2284	---	0.00261582	2.90488	H2B1_BOVIN	LAHYNKR			sp|P62808|H2B1_BOVIN Histone H2B type 1 OS=Bos taurus OX=9913 PE=1 SV=2	12.5041	12.4475	12.5366	12.3038	12.4581	12.45	0.641211	4.88338	4.7584	4.8066	4.72573	4.74152	4.78313	1.19148
ArgC	354	663.874	16.4929	0.808067	1325.73	2	2.44259	GRX	Arg	1.30669e-08	6.91045	20.26	0.00350303	2.64234	H4_BOVIN	DNIQGITKPAIR		[12] (R) Cit	sp|P62803|H4_BOVIN Histone H4 OS=Bos taurus OX=9913 PE=1 SV=2	13.5654	13.6147	13.5153	13.6449	13.7742	13.6229	0.642772	16.4032	16.5007	16.4843	16.4114	16.4766	16.4553	0.243075
ArgC	367	884.952	51.0628	0.7048	3535.78	4	2.10123	GRX	Arg	0.0559738	77.8244	51.82	0.00156764	0.443365	H3C_BOVIN	FQSAAIGALQEASEAYLVGLFEDTNLCAIHAKR			sp|A5PK61|H3C_BOVIN Histone H3.3C OS=Bos taurus OX=9913 GN=H3F3C PE=2 SV=1	15.4491	15.5316	14.2273	13.462	11.9655	14.1271	9.41504	51.016	51.0904	51.0309	51.1133	51.1634	51.0828	0.105962
ArgC	383	719.083	33.751	0.903567	4308.45	6	69.2539	GRX	Arg	1.14016e-09	33.565	37.34	-0.000842684	-0.195589	H2A2C_BOVIN	NDEELNKLLGKVTIAQGGVLPNIQAVLLPKKTESHKAKSK			sp|A1A4R1|H2A2C_BOVIN Histone H2A type 2-C OS=Bos taurus OX=9913 GN=HIST2H2AC PE=2 SV=1	10.0695	9.27798	9.4381	9.04471	8.99113	9.36428	4.14032	33.7294	33.8501	33.8304	33.8374	33.9183	33.8331	0.178916
ArgC	386	507.482	29.0144	0.92035	2532.37	5	124.653	GRX	Arg	8.11279e-11	21.0765	77.88	0.0052218	2.06203	H12_BOVIN	SGVSLAALKKALAAAGYDVEKNNSR			sp|P02253|H12_BOVIN Histone H1.2 OS=Bos taurus OX=9913 GN=HIST1H1C PE=1 SV=2	7.66523	7.84282	8.24138	8.43586	8.19704	8.07647	3.47833	29.0865	29.0516	29.088	29.1675	29.2072	29.1202	0.198328
ArgC	393	715.408	20.5347	0.805967	714.401	1	1.28334	Arg	GRX	0.179123	26.3785	22.18	-0.00154191	-2.15832	H3C_BOVIN	DIQLAR			sp|A5PK61|H3C_BOVIN Histone H3.3C OS=Bos taurus OX=9913 GN=H3F3C PE=2 SV=1	12.7935	13.1694	13.2132	13.7297	13.5902	13.2992	2.49387	20.4951	20.5036	20.4214	20.5761	20.5893	20.5171	0.29677
ArgC	423	909.506	58.5452	0.676617	3633.99	4	4.57052	GRX	Arg	8.65963e-06	33.2545	37.65	-0.0048089	-1.32331	H2AV_BOVIN	VGATAAVYSAAILEYLTAEVLELAGNASKDLKVKR			sp|Q32LA7|H2AV_BOVIN Histone H2A.V OS=Bos taurus OX=9913 GN=H2AFV PE=2 SV=3	12.8074	13.3245	13.357	13.1509	13.1208	13.1521	1.48802	58.5355	58.5784	58.5539	58.6097	58.6267	58.5808	0.05773
ArgC	437	682.366	15.6044	1.43207	1362.72	2	3.20804	GRX	Arg	5.38667e-08	13.6684	46.05	0.00219685	1.61211	H31_BOVIN	EIAQDFKTDLR		[7] (KR) Me2	sp|P68432|H31_BOVIN Histone H3.1 OS=Bos taurus OX=9913 PE=1 SV=2	12.6897	12.7257	12.8332	12.7139	12.8133	12.7552	0.447876	15.4232	15.5891	15.4899	15.4959	15.6521	15.53	0.519647
ArgC	446	487.961	4.79322	0.459567	1460.86	3	10.5703	GRX	Arg	1.06358e-07	21.7867	62.69	0.00210004	1.43754	H31_BOVIN	KSAPATGGVKKPHR		[1] (KR) Me2	sp|P68432|H31_BOVIN Histone H3.1 OS=Bos taurus OX=9913 PE=1 SV=2	9.12232	9.87885	9.78882	9.53575	9.7255	9.61025	2.79578	4.88338	4.7584	4.8066	4.72573	4.74152	4.78313	1.19148
ArgC	448	897.057	45.23	1.68093	4480.25	5	72.2361	GRX	Arg	5.49119e-07	45.7308	69.6	0.0303373	6.77139	H2B1N_BOVIN	KESYSVYVYKVLKQVHPDTGISSKAMGNMNSFVNDIFER			sp|Q32L48|H2B1N_BOVIN Histone H2B type 1-N OS=Bos taurus OX=9913 GN=HIST1H2BN PE=1 SV=3	11.4279	10.7269	11.276	9.05217	11.3146	10.7595	8.24796	45.2095	45.2238	45.3153	45.3013	45.3414	45.2783	0.115114
ArgC	459	910.179	27.2276	1.18053	2727.52	3	134.309	GRX	Arg	1.98121e-10	25.4225	60.06	-0.000789369	-0.289409	H2B1_BOVIN	LLLPGELAKHAVSEGTKAVTKYTSSK			sp|P62808|H2B1_BOVIN Histone H2B type 1 OS=Bos taurus OX=9913 PE=1 SV=2	9.19398	8.25647	8.79327	8.44528	8.75006	8.68781	3.69796	27.2583	27.2943	27.4394	27.3661	27.4251	27.3566	0.259431
ArgC	472	718.415	22.1846	0.786583	2152.22	3	32.8105	GRX	Arg	1.88105e-11	11.4124	---	0.00179434	0.833717	H12_BOVIN	KASGPPVSELITKAVAASKER		[21] (R) Me	sp|P02253|H12_BOVIN Histone H1.2 OS=Bos taurus OX=9913 GN=HIST1H1C PE=1 SV=2	9.88247	9.72427	9.48463	9.9203	9.77881	9.7581	1.57523	22.1188	22.1157	22.1437	22.1331	22.2127	22.1448	0.160049
ArgC	486	455.247	15.5626	1.17715	1362.72	3	2.2264	GRX	Arg	5.76795e-09	5.83675	---	0.00506033	3.71342	H31_BOVIN	EIAQDFKTDLR		[7] (KR) Me2	sp|P68432|H31_BOVIN Histone H3.1 OS=Bos taurus OX=9913 PE=1 SV=2	11.9329	11.9816	12.0254	11.953	12.0757	11.9937	0.428931	15.3616	15.5156	15.4501	15.4381	15.612	15.4755	0.542456
ArgC	495	497.304	4.79322	0.549467	1488.89	3	4.22103	GRX	Arg	1.37247e-06	20.629	29.81	0.000628021	0.421805	H31_BOVIN	KSAPATGGVKKPHR		[1] (KR) Me2|[10] (KR) Me2	sp|P68432|H31_BOVIN Histone H3.1 OS=Bos taurus OX=9913 PE=1 SV=2	10.3743	10.8506	10.6759	10.3004	10.5524	10.5507	1.89292	4.88338	4.7584	4.8066	4.72573	4.74152	4.78313	1.19148
ArgC	496	442.591	14.9122	0.831817	1324.75	3	1.96663	GRX	Arg	4.80949e-07	7.51941	27.96	0.00352681	2.66225	H4_BOVIN	DNIQGITKPAIR			sp|P62803|H4_BOVIN Histone H4 OS=Bos taurus OX=9913 PE=1 SV=2	11.7041	11.7863	11.8047	11.965	11.8856	11.8292	0.75344	14.8133	14.8653	14.8421	14.9065	14.9068	14.8668	0.245204
ArgC	499	619.183	30.0397	1.16283	3709.06	6	30.791	GRX	Arg	1.52886e-09	24.4828	---	0.00413502	1.11484	H2AV_BOVIN	GDEELDSLIKATIAGGGVIPHIHKSLIGKKGQQKTA			sp|Q32LA7|H2AV_BOVIN Histone H2A.V OS=Bos taurus OX=9913 GN=H2AFV PE=2 SV=3	9.67466	9.15633	10.1073	9.73662	9.4537	9.62572	3.2738	30.1015	30.1775	30.2682	30.1667	30.0982	30.1624	0.20584
ArgC	526	747.715	38.9055	0.571233	4480.25	6	712.615	GRX	Arg	4.20163e-05	119.181	57.45	0.029671	6.62268	H2B1N_BOVIN	KESYSVYVYKVLKQVHPDTGISSKAMGNMNSFVNDIFER			sp|Q32L48|H2B1N_BOVIN Histone H2B type 1-N OS=Bos taurus OX=9913 GN=HIST1H2BN PE=1 SV=3	60.0119	117.854	17.4641	9.24495		51.1436	84.2057	39.0372	39.1312	38.9491	38.9123	39.1187	39.0297	0.224945
ArgC	533	884.11	32.3449	1.44707	4415.52	5	119.677	GRX	Arg	4.01696e-09	39.5246	43.37	0.0139038	3.14885	H2A1_BOVIN	NDEELNKLLGKVTIAQGGVLPNIQAVLLPKKTESHHKAKGK			sp|P0C0S9|H2A1_BOVIN Histone H2A type 1 OS=Bos taurus OX=9913 PE=1 SV=2	874.243	657.116	528.185	315.181	404.86	555.917	35.3518	32.3855	32.3462	32.3842	32.3894	32.4231	32.3857	0.0752658
ArgC	535	535.821	7.96988	0.4393	1069.63	2	1.64469	Arg	GRX	0.000496366	14.6732	47.89	0.00286694	2.68032	H31_BOVIN	KQLATKAAR		[1] (K) Ac|[6] (K) Ac	sp|P68432|H31_BOVIN Histone H3.1 OS=Bos taurus OX=9913 PE=1 SV=2	7123.72	7010.13	9486.29	9464.59	8079.17	8232.78	13.1241	7.94077	7.91725	7.96153	7.90532	7.93027	7.93103	0.24429
ArgC	540	1250.71	10.8491	0.6921	1249.7	1	17.7107	GRX	Arg	9.10495e-06	55.3487	---	0.00146146	1.16944	H31_BOVIN	YQKSTELLIR			sp|P68432|H31_BOVIN Histone H3.1 OS=Bos taurus OX=9913 PE=1 SV=2	1319.94	2194.31	2778.11	2771.85	2905.57	2393.96	24.6806	10.7755	10.6695	10.8654	10.7178	10.6926	10.7442	0.653207
ArgC	555	352.191	4.90873	0.583033	702.368	2	1.49058	Arg	GRX	0.00156596	15.4356	55.78	0.00238465	3.39516	H2B1_BOVIN	IAGEASR			sp|P62808|H2B1_BOVIN Histone H2B type 1 OS=Bos taurus OX=9913 PE=1 SV=2	1584	1224.14	1301.92	1318.26	1199.74	1325.61	10.3169	4.94818	4.86168	4.90073	4.86208	4.84042	4.88262	0.780846
ArgC	559	424.262	4.79322	0.583033	1269.77	3	3.63054	GRX	Arg	0.000280084	32.6553	47.17	0.00231577	1.82378	H4_BOVIN	GKGGKGLGKGGAKR			sp|P62803|H4_BOVIN Histone H4 OS=Bos taurus OX=9913 PE=1 SV=2	458.644	931.753	1014.83	819.693	844.908	813.966	23.4048	4.88338	4.7584	4.8066	4.72573	4.74152	4.78313	1.19148
ArgC	568	1120.82	43.9592	1.88762	4479.26	4	731.994	GRX	Arg	0.000107128	122.772	80.34	0.00227411	0.507699	H2B1_BOVIN	KESYSVYVYKVLKQVHPDTGISSKAMGIMNSFVNDIFER			sp|P62808|H2B1_BOVIN Histone H2B type 1 OS=Bos taurus OX=9913 PE=1 SV=2	15.9331		176.752	14.9194	228.146	108.937	87.4455	43.916	43.9667	43.9998	43.9647	44.0302	43.9755	0.0870198
ArgC	580	555.552	25.7333	1.1554	2218.18	4	11.319	GRX	Arg	1.11121e-07	26.9042	82.78	0.00576867	2.60064	H12_BOVIN	KASGPPVSELITKAVAASKER		[3] (ST) Pho	sp|P02253|H12_BOVIN Histone H1.2 OS=Bos taurus OX=9913 GN=HIST1H1C PE=1 SV=2	1379.61	1273.63	997.644	818.791	734.922	1040.92	24.0638	25.6577	25.7329	25.7776	25.7349	25.6248	25.7056	0.217374
ArgC	588	1209.59	47.0781	0.565683	3625.74	3	1.30689	GRX	Arg	0.598862	65.0116	44.95	-0.0537853	-14.8341	H32_BOVIN	FQSSAVMALQEASEAYLVGLFEDTNLCAIHAKR		[33] (R) Me	sp|P84227|H32_BOVIN Histone H3.2 OS=Bos taurus OX=9913 PE=1 SV=2	1156.49	20022.2	47997.8	31581.1	33865.4	26924.6	58.1482	47.0884	47.1371	47.1176	47.1201	47.1234	47.1173	0.033899
ArgC	631	854.461	30.5932	0.696067	2560.36	3	96.3731	GRX	Arg	3.08691e-09	33.4796	26.37	-0.0364129	-14.2216	H12_BOVIN	SGVSLAALKKALAAAGYDVEKNNSR		[9] (KR) Me2	sp|P02253|H12_BOVIN Histone H1.2 OS=Bos taurus OX=9913 GN=HIST1H1C PE=1 SV=2	187.91	208.392	107.354	91.1636	170.982	153.16	29.9451	30.6546	30.7084	30.7046	30.6741	30.6344	30.6752	0.0929322
ArgC	655	845.457	30.0397	0.873833	2533.35	3	152.786	GRX	Arg	1.17771e-09	34.7367	84.23	-0.000329649	-0.130124	H12_BOVIN	SGVSLAALKKALAAAGYDVEKNNSR		[25] (R) Cit	sp|P02253|H12_BOVIN Histone H1.2 OS=Bos taurus OX=9913 GN=HIST1H1C PE=1 SV=2	170.059	103.694	106.84	93.4942	198.28	134.473	31.0694	30.1015	30.1775	30.2682	30.1667	30.0982	30.1624	0.20584
ArgC	673	635.89	4.79322	0.549467	1269.77	2	8.29258	GRX	Arg	5.32485e-07	28.4011	76.22	0.00221947	1.74794	H4_BOVIN	GKGGKGLGKGGAKR			sp|P62803|H4_BOVIN Histone H4 OS=Bos taurus OX=9913 PE=1 SV=2	562.519	753.166	586.179	414.512	368.893	537.054	25.4027	4.88338	4.7584	4.8066	4.72573	4.74152	4.78313	1.19148
ArgC	704	656.894	4.79322	0.549467	1311.77	2	12.2553	GRX	Arg	6.99923e-09	15.8875	59.63	0.000220193	0.167859	H4_BOVIN	GKGGKGLGKGGAKR		[13] (K) Ac	sp|P62803|H4_BOVIN Histone H4 OS=Bos taurus OX=9913 PE=1 SV=2	442.403	428.194	497.636	323.432	380.334	414.4	14.2102	4.88338	4.7584	4.8066	4.72573	4.74152	4.78313	1.19148
ArgC	709	747.715	39.922	1.2388	4480.25	6	115.956	GRX	Arg	1.88434e-08	44.7178	48.42	0.00334695	0.747046	H2B1_BOVIN	KESYSVYVYKVLKQVHPDTGISSKAMGIMNSFVNDIFER		[39] (R) Cit	sp|P62808|H2B1_BOVIN Histone H2B type 1 OS=Bos taurus OX=9913 PE=1 SV=2	266.156	130.22	359.92	462.909	217.776	287.396	39.9969	39.8552	39.9137	39.9373	39.9207	39.9583	39.9171	0.0864875
ArgC	711	731.436	4.79322	0.491883	1460.86	2	11.6235	GRX	Arg	1.65923e-08	20.1821	77.91	0.000133177	0.0911637	H31_BOVIN	KSAPATGGVKKPHR		[1] (KR) Me2	sp|P68432|H31_BOVIN Histone H3.1 OS=Bos taurus OX=9913 PE=1 SV=2	558.312	433.914	509.733	389.385	455.656	469.4	12.5612	4.88338	4.7584	4.8066	4.72573	4.74152	4.78313	1.19148
ArgC	740	548.154	5.97603	0.642117	3282.88	6	59.909	GRX	Arg	2.25574e-09	28.2252	30.52	8.50023e-05	0.0258926	H13_BOVIN	SETAPVAPAAPAPAEKTPVKKKAKKSGVAAGKR		[21] (K) Ac	sp|A7MAZ5|H13_BOVIN Histone H1.3 OS=Bos taurus OX=9913 GN=HIST1H1D PE=1 SV=1	197.045	199.753	190.708	123.593	102.875	162.795	25.2454	5.86613	5.91695	5.80437	5.88873	5.89397	5.87403	0.653651
ArgC	772	611.352	5.77747	0.4611	3051.72	5	36.6483	GRX	Arg	2.48515e-06	50.7868	28.32	0.0032815	1.07529	H12_BOVIN	SETAPAAPAAAPPAEKTPVKKKAAKKPAGAR		[21] (K) Ac	sp|P02253|H12_BOVIN Histone H1.2 OS=Bos taurus OX=9913 GN=HIST1H1C PE=1 SV=2	361.089	241.996	112.797	288.759	101.955	221.319	45.4251	5.74297	5.77517	5.6966	5.75757	5.63828	5.72212	0.862717
ArgC	785	510.809	4.83478	0.5246	3058.81	6	17.4329	GRX	Arg	3.83909e-08	27.962	36.35	5.84798e-05	0.0191185	H2B1_BOVIN	PEPAKSAPAPKKGSKKAVTKAQKKDGKKR			sp|P62808|H2B1_BOVIN Histone H2B type 1 OS=Bos taurus OX=9913 PE=1 SV=2	252.702	424.396	426.07	262.062	262.754	325.597	25.01	4.90507	4.79307	4.83845	4.77342	4.77548	4.8171	1.0343
ArgC	841	738.443	4.79322	0.491883	1474.87	2	5.53893	GRX	Arg	3.97758e-06	28.7717	39.33	-0.00187002	-1.26792	H31_BOVIN	KSAPATGGVKKPHR		[1] (K) Me3	sp|P68432|H31_BOVIN Histone H3.1 OS=Bos taurus OX=9913 PE=1 SV=2	1012.23	742.935	864.805	509.822	548.609	735.68	25.7342	4.88338	4.7584	4.8066	4.72573	4.74152	4.78313	1.19148
ArgC	873	383.359	4.83478	0.422183	3058.81	8	23.3219	GRX	Arg	2.29659e-07	34.7779	33.98	0.00109656	0.358491	H2B1_BOVIN	PEPAKSAPAPKKGSKKAVTKAQKKDGKKR			sp|P62808|H2B1_BOVIN Histone H2B type 1 OS=Bos taurus OX=9913 PE=1 SV=2	95.5756	157.891	174.146	153.64	69.0616	130.063	31.1063	4.90507	4.79307	4.83845	4.77342	4.77548	4.8171	1.0343
ArgC	895	897.057	38.9055	0.534133	4480.25	5	31.6539	GRX	Arg	1.51763e-05	64.9173	39.24	0.02695	6.01533	H2B1N_BOVIN	KESYSVYVYKVLKQVHPDTGISSKAMGNMNSFVNDIFER			sp|Q32L48|H2B1N_BOVIN Histone H2B type 1-N OS=Bos taurus OX=9913 GN=HIST1H2BN PE=1 SV=3	690.243	785.619	404.826	271.392	85.0431	447.425	58.0638	39.0372	39.1312	38.9491	38.9123	39.1187	39.0297	0.224945
ArgC	927	911.441	47.0582	0.823417	3641.73	4	1.19965	GRX	Arg	0.801622	66.4725	---	-0.03321	-9.1192	H31_BOVIN	FQSSAVMALQEACEAYLVGLFEDTNLCAIHAKR		[33] (R) Me	sp|P68432|H31_BOVIN Histone H3.1 OS=Bos taurus OX=9913 PE=1 SV=2	639.456	11959.9	29053.6	19517	22194.4	16672.9	58.2211	47.0745	47.1148	47.0848	47.1054	47.0806	47.092	0.0327704
ArgC	934	644.847	30.631	0.715883	2575.36	4	17.3731	GRX	Arg	2.06681e-07	35.6133	33.13	-0.0032243	-1.25198	H12_BOVIN	SGVSLAALKKALAAAGYDVEKNNSR		[10] (K) Ac|[25] (R) Cit	sp|P02253|H12_BOVIN Histone H1.2 OS=Bos taurus OX=9913 GN=HIST1H1C PE=1 SV=2	242.835	348.08	493.735	499.031	661.332	449.003	31.8535	30.6707	30.7269	30.7257	30.6995	30.6797	30.7005	0.0750267
ArgC	965	1335.69	15.1289	0.708233	1334.68	1	2.39224	GRX	Arg	0.00143772	29.0262	---	0.00159877	1.19787	H31_BOVIN	EIAQDFKTDLR			sp|P68432|H31_BOVIN Histone H3.1 OS=Bos taurus OX=9913 PE=1 SV=2	5217.16	3460.27	6550.82	6898.67	4666.46	5358.68	23.4508	14.9459	15.0107	15.0134	15.0854	15.0948	15.03	0.364349
ArgC	973	694.643	19.5072	0.6551	5549.08	8	131.077	GRX	Arg	1.83454e-09	29.2119	30.96	-0.00979131	-1.76449	H11_BOVIN	SEVALPAPAASTSPEKPSAGKKAKKPAKAAAAAKKKPAGPSVSELIVQAVSSSKER		[36] (K) Ac	sp|G3N131|H11_BOVIN Histone H1.1 OS=Bos taurus OX=9913 GN=HIST1H1A PE=1 SV=1	124.102	161.888	86.7117	79.7902	109.763	112.451	26.1279	19.5492	19.6621	19.551	19.4669	19.5297	19.5518	0.322518
ArgC	992	657.582	5.97603	0.495	3282.88	5	20.3095	GRX	Arg	1.74388e-06	66.5043	---	-0.00215526	-0.656515	H13_BOVIN	SETAPVAPAAPAPAEKTPVKKKAKKSGVAAGKR		[21] (K) Ac	sp|A7MAZ5|H13_BOVIN Histone H1.3 OS=Bos taurus OX=9913 GN=HIST1H1D PE=1 SV=1	396.298	211.61	788.024	243.215	210.391	369.908	59.4833	5.86613	5.91695	5.80437	5.88873	5.89397	5.87403	0.653651
ArgC	1027	904.847	27.8147	0.604567	2711.52	3	7342.21	GRX	Arg	1.1171e-07	223.607	40.74	-0.00296138	-1.09215	H2B1K_BOVIN	LLLPGELAKHAVSEGTKAVTKYTSAK			sp|Q2M2T1|H2B1K_BOVIN Histone H2B type 1-K OS=Bos taurus OX=9913 GN=HIST1H2BK PE=1 SV=3		7.14963				7.14963	0	27.8593	27.8846	28.0208	27.9193	28.0075	27.9383	0.232491
ArgC	1028	507.679	29.9862	0.81875	2533.36	5	125.856	GRX	Arg	7.28727e-09	46.7385	42.95	0.00698896	2.75878	H12_BOVIN	SGVSLAALKKALAAAGYDVEKNNSR		[25] (R) Cit	sp|P02253|H12_BOVIN Histone H1.2 OS=Bos taurus OX=9913 GN=HIST1H1C PE=1 SV=2	53.9884	39.7758	88.592	28.9272	38.6338	49.9834	41.8042	30.049	30.101	30.2421	30.1129	30.0411	30.1092	0.239571
ArgC	1030	598.321	16.2085	0.538517	2986.57	5	68.5235	GRX	Arg	4.09724e-10	22.2446	67.47	0.00178554	0.597858	H10_BOVIN	AKASKKSTDHPKYSDMIVAAIQAEKNR			sp|Q0IIJ2|H10_BOVIN Histone H1.0 OS=Bos taurus OX=9913 GN=H1F0 PE=2 SV=3	158.148	291.963	250.804	266.88	297.245	253.008	19.8962	16.1706	16.1651	16.1995	16.1321	16.1802	16.1695	0.136556
ArgC	1054	1210.26	57.6662	0.899017	3627.75	3	2.60223	GRX	Arg	0.233938	103.677	39.78	-0.00227148	-0.62614	H31_BOVIN	FQSSAVMALQEACEAYLVGLFEDTNLCAIHAKR			sp|P68432|H31_BOVIN Histone H3.1 OS=Bos taurus OX=9913 PE=1 SV=2	8182.35	8209.21	3027.25	60.2285	164.554	3928.72	92.7313	57.6115	57.6801	57.698	57.69	57.7648	57.6889	0.0845954
ArgC	1087	1325.76	13.2657	0.58705	1324.75	1	2.83098	GRX	Arg	0.000221066	27.9437	---	0.00176485	1.33221	H4_BOVIN	DNIQGITKPAIR			sp|P62803|H4_BOVIN Histone H4 OS=Bos taurus OX=9913 PE=1 SV=2	4665.89	3671.8	6202.47	6137.71	5010.93	5137.76	18.5086	13.233	13.1036	13.1756	13.1777	13.1374	13.1655	0.329745
ArgC	1117	907.949	51.611	0.667233	3627.77	4	2.3392	GRX	Arg	0.0813591	92.6072	26.28	0.0151946	4.18845	H31_BOVIN	FQSSAVMALQEACEAYLVGLFEDTNLCAIHAKR			sp|P68432|H31_BOVIN Histone H3.1 OS=Bos taurus OX=9913 PE=1 SV=2	35642.6	34057.2	9563.6	5085.4	2693.2	17408.4	82.8304	51.5689	51.5867	51.6095	51.6217	51.6132	51.6	0.0375957
ArgC	1141	745.432	4.79322	0.65045	1488.85	2	1.01835	Arg	GRX	0.768966	19.5375	---	-0.0391283	-26.2802	H31_BOVIN	KSAPATGGVKKPHR		[1] (KR) Me2|[11] (KR) Me2	sp|P68432|H31_BOVIN Histone H3.1 OS=Bos taurus OX=9913 PE=1 SV=2	2617.47	2097.88	2424.9	2093.6	2334.4	2313.65	8.64639	4.88338	4.7584	4.8066	4.72573	4.74152	4.78313	1.19148
ArgC	1181	763.937	5.77747	0.389217	3051.72	4	445.22	GRX	Arg	2.08405e-05	72.8229	---	-0.00202731	-0.664317	H12_BOVIN	SETAPAAPAAAPPAEKTPVKKKAAKKPAGAR		[20] (K) Ac	sp|P02253|H12_BOVIN Histone H1.2 OS=Bos taurus OX=9913 GN=HIST1H1C PE=1 SV=2	15.6478	6.70221	22.2786		20.951	16.3949	37.3367	5.74297	5.77517	5.6966	5.75757	5.63828	5.72212	0.862717
ArgC	1217	755.93	32.1254	0.820617	4529.54	6	29.3928	GRX	Arg	3.70501e-06	55.7408	28.34	-0.00793926	-1.75277	H2A1_BOVIN	NDEELNKLLGKVTIAQGGVLPNIQAVLLPKKTESHHKAKGK		[11] (K) Ub	sp|P0C0S9|H2A1_BOVIN Histone H2A type 1 OS=Bos taurus OX=9913 PE=1 SV=2	200.403	176.963	629.477	711.437	680.133	479.683	49.8561	32.1142	32.1564	32.1938	32.1587	32.2004	32.1647	0.0960834
ArgC	1229	612.769	4.79322	0.430517	3058.81	5	67.9969	GRX	Arg	0.000904164	71.1992	21.6	-0.00238299	-0.779058	H2B1_BOVIN	PEPAKSAPAPKKGSKKAVTKAQKKDGKKR			sp|P62808|H2B1_BOVIN Histone H2B type 1 OS=Bos taurus OX=9913 PE=1 SV=2		101.28	70.2504	46.13	44.1738	65.4585	35.2756	4.88338	4.7584	4.8066	4.72573	4.74152	4.78313	1.19148
ArgC	1232	455.594	22.0827	0.630533	2727.52	6	7.01914	GRX	Arg	0.000387212	82.9658	55.04	0.00622182	2.28113	H2B1_BOVIN	LLLPGELAKHAVSEGTKAVTKYTSSK			sp|P62808|H2B1_BOVIN Histone H2B type 1 OS=Bos taurus OX=9913 PE=1 SV=2	1026.95	647.667	274.603	152.156	171.436	454.562	74.2069	22.0854	22.0407	22.1198	22.0875	22.1626	22.0992	0.183098
ArgC	1241	329.543	4.83478	0.3216	985.608	3	58.1045	GRX	Arg	0.000629055	112.038	57.39	0.00434791	4.41142	H31_BOVIN	KQLATKAAR			sp|P68432|H31_BOVIN Histone H3.1 OS=Bos taurus OX=9913 PE=1 SV=2			40.2756	23.1496	12.6001	25.3418	45.0021	4.90507	4.79307	4.83845	4.77342	4.77548	4.8171	1.0343
ArgC	1263	1070.11	21.476	1.02523	2138.21	2	50.8577	GRX	Arg	1.00347e-08	31.3883	118.02	0.00118009	0.551908	H12_BOVIN	KASGPPVSELITKAVAASKER			sp|P02253|H12_BOVIN Histone H1.2 OS=Bos taurus OX=9913 GN=HIST1H1C PE=1 SV=2	230.802	154.142	321.509	376.843	322.273	281.114	28.0745	21.4666	21.4552	21.5085	21.4277	21.4897	21.4695	0.129839
ArgC	1267	509.627	5.74945	0.417633	3051.72	6	9.23649	GRX	Arg	5.23143e-06	40.3692	35.45	-0.000400138	-0.131119	H12_BOVIN	SETAPAAPAAAPPAEKTPVKKKAAKKPAGAR		[20] (K) Ac	sp|P02253|H12_BOVIN Histone H1.2 OS=Bos taurus OX=9913 GN=HIST1H1C PE=1 SV=2	521.317	476.738	414.576	343.77	283.38	407.956	21.1616	5.71025	5.73815	5.6746	5.72422	5.62593	5.69463	0.708265
ArgC	1297	437.98	1.97142	1.11655	3058.81	7	4.85993	GRX	Arg	1.32054e-08	13.4801	---	-0.000604034	-0.197474	H2B1_BOVIN	PEPAKSAPAPKKGSKKAVTKAQKKDGKKR			sp|P62808|H2B1_BOVIN Histone H2B type 1 OS=Bos taurus OX=9913 PE=1 SV=2	2136.89	2719.17	2136.4	2430.23	1935.21	2271.58	12.0569	1.99812	2.00247	1.93762	2.044	1.91725	1.97989	2.33244
ArgC	1327	717.412	4.79322	0.57935	1432.81	2	5.94923	GRX	Arg	1.23011e-07	17.1576	75.12	-0.0173458	-12.106	H31_BOVIN	KSAPATGGVKKPHR			sp|P68432|H31_BOVIN Histone H3.1 OS=Bos taurus OX=9913 PE=1 SV=2	406.89	476.547	555.372	364.274	434.377	447.492	14.5608	4.88338	4.7584	4.8066	4.72573	4.74152	4.78313	1.19148
ArgC	1331	677.898	4.95403	0.385967	1353.78	2	6.90151	GRX	Arg	1.16946e-06	25.3909	31.4	-0.0027035	-1.99699	H4_BOVIN	GKGGKGLGKGGAKR		[9] (K) Ac|[13] (K) Ac	sp|P62803|H4_BOVIN Histone H4 OS=Bos taurus OX=9913 PE=1 SV=2	264.699	411.396	352.018	219.823	268.571	303.302	22.7103	4.96773	4.9074	4.93998	4.91453	4.88165	4.92226	0.596584
ArgC	1338	530.872	29.9862	0.467433	3709.05	7	16.1485	GRX	Arg	1.65645e-06	49.7083	---	0.00205439	0.553885	H2AV_BOVIN	GDEELDSLIKATIAGGGVIPHIHKSLIGKKGQQKTA			sp|Q32LA7|H2AV_BOVIN Histone H2A.V OS=Bos taurus OX=9913 GN=H2AFV PE=2 SV=3	146.515	155.835	482.734	336.385	278.792	280.052	44.4605	30.049	30.101	30.2421	30.1129	30.0411	30.1092	0.239571
ArgC	1339	765.709	4.79322	0.464083	3058.81	4	11.446	GRX	Arg	1.03374e-05	37.4651	31.71	-0.00215756	-0.705361	H2B1_BOVIN	PEPAKSAPAPKKGSKKAVTKAQKKDGKKR			sp|P62808|H2B1_BOVIN Histone H2B type 1 OS=Bos taurus OX=9913 PE=1 SV=2	125.086	434.912	449.527	388.348	357.829	351.14	33.5098	4.88338	4.7584	4.8066	4.72573	4.74152	4.78313	1.19148
ArgC	1359	502.289	15.7566	0.521683	2005.13	4	11.0561	GRX	Arg	3.42359e-10	11.4072	51.36	-0.00473902	-2.36345	H10_BOVIN	LVTTGVLKQTKGVGASGSFR			sp|Q0IIJ2|H10_BOVIN Histone H1.0 OS=Bos taurus OX=9913 GN=H1F0 PE=2 SV=3	751.757	822.467	913.91	824.216	949.866	852.443	8.31204	15.7107	15.783	15.7391	15.7278	15.7628	15.7447	0.162304
ArgC	1360	1204.93	52.4892	0.5958	3611.77	3	2.14613	GRX	Arg	0.0788754	99.2646	36.18	-0.00498181	-1.37932	H32_BOVIN	FQSSAVMALQEASEAYLVGLFEDTNLCAIHAKR			sp|P84227|H32_BOVIN Histone H3.2 OS=Bos taurus OX=9913 PE=1 SV=2	12293.4	9694.35	3109.3	969.194	698.279	5352.9	88.7849	52.4846	52.4576	52.4674	52.4944	52.5014	52.4811	0.0312023
ArgC	1434	501.975	4.79322	0.63875	1502.9	3	2.2834	GRX	Arg	5.4372e-05	19.7626	24.25	0.000133241	0.0886556	H31_BOVIN	KSAPATGGVKKPHR		[1] (K) Me3|[11] (KR) Me2	sp|P68432|H31_BOVIN Histone H3.1 OS=Bos taurus OX=9913 PE=1 SV=2	906.606	1072.96	919.149	781.504	819.764	899.997	11.2002	4.88338	4.7584	4.8066	4.72573	4.74152	4.78313	1.19148
ArgC	1438	569.318	28.0607	0.564533	2841.56	5	18.1477	GRX	Arg	2.23769e-08	22.2562	50.09	-0.00447199	-1.57378	H2B1_BOVIN	LLLPGELAKHAVSEGTKAVTKYTSSK		[21] (K) Ub	sp|P62808|H2B1_BOVIN Histone H2B type 1 OS=Bos taurus OX=9913 PE=1 SV=2	279.855	275.643	158.681	232.265	295.022	248.293	19.9065	28.0485	28.0799	28.176	28.1294	28.2122	28.1292	0.213362
ArgC	1440	640.902	43.9592	0.80945	4479.27	7	118.288	GRX	Arg	1.53815e-05	136.498	60.45	0.00439116	0.980332	H2B1_BOVIN	KESYSVYVYKVLKQVHPDTGISSKAMGIMNSFVNDIFER			sp|P62808|H2B1_BOVIN Histone H2B type 1 OS=Bos taurus OX=9913 PE=1 SV=2	229.462	44.7187	11.2851	38.3363	12.7265	67.3058	122.088	43.916	43.9667	43.9998	43.9647	44.0302	43.9755	0.0870198
ArgC	1605	1020.61	4.79322	0.276467	3058.81	3	74.459	GRX	Arg	0.00185345	92.7522	46.04	-0.00234638	-0.767088	H2B1_BOVIN	PEPAKSAPAPKKGSKKAVTKAQKKDGKKR			sp|P62808|H2B1_BOVIN Histone H2B type 1 OS=Bos taurus OX=9913 PE=1 SV=2		93.416	78.4082		103.884	91.9028	11.3766	4.88338	4.7584	4.8066	4.72573	4.74152	4.78313	1.19148
ArgC	1607	1095.3	5.97603	0.532633	3282.87	3	Infinity	GRX	Arg	1.57652e-14	15.9605	---	-0.003532	-1.07589	H13_BOVIN	SETAPVAPAAPAPAEKTPVKKKAKKSGVAAGKR		[21] (K) Ac	sp|A7MAZ5|H13_BOVIN Histone H1.3 OS=Bos taurus OX=9913 GN=HIST1H1D PE=1 SV=1						0	0	5.86613	5.91695	5.80437	5.88873	5.89397	5.87403	0.653651
ArgC	1612	1028.62	5.14165	0.42575	1027.61	1	18.5932	Arg	GRX	1.0836e-08	25.757	---	-0.000511046	-0.497314	H31_BOVIN	KQLATKAAR		[6] (K) Ac	sp|P68432|H31_BOVIN Histone H3.1 OS=Bos taurus OX=9913 PE=1 SV=2	7949.68	8971.6	8613.73	7336.39	6836.12	7941.51	9.91676	5.06117	5.12362	5.13597	5.12032	5.08083	5.10438	0.557128
ArgC	1614	462.598	27.3927	1.09282	2769.55	6	25.8639	GRX	Arg	1.00829e-10	11.9285	29.81	0.0178381	6.44083	H2B1_BOVIN	LLLPGELAKHAVSEGTKAVTKYTSSK		[17] (K) Ac	sp|P62808|H2B1_BOVIN Histone H2B type 1 OS=Bos taurus OX=9913 PE=1 SV=2	250.881	321.608	290.132	336.599	272.139	294.272	10.6692	27.4431	27.4657	27.6153	27.5357	27.6031	27.5326	0.253162
ArgC	1619	527.798	16.8968	0.5176	3160.74	6	23.1446	GRX	Arg	4.44997e-09	25.6674	27.45	0.00592852	1.87568	H10_BOVIN	QSIQKYIKSHYKVGENADSQIKLSIKR			sp|Q0IIJ2|H10_BOVIN Histone H1.0 OS=Bos taurus OX=9913 GN=H1F0 PE=2 SV=3	281.044	480.301	253.864	385.977	348.537	349.945	22.9577	16.8299	16.9151	16.8824	16.8607	16.8927	16.8762	0.171896
ArgC	1660	821.726	5.97603	0.519283	3282.87	4	1165.98	GRX	Arg	2.08524e-09	49.5321	---	-0.00340965	-1.03862	H13_BOVIN	SETAPVAPAAPAPAEKTPVKKKAKKSGVAAGKR		[21] (K) Ac	sp|A7MAZ5|H13_BOVIN Histone H1.3 OS=Bos taurus OX=9913 GN=HIST1H1D PE=1 SV=1	7.74207	4.14983	3.19861	1.9731	5.9809	4.6089	44.3028	5.86613	5.91695	5.80437	5.88873	5.89397	5.87403	0.653651
ArgC	1663	907.949	52.4892	0.608633	3627.77	4	3.3905	GRX	Arg	0.0164783	95.871	56.48	0.0161042	4.43918	H31_BOVIN	FQSSAVMALQEACEAYLVGLFEDTNLCAIHAKR			sp|P68432|H31_BOVIN Histone H3.1 OS=Bos taurus OX=9913 PE=1 SV=2	5968.51	4673.91	1271.48	859.054	371.187	2628.83	85.7496	52.4846	52.4576	52.4674	52.4944	52.5014	52.4811	0.0312023
ArgC	1718	478.617	4.79322	0.276467	1432.83	3	277.788	GRX	Arg	2.32123e-05	134.626	32.68	0.00154681	1.07955	H31_BOVIN	KSAPATGGVKKPHR			sp|P68432|H31_BOVIN Histone H3.1 OS=Bos taurus OX=9913 PE=1 SV=2			0.257483	10.2595	11.4621	7.32635	68.5539	4.88338	4.7584	4.8066	4.72573	4.74152	4.78313	1.19148
ArgC	1721	742.818	30.0397	0.575367	3709.05	5	35.1804	GRX	Arg	1.69246e-08	33.3596	23.02	-0.00114256	-0.308045	H2AV_BOVIN	GDEELDSLIKATIAGGGVIPHIHKSLIGKKGQQKTA			sp|Q32LA7|H2AV_BOVIN Histone H2A.V OS=Bos taurus OX=9913 GN=H2AFV PE=2 SV=3	88.0436	133.76	185.8	149.912	84.5256	128.408	29.8377	30.1015	30.1775	30.2682	30.1667	30.0982	30.1624	0.20584
ArgC	1751	332.686	4.95403	0.464083	663.358	2	1.53375	Arg	GRX	0.0234646	22.8995	41.74	0.00303992	4.58264	H2B1_BOVIN	STITSR			sp|P62808|H2B1_BOVIN Histone H2B type 1 OS=Bos taurus OX=9913 PE=1 SV=2	320.928	263.62	351.034	383.142	208.196	305.384	20.4819	4.96773	4.9074	4.93998	4.91453	4.88165	4.92226	0.596584
ArgC	1761	472.286	2.55465	1.93918	942.557	2	3.42903	GRX	Arg	4.00247e-10	6.5384	24.3	-0.00403376	-4.27957	H31_BOVIN	KSTGGKAPR		[1] (K) Me3	sp|P68432|H31_BOVIN Histone H3.1 OS=Bos taurus OX=9913 PE=1 SV=2	4683.09	4583.07	4981.56	4809.91	4172.38	4646	5.84812	2.54077	2.80017	2.47822	2.52023	2.47842	2.56356	4.71055
ArgC	1779	1290.64	5.24407	0.3906	1289.64	1	23.3419	Arg	GRX	3.38115e-07	42.0473	---	-0.00012961	-0.100501	H4_BOVIN	DAVTYTEHAKR			sp|P62803|H4_BOVIN Histone H4 OS=Bos taurus OX=9913 PE=1 SV=2	8321.1	9800.97	9992.15	9885.03	10306.6	9661.16	7.15848	5.16075	5.19418	5.19147	5.20433	5.1703	5.18421	0.311143
ArgC	1783	897.056	39.973	0.74985	4480.24	5	21.4448	GRX	Arg	1.63989e-08	30.711	46.01	-0.00320003	-0.714253	H2B1_BOVIN	KESYSVYVYKVLKQVHPDTGISSKAMGIMNSFVNDIFER		[39] (R) Cit	sp|P62808|H2B1_BOVIN Histone H2B type 1 OS=Bos taurus OX=9913 PE=1 SV=2	342.682	270.039	417.081	611.334	454.911	419.209	27.4688	39.8901	39.9663	39.9589	39.938	40.0064	39.9519	0.0952899
ArgC	1784	854.459	29.8297	0.435767	2560.35	3	1030.51	GRX	Arg	9.58816e-06	168.13	---	-0.0423542	-16.542	H12_BOVIN	SGVSLAALKKALAAAGYDVEKNNSR		[9] (KR) Me2	sp|P02253|H12_BOVIN Histone H1.2 OS=Bos taurus OX=9913 GN=HIST1H1C PE=1 SV=2	24.9081		7.19257			16.0503	55.1874	29.879	29.9355	30.0849	29.9836	29.876	29.9518	0.258779
ArgC	1809	903.945	49.7358	0.480783	3611.75	4	5.43759	GRX	Arg	0.372892	170.676	46.02	-0.0231613	-6.41272	H32_BOVIN	FQSSAVMALQEASEAYLVGLFEDTNLCAIHAKR			sp|P84227|H32_BOVIN Histone H3.2 OS=Bos taurus OX=9913 PE=1 SV=2		188.542	27.5246	4592.73	939.987	1437.2	129.009	49.6311	49.8331	49.8069	49.819	49.8281	49.7836	0.154222
ArgC	1818	884.303	34.5073	0.693533	4416.48	5	41.7627	GRX	Arg	7.60027e-07	58.9063	27.86	0.0286453	6.48605	H2A2C_BOVIN	NDEELNKLLGKVTIAQGGVLPNIQAVLLPKKTESHKAKSK		[32] (ST) Pho|[40] (KR) Me2	sp|A1A4R1|H2A2C_BOVIN Histone H2A type 2-C OS=Bos taurus OX=9913 GN=HIST2H2AC PE=2 SV=1	113.067	127.205	338.718	485.163	251.745	263.18	52.6874	34.558	34.586	34.5278	34.5381	34.6959	34.5811	0.175541
ArgC	1850	451.256	2.37943	1.50825	900.497	2	1.33229	GRX	Arg	3.25629e-05	6.60359	23.42	0.00441764	4.9058	H2B1_BOVIN	LAHYNKR			sp|P62808|H2B1_BOVIN Histone H2B type 1 OS=Bos taurus OX=9913 PE=1 SV=2	5661.5	5915.19	6154.05	5828.26	5141.15	5740.03	5.90643	2.37157	2.46002	2.33115	2.42078	2.3103	2.37876	2.33107
ArgC	1856	383.359	1.97142	0.861117	3058.81	8	639.884	GRX	Arg	5.0373e-06	107.376	24.65	0.00431851	1.41183	H2B1_BOVIN	PEPAKSAPAPKKGSKKAVTKAQKKDGKKR			sp|P62808|H2B1_BOVIN Histone H2B type 1 OS=Bos taurus OX=9913 PE=1 SV=2		25.8216	10.2457	6.30931	4.02222	11.5997	73.3412	1.99812	2.00247	1.93762	2.044	1.91725	1.97989	2.33244
ArgC	1953	757.053	43.9592	1.18347	4536.27	6	35.2434	GRX	Arg	5.63996e-07	42.6743	72.62	-0.00859037	-1.8937	H2B1N_BOVIN	KESYSVYVYKVLKQVHPDTGISSKAMGNMNSFVNDIFER		[13] (KR) Me2|[24] (KR) Me2	sp|Q32L48|H2B1N_BOVIN Histone H2B type 1-N OS=Bos taurus OX=9913 GN=HIST1H2BN PE=1 SV=3	564.009	443.788	184.622	260.56	315.163	353.628	38.1691	43.916	43.9667	43.9998	43.9647	44.0302	43.9755	0.0870198
ArgC	2033	419.218	2.07275	1.05868	836.42	2	2.88063	Arg	GRX	4.83707e-08	8.62642	43.15	0.00649605	7.76655	H2A1_BOVIN	KGNYAER			sp|P0C0S9|H2A1_BOVIN Histone H2A type 1 OS=Bos taurus OX=9913 PE=1 SV=2	5801.77	5893.03	6882.51	6624.5	5709.69	6182.3	7.71571	2.09997	2.11975	2.05107	2.13352	2.01357	2.08357	2.14954
ArgC	2101	617.572	19.4375	0.530067	5549.08	9	16.9151	GRX	Arg	8.0644e-07	37.8562	22.46	-0.0136537	-2.46053	H11_BOVIN	SEVALPAPAASTSPEKPSAGKKAKKPAKAAAAAKKKPAGPSVSELIVQAVSSSKER		[36] (K) Ac	sp|G3N131|H11_BOVIN Histone H1.1 OS=Bos taurus OX=9913 GN=HIST1H1A PE=1 SV=1	237.3	343.807	205.889	119.651	183.16	217.962	33.8596	19.4791	19.5624	19.4675	19.4127	19.4862	19.4816	0.246243
ArgC	2111	533.302	24.6829	0.6086	2129.18	4	1.77875	Arg	GRX	0.00131975	21.561	---	0.0319365	14.9996	RS27A_HUMAN	TLSDYNIQKESTLHLVLR			sp|P62979|RS27A_HUMAN Ubiquitin-40S ribosomal protein S27a OS=Homo sapiens OX=9606 GN=RPS27A PE=1 SV=2	4096.38	4015.52	3054.29	2980.29	2440.3	3317.35	19.2847	24.7386	24.804	24.7783	24.8541	24.843	24.8036	0.17076
ArgC	2117	1179.6	51.0628	0.505833	3535.78	3	2.57328	GRX	Arg	0.0449624	85.5552	47.64	-0.00135927	-0.384432	H3C_BOVIN	FQSAAIGALQEASEAYLVGLFEDTNLCAIHAKR			sp|A5PK61|H3C_BOVIN Histone H3.3C OS=Bos taurus OX=9913 GN=H3F3C PE=2 SV=1	4980.13	5595.18	2125.49	992.672	252.365	2789.17	76.5229	51.016	51.0904	51.0309	51.1133	51.1634	51.0828	0.105962
ArgC	2131	1104.88	32.3002	1.08802	4415.5	4	Infinity	GRX	Arg	3.41949e-14	18.7025	44.58	0.00209427	0.4743	H2A1_BOVIN	NDEELNKLLGKVTIAQGGVLPNIQAVLLPKKTESHHKAKGK			sp|P0C0S9|H2A1_BOVIN Histone H2A type 1 OS=Bos taurus OX=9913 PE=1 SV=2						0	0	32.3153	32.2905	32.3309	32.3335	32.3585	32.3257	0.0692655
ArgC	2203	460.265	26.4706	0.486883	2755.55	6	10.0395	GRX	Arg	8.88201e-05	80.8373	53.4	-0.00318409	-1.15552	H2B1_BOVIN	LLLPGELAKHAVSEGTKAVTKYTSSK		[17] (KR) Me2	sp|P62808|H2B1_BOVIN Histone H2B type 1 OS=Bos taurus OX=9913 PE=1 SV=2	566.972	304.274	131.58	88.4956	133.746	245.013	72.3031	26.3361	26.3697	26.5394	26.4472	26.4834	26.4352	0.280162
ArgC	2354	884.307	33.62	0.663833	4416.5	5	44.4965	GRX	Arg	4.89908e-05	88.6439	30.47	0.0454115	10.2823	H2A2C_BOVIN	NDEELNKLLGKVTIAQGGVLPNIQAVLLPKKTESHKAKSK		[31] (KR) Me2|[34] (ST) Pho	sp|A1A4R1|H2A2C_BOVIN Histone H2A type 2-C OS=Bos taurus OX=9913 GN=HIST2H2AC PE=2 SV=1	36.7189	7.68366	93.9389	62.252	185.815	77.2816	79.2855	33.6301	33.7203	33.7081	33.7155	33.8083	33.7165	0.167695
ArgC	2405	1494.09	43.9182	0.626167	4479.25	3	Infinity	GRX	Arg	2.21588e-05	130.395	54.79	-0.0150366	-3.35693	H2B1_BOVIN	KESYSVYVYKVLKQVHPDTGISSKAMGIMNSFVNDIFER			sp|P62808|H2B1_BOVIN Histone H2B type 1 OS=Bos taurus OX=9913 PE=1 SV=2						0	0	43.8666	43.921	43.9486	43.9313	43.9854	43.9306	0.0882143
ArgC	2437	644.605	26.9311	0.502	2574.39	4	46.5977	GRX	Arg	5.14587e-11	16.7724	31.93	0.0140823	5.47016	H12_BOVIN	SGVSLAALKKALAAAGYDVEKNNSR		[10] (K) Ac	sp|P02253|H12_BOVIN Histone H1.2 OS=Bos taurus OX=9913 GN=HIST1H1C PE=1 SV=2	33.4472	21.9995	25.6967	32.2023	30.9715	28.8634	15.0017	27.0136	27.0277	27.1625	27.0877	27.1493	27.0882	0.224459
ArgC	2480	532.3	16.8346	0.610733	1593.88	3	1.27573	GRX	Arg	0.000830477	8.91875	51.44	-0.0124835	-7.83209	H4_BOVIN	KTVTAMDVVYALKR			sp|P62803|H4_BOVIN Histone H4 OS=Bos taurus OX=9913 PE=1 SV=2	2446.06	2992.05	2438.21	2638.59	2497.68	2602.52	7.97717	16.7971	16.8644	16.8432	16.7884	16.8585	16.8303	0.187464
ArgC	2484	1077.12	22.1846	0.6995	2152.22	2	Infinity	GRX	Arg	0	4.05421	---	-0.000250194	-0.116249	H12_BOVIN	KASGPPVSELITKAVAASKER		[21] (R) Me	sp|P02253|H12_BOVIN Histone H1.2 OS=Bos taurus OX=9913 GN=HIST1H1C PE=1 SV=2						0	0	22.1188	22.1157	22.1437	22.1331	22.2127	22.1448	0.160049
ArgC	2494	752.466	4.79322	0.276467	1502.92	2	2.65976	Arg	GRX	0.180521	50.8141	---	0.0134491	8.94873	H31_BOVIN	KSAPATGGVKKPHR		[1] (K) Me3|[11] (KR) Me2	sp|P68432|H31_BOVIN Histone H3.1 OS=Bos taurus OX=9913 PE=1 SV=2	51.9644	523.046	643.388	534.934	600.838	470.834	45.4495	4.88338	4.7584	4.8066	4.72573	4.74152	4.78313	1.19148
ArgC	2550	566.121	28.37	0.4026	2825.57	5	12.8549	GRX	Arg	7.27337e-06	59.3171	34.48	0.00375321	1.3283	H2B1K_BOVIN	LLLPGELAKHAVSEGTKAVTKYTSAK		[21] (K) Ub	sp|Q2M2T1|H2B1K_BOVIN Histone H2B type 1-K OS=Bos taurus OX=9913 GN=HIST1H2BK PE=1 SV=3	514.922	644.266	184.945	210.099	220.373	354.921	53.0548	28.4381	28.4229	28.4413	28.3624	28.5109	28.4351	0.166611
ArgC	2801	915.192	47.0582	0.386633	3656.74	4	1.17921	GRX	Arg	0.629657	45.1319	41.56	-0.0280247	-7.66378	H31_BOVIN	FQSSAVMALQEACEAYLVGLFEDTNLCAIHAKR		[32] (KR) Me2|[33] (R) Cit	sp|P68432|H31_BOVIN Histone H3.1 OS=Bos taurus OX=9913 PE=1 SV=2	1434.72	3528.34	6330.27	4514.89	3785.19	3918.68	40.3672	47.0745	47.1148	47.0848	47.1054	47.0806	47.092	0.0327704
ArgC	2846	546.513	22.0827	0.4168	2727.53	5	7.77506	GRX	Arg	1.19613e-10	9.90057	---	0.00958157	3.51293	H2B1_BOVIN	LLLPGELAKHAVSEGTKAVTKYTSSK			sp|P62808|H2B1_BOVIN Histone H2B type 1 OS=Bos taurus OX=9913 PE=1 SV=2	123.561	123.866	102.425	100.895	117.552	113.66	8.85534	22.0854	22.0407	22.1198	22.0875	22.1626	22.0992	0.183098
ArgC	2861	862.696	33.751	0.4384	4308.44	5	568.924	GRX	Arg	5.364e-06	135.718	25.04	-0.010393	-2.41223	H2A2C_BOVIN	NDEELNKLLGKVTIAQGGVLPNIQAVLLPKKTESHKAKSK			sp|A1A4R1|H2A2C_BOVIN Histone H2A type 2-C OS=Bos taurus OX=9913 GN=HIST2H2AC PE=2 SV=1	3.28253		4.42637		14.967	7.55865	69.5799	33.7294	33.8501	33.8304	33.8374	33.9183	33.8331	0.178916
ArgC	2868	542.566	25.6248	0.973933	2166.23	4	5.00066	GRX	Arg	4.6486e-08	16.5591	52.47	-0.00256163	-1.18253	H12_BOVIN	KASGPPVSELITKAVAASKER		[19] (KR) Me2	sp|P02253|H12_BOVIN Histone H1.2 OS=Bos taurus OX=9913 GN=HIST1H1C PE=1 SV=2	586.373	796.201	649.456	559.782	539.193	626.201	14.8109	25.5776	25.6424	25.56	25.6069	25.524	25.5822	0.157699
ArgC	2905	1326.74	14.79	0.685583	1325.73	1	2.79537	GRX	Arg	0.0111593	43.6334	---	0.00203369	1.53401	H4_BOVIN	DNIQGITKPAIR		[12] (R) Cit	sp|P62803|H4_BOVIN Histone H4 OS=Bos taurus OX=9913 PE=1 SV=2	836.787	816.099	1619.94	1383.67	1464.52	1224.2	27.25	14.6849	14.7729	14.7502	14.8106	14.7928	14.7623	0.295577
ArgC	2965	668.339	26.0295	0.7949	1334.66	2	1.14984	Arg	GRX	0.549186	35.2334	33.87	-0.0196129	-14.6948	H31_BOVIN	EIAQDFKTDLR			sp|P68432|H31_BOVIN Histone H3.1 OS=Bos taurus OX=9913 PE=1 SV=2	2349.71	2171.09	1422.27	1184.35	1091.39	1643.76	31.5137	25.9183	25.9843	26.1288	26.0369	26.0474	26.0231	0.268611
ArgC	3037	1267.19	28.9377	0.776967	2532.37	2	Infinity	GRX	Arg	1.13465e-13	19.6304	88.19	-0.000181527	-0.0716829	H12_BOVIN	SGVSLAALKKALAAAGYDVEKNNSR			sp|P02253|H12_BOVIN Histone H1.2 OS=Bos taurus OX=9913 GN=HIST1H1C PE=1 SV=2						0	0	28.9475	28.9163	28.9711	29.0756	29.1325	29.0086	0.282155
ArgC	3038	471.935	28.3894	0.339583	2825.57	6	14.7817	GRX	Arg	1.1909e-05	72.773	---	0.00363921	1.28796	H2B1K_BOVIN	LLLPGELAKHAVSEGTKAVTKYTSAK		[21] (K) Ub	sp|Q2M2T1|H2B1K_BOVIN Histone H2B type 1-K OS=Bos taurus OX=9913 GN=HIST1H2BK PE=1 SV=3	646.589	363.384	178.627	132.188	161.455	296.449	65.0901	28.4546	28.4288	28.4745	28.3749	28.5323	28.453	0.182226
ArgC	3046	645.826	2.23228	0.89325	1289.64	2	1.57562	Arg	GRX	0.000636997	16.5754	49.08	0.000290977	0.225627	H4_BOVIN	DAVTYTEHAKR			sp|P62803|H4_BOVIN Histone H4 OS=Bos taurus OX=9913 PE=1 SV=2	3037.77	2823.09	2980.14	2945.24	2590.96	2875.44	5.51758	2.22693	2.24002	2.1594	2.24907	2.1514	2.20536	1.88063
ArgC	3072	1214.92	47.1069	0.451933	3641.73	3	1.31567	GRX	Arg	0.917484	72.1165	33.28	-0.0383902	-10.5416	H31_BOVIN	FQSSAVMALQEACEAYLVGLFEDTNLCAIHAKR		[33] (R) Me	sp|P68432|H31_BOVIN Histone H3.1 OS=Bos taurus OX=9913 PE=1 SV=2		1800.21	5902.58	3987.48	4469.45	4039.93	36.4487	47.1052	47.1585	47.15	47.1528	47.1901	47.1513	0.0575615
ArgC	3097	903.949	56.5384	0.607733	3611.77	4	18.301	GRX	Arg	0.000831822	118.435	30.85	-0.00708698	-1.96219	H32_BOVIN	FQSSAVMALQEASEAYLVGLFEDTNLCAIHAKR			sp|P84227|H32_BOVIN Histone H3.2 OS=Bos taurus OX=9913 PE=1 SV=2	1864.03	443.128	652.316	43.3869	109.089	622.39	105.931	56.5285	56.5686	56.5852	56.6325	56.6084	56.5846	0.0625449
ArgC	3108	884.95	48.2314	0.321767	3535.77	4	182.211	GRX	Arg	0.0214764	223.607	61.65	-0.00442741	-1.25217	H3C_BOVIN	FQSAAIGALQEASEAYLVGLFEDTNLCAIHAKR			sp|A5PK61|H3C_BOVIN Histone H3.3C OS=Bos taurus OX=9913 GN=H3F3C PE=2 SV=1				134.731		134.731	0	48.1483	48.3209	48.3448	48.2998	48.3361	48.29	0.150067
ArgC	3211	1070.63	7.96988	0.394367	1069.62	1	2.50699	Arg	GRX	0.00152123	32.2954	---	8.89111e-05	0.0831236	H31_BOVIN	KQLATKAAR		[1] (K) Ac|[6] (K) Ac	sp|P68432|H31_BOVIN Histone H3.1 OS=Bos taurus OX=9913 PE=1 SV=2	1338.49	1435.33	2336.91	2888.12	2452.79	2090.33	28.8859	7.94077	7.91725	7.96153	7.90532	7.93027	7.93103	0.24429
ArgC	3273	973.509	42.3525	0.566233	1945	2	4.14285	Arg	GRX	7.71434e-07	19.2781	86.34	0.00938423	4.82481	PPIA_HUMAN	VNPTVFFDIAVDGEPLGR			sp|P62937|PPIA_HUMAN Peptidyl-prolyl cis-trans isomerase A OS=Homo sapiens OX=9606 GN=PPIA PE=1 SV=2	6135.41	6142.76	7299.04	9577.62	7256.07	7282.18	17.2429	42.3362	42.3807	42.386	42.3661	42.4298	42.3798	0.0718333
ArgC	3315	1336.67	16.5502	0.406117	1335.67	1	2.41106	GRX	Arg	0.00433827	36.7138	---	0.000464586	0.34783	H31_BOVIN	EIAQDFKTDLR		[11] (R) Cit	sp|P68432|H31_BOVIN Histone H3.1 OS=Bos taurus OX=9913 PE=1 SV=2	1069.2	1034.09	1614.42	1473.54	1621.76	1362.6	19.0496	16.4997	16.6029	16.5462	16.4998	16.5663	16.543	0.239934
ArgC	3449	651.102	30.5932	0.490317	2600.38	4	11.18	GRX	Arg	7.65e-07	34.9364	39.05	-0.014613	-5.61955	H12_BOVIN	SGVSLAALKKALAAAGYDVEKNNSR		[10] (K) Cr	sp|P02253|H12_BOVIN Histone H1.2 OS=Bos taurus OX=9913 GN=HIST1H1C PE=1 SV=2	150.113	297.768	274.867	304.929	438.07	293.149	31.248	30.6546	30.7084	30.7046	30.6741	30.6344	30.6752	0.0929322
ArgC	3476	430.887	2.23228	0.455967	1289.64	3	6.09328	Arg	GRX	1.28239e-06	26.5015	36.57	0.002465	1.91139	H4_BOVIN	DAVTYTEHAKR			sp|P62803|H4_BOVIN Histone H4 OS=Bos taurus OX=9913 PE=1 SV=2	1572.07	1411.79	1795.65	1535.36	1488.54	1560.68	8.27295	2.22693	2.24002	2.1594	2.24907	2.1514	2.20536	1.88063
ArgC	3490	424.263	2.05048	1.03052	1269.77	3	2.02999	GRX	Arg	1.01778e-06	8.89234	23.1	0.00430746	3.39233	H4_BOVIN	GKGGKGLGKGGAKR			sp|P62803|H4_BOVIN Histone H4 OS=Bos taurus OX=9913 PE=1 SV=2	1094.69	1230.74	1269	1050.27	1061.16	1141.17	7.95355	2.08077	2.09435	2.01248	2.11257	1.99108	2.05825	2.31648
ArgC	3603	941.443	58.7323	0.405167	3761.74	4	7.06492	Arg	GRX	0.341585	223.607	21.3	-0.0414433	-11.0169	H32_BOVIN	FQSSAVMALQEASEAYLVGLFEDTNLCAIHAKR		[24] (ST) Pho|[32] (K) Bu	sp|P84227|H32_BOVIN Histone H3.2 OS=Bos taurus OX=9913 PE=1 SV=2			12.4101		12.7886	12.5993	1.50197	58.7232	58.7763	58.746	58.7891	58.8175	58.7704	0.0561042
ArgC	3608	917.946	47.0582	0.364233	3667.76	4	1.1895	GRX	Arg	0.932651	77.0975	41.02	-0.046187	-12.5926	H32_BOVIN	FQSSAVMALQEASEAYLVGLFEDTNLCAIHAKR		[32] (K) Ac|[33] (R) Me	sp|P84227|H32_BOVIN Histone H3.2 OS=Bos taurus OX=9913 PE=1 SV=2		1367.87	5863.85	4257.64	3692.24	3795.4	42.4756	47.0745	47.1148	47.0848	47.1054	47.0806	47.092	0.0327704
ArgC	3822	747.648	16.2085	0.41675	2986.56	4	105.142	GRX	Arg	7.20128e-06	76.7376	52.33	-0.00426386	-1.42768	H10_BOVIN	AKASKKSTDHPKYSDMIVAAIQAEKNR			sp|Q0IIJ2|H10_BOVIN Histone H1.0 OS=Bos taurus OX=9913 GN=H1F0 PE=2 SV=3	4.45716	14.1698	33.1149	48.4965	68.915	33.8307	68.6362	16.1706	16.1651	16.1995	16.1321	16.1802	16.1695	0.136556
ArgC	3845	401.242	2.42658	1.34253	800.47	2	3.86922	GRX	Arg	1.34139e-09	8.20567	31.01	0.00791633	9.8897	H2A1_BOVIN	GKQGGKAR			sp|P0C0S9|H2A1_BOVIN Histone H2A type 1 OS=Bos taurus OX=9913 PE=1 SV=2	1099.23	1077.28	1309.54	1160.74	1103.25	1150.01	7.33937	2.40782	2.55563	2.3903	2.46623	2.36417	2.43683	2.79928
ArgC	3903	680.398	30.631	0.50795	1358.78	2	2.34033	Arg	GRX	6.89147e-05	22.9622	73.44	-0.00995711	-7.32791	PRDX1_HUMAN	GLFIIDDKGILR			sp|Q06830|PRDX1_HUMAN Peroxiredoxin-1 OS=Homo sapiens OX=9606 GN=PRDX1 PE=1 SV=1	1177.58	1082	776.498	658.51	952.166	929.349	20.538	30.6707	30.7269	30.7257	30.6995	30.6797	30.7005	0.0750267
ArgC	3941	698.905	5.77747	0.356633	1395.8	2	1.44808	GRX	Arg	0.123168	36.9159	36.8	0.00112495	0.805958	H4_BOVIN	GKGGKGLGKGGAKR		[2] (K) Ac|[9] (K) Ac|[13] (K) Ac	sp|P62803|H4_BOVIN Histone H4 OS=Bos taurus OX=9913 PE=1 SV=2	754.087	693.824	624.545	590.142	495.09	631.538	14.0344	5.74297	5.77517	5.6966	5.75757	5.63828	5.72212	0.862717
ArgC	3977	1212.34	58.5452	0.391417	3633.99	3	44.7392	GRX	Arg	0.00249464	137.208	30.68	-0.00506567	-1.39397	H2AV_BOVIN	VGATAAVYSAAILEYLTAEVLELAGNASKDLKVKR			sp|Q32LA7|H2AV_BOVIN Histone H2A.V OS=Bos taurus OX=9913 GN=H2AFV PE=2 SV=3			37.9543	195.417	60.5195	97.9635	70.9681	58.5355	58.5784	58.5539	58.6097	58.6267	58.5808	0.05773
ArgC	4010	604.83	24.3125	0.363583	1207.64	2	1.13087	Arg	GRX	0.138741	11.8163	59.99	-5.19676e-05	-0.0430322	H4_BOVIN	ISGLIYEETR		[10] (KR) Me2	sp|P62803|H4_BOVIN Histone H4 OS=Bos taurus OX=9913 PE=1 SV=2	1187.32	1188.25	1229.37	1215.11	905.145	1145.04	10.5688	24.2726	24.3046	24.3204	24.3692	24.2387	24.3011	0.181537
ArgC	4053	885.199	52.0146	0.760217	3536.77	4	7.70017	GRX	Arg	0.00567595	98.269	21.54	0.00540316	1.52771	H3C_BOVIN	FQSAAIGALQEASEAYLVGLFEDTNLCAIHAKR		[33] (R) Cit	sp|A5PK61|H3C_BOVIN Histone H3.3C OS=Bos taurus OX=9913 GN=H3F3C PE=2 SV=1	3030.29	1642.7	453.698	397.171	389.506	1182.67	87.8945	51.923	51.9545	52.0384	52.0319	51.9479	51.9791	0.0904055
ArgC	4115	719.909	10.1985	0.3961	1437.8	2	1.12306	Arg	GRX	0.146562	13.3229	66.58	-0.00195767	-1.36157	H4_BOVIN	GKGGKGLGKGGAKR		[2] (K) Ac|[5] (K) Ac|[9] (K) Ac|[13] (K) Ac	sp|P62803|H4_BOVIN Histone H4 OS=Bos taurus OX=9913 PE=1 SV=2	1790.05	2031.93	1656.81	1626.62	1565	1734.08	9.57889	10.1886	10.1884	10.2031	10.1693	10.1948	10.1888	0.109425
ArgC	4187	945.453	53.8235	0.445	3777.78	4	Infinity	Arg	GRX	0.00477163	87.486	22.64	0.0219421	5.80823	H31_BOVIN	FQSSAVMALQEACEAYLVGLFEDTNLCAIHAKR		[24] (ST) Pho|[32] (K) Ac|[33] (KR) Me2	sp|P68432|H31_BOVIN Histone H3.1 OS=Bos taurus OX=9913 PE=1 SV=2		1392.08	21113.4	24185.1	19532.5	16555.8	53.8371	53.8067	53.8664	53.9205	53.8877	53.8873	53.8737	0.0700461
ArgC	4203	754.717	45.2458	0.439117	4522.26	6	80.9215	GRX	Arg	0.000300319	81.4724	55.3	0.0299188	6.61593	H2B1N_BOVIN	KESYSVYVYKVLKQVHPDTGISSKAMGNMNSFVNDIFER		[24] (K) Ac	sp|Q32L48|H2B1N_BOVIN Histone H2B type 1-N OS=Bos taurus OX=9913 GN=HIST1H2BN PE=1 SV=3	19.9473	32.4197		57.1126	19.4275	32.2268	47.4148	45.2218	45.2311	45.3336	45.3195	45.3637	45.2939	0.125848
ArgC	4239	710.722	24.6829	0.436	2129.15	3	1.93246	Arg	GRX	3.90379e-05	16.945	48.04	-0.00298361	-1.40132	RS27A_HUMAN	TLSDYNIQKESTLHLVLR			sp|P62979|RS27A_HUMAN Ubiquitin-40S ribosomal protein S27a OS=Homo sapiens OX=9606 GN=RPS27A PE=1 SV=2	2020.91	1933.41	1449.04	1581.22	1398.29	1676.57	15.156	24.7386	24.804	24.7783	24.8541	24.843	24.8036	0.17076
ArgC	4432	711.397	28.0607	0.477217	2841.56	4	9.31959	GRX	Arg	8.96079e-06	51.9304	22.44	-0.000754029	-0.265357	H2B1_BOVIN	LLLPGELAKHAVSEGTKAVTKYTSSK		[21] (K) Ub	sp|P62808|H2B1_BOVIN Histone H2B type 1 OS=Bos taurus OX=9913 PE=1 SV=2	229.995	176.414	75.1257	91.1264	85.1764	131.567	46.4479	28.0485	28.0799	28.176	28.1294	28.2122	28.1292	0.213362
ArgC	4519	945.439	50.5855	0.368817	3777.73	4	Infinity	Arg	GRX	0.00458356	86.4494	37.56	-0.0320858	-8.49333	H31_BOVIN	FQSSAVMALQEACEAYLVGLFEDTNLCAIHAKR		[24] (ST) Pho|[32] (K) Bu	sp|P68432|H31_BOVIN Histone H3.1 OS=Bos taurus OX=9913 PE=1 SV=2		1316.83	11946.9	12432.1	16106.4	10450.5	52.7545	50.5279	50.6466	50.7079	50.6904	50.7066	50.6559	0.133696
ArgC	4587	486.629	33.1599	0.8	1456.86	3	10.6228	GRX	Arg	0.000514063	106.836	20.98	-0.000921986	-0.632856	H4_BOVIN	GVLKVFLENVIR		[4] (K) Bu|[12] (R) Cit	sp|P62803|H4_BOVIN Histone H4 OS=Bos taurus OX=9913 PE=1 SV=2	133.161	223.355	28.3511	18.2832	22.2887	85.0878	95.5572	33.1938	33.2015	33.099	33.1466	33.1481	33.1578	0.111863
ArgC	4636	426.919	15.315	0.264233	1277.73	3	10.26	GRX	Arg	2.59829e-08	20.1615	27.03	-4.34099e-05	-0.0339741	H31_BOVIN	YQKSTELLIR		[3] (KR) Me2	sp|P68432|H31_BOVIN Histone H3.1 OS=Bos taurus OX=9913 PE=1 SV=2	91.0762	86.8241	116.366	102.73	66.2795	92.6551	18.033	15.1803	15.3188	15.2712	15.2599	15.3617	15.2784	0.399083
ArgC	4642	765.557	43.6857	0.25685	4587.3	6	167.624	GRX	Arg	9.0054e-06	108.248	57.17	0.0410831	8.95593	H2B1_BOVIN	KESYSVYVYKVLKQVHPDTGISSKAMGIMNSFVNDIFER		[23] (ST) Pho|[24] (KR) Me2	sp|P62808|H2B1_BOVIN Histone H2B type 1 OS=Bos taurus OX=9913 PE=1 SV=2	7.87564		2.92095	0.233269	3.75797	3.69696	74.157	43.6701	43.7241	43.7211	43.7455	43.7584	43.7238	0.0690292
ArgC	4685	1384.8	20.5347	0.763833	1383.79	1	1.59139	GRX	Arg	0.0200991	28.1118	---	-0.000966313	-0.698309	H31_BOVIN	VTIMPKDIQLAR			sp|P68432|H31_BOVIN Histone H3.1 OS=Bos taurus OX=9913 PE=1 SV=2	898.176	562.927	1260.11	837.467	1058.31	923.397	25.144	20.4951	20.5036	20.4214	20.5761	20.5893	20.5171	0.29677
ArgC	4733	907.948	49.7249	0.415983	3627.76	4	6.39159	GRX	Arg	0.320992	175.206	42.61	0.00859063	2.36803	H31_BOVIN	FQSSAVMALQEACEAYLVGLFEDTNLCAIHAKR			sp|P68432|H31_BOVIN Histone H3.1 OS=Bos taurus OX=9913 PE=1 SV=2		15.4398	65.4325	880.19	108.796	267.465	132.839	49.6202	49.822	49.7962	49.8031	49.8179	49.7719	0.153511
ArgC	4758	425.765	19.1241	1.73257	849.516	2	1.13538	GRX	Arg	0.225053	16.4182	25.1	-0.002164	-2.54732	H2A1_BOVIN	HLQLAIR			sp|P0C0S9|H2A1_BOVIN Histone H2A type 1 OS=Bos taurus OX=9913 PE=1 SV=2	2197.09	2167.03	2206.84	2470.97	2828.78	2374.14	10.6274	19.108	19.081	19.1269	19.1298	19.1495	19.119	0.120907
ArgC	4992	466.274	5.77747	0.3721	1395.8	3	1.57624	Arg	GRX	0.0578982	48.714	33.57	0.00581865	4.1687	H4_BOVIN	GKGGKGLGKGGAKR		[5] (K) Ac|[9] (K) Ac|[13] (K) Ac	sp|P62803|H4_BOVIN Histone H4 OS=Bos taurus OX=9913 PE=1 SV=2	502.898	444.905	427.938	395.658	250.177	404.315	20.9161	5.74297	5.77517	5.6966	5.75757	5.63828	5.72212	0.862717
ArgC	5112	597.821	21.0131	0.48055	1193.63	2	2.13323	Arg	GRX	0.000371537	27.2963	44.19	-0.00209371	-1.75407	H4_BOVIN	ISGLIYEETR		[10] (R) Me	sp|P62803|H4_BOVIN Histone H4 OS=Bos taurus OX=9913 PE=1 SV=2	1927.8	2863.67	2346.86	2669.79	2288.27	2419.28	13.3837	20.9608	21.0365	21.0545	21.0122	21.055	21.0238	0.167305
ArgC	5167	549.574	22.2349	0.46935	2194.27	4	5.50527	GRX	Arg	1.22434e-08	12.2647	26.68	-0.00278954	-1.27128	H12_BOVIN	KASGPPVSELITKAVAASKER		[1] (KR) Me2|[13] (KR) Me2	sp|P02253|H12_BOVIN Histone H1.2 OS=Bos taurus OX=9913 GN=HIST1H1C PE=1 SV=2	159.164	182.109	185.675	216.744	181.171	184.973	9.96467	22.1428	22.1425	22.1641	22.1571	22.2418	22.1697	0.166944
ArgC	5184	967.095	49.6329	0.3792	4830.44	5	1495.79	GRX	Arg	2.20625e-05	223.607	35.28	-0.0083437	-1.72731	K2C1_HUMAN	SLDLDSIIAEVKAQYEDIAQKSKAEAESLYQSKYEELQITAGR			sp|P04264|K2C1_HUMAN Keratin, type II cytoskeletal 1 OS=Homo sapiens OX=9606 GN=KRT1 PE=1 SV=6		13.4934				13.4934	0	49.5378	49.7381	49.6876	49.6744	49.6914	49.6659	0.135959
ArgC	5192	921.943	47.0387	0.34825	3683.74	4	1.18989	GRX	Arg	0.871169	85.791	32.62	-0.0342675	-9.30227	H31_BOVIN	FQSSAVMALQEACEAYLVGLFEDTNLCAIHAKR		[32] (K) Ac|[33] (R) Me	sp|P68432|H31_BOVIN Histone H3.1 OS=Bos taurus OX=9913 PE=1 SV=2	11.1859	292.783	2605.31	1708.64	1698.6	1263.3	76.7338	47.0618	47.1018	47.0755	47.0918	47.0729	47.0808	0.0301837
ArgC	5323	693.927	36.8744	0.86225	1385.84	2	2.08015	GRX	Arg	0.000250237	22.4871	56.5	-0.00091017	-0.656764	H4_BOVIN	GVLKVFLENVIR			sp|P62803|H4_BOVIN Histone H4 OS=Bos taurus OX=9913 PE=1 SV=2	1447.36	2803.1	2275.99	2377.85	2585.17	2297.9	20.1131	36.9038	36.9293	36.9471	36.917	36.9311	36.9257	0.0393838
ArgC	5491	903.949	57.105	0.374667	3611.77	4	15.3499	GRX	Arg	0.00327258	141.476	24.24	-0.00975695	-2.70143	H32_BOVIN	FQSSAVMALQEASEAYLVGLFEDTNLCAIHAKR			sp|P84227|H32_BOVIN Histone H3.2 OS=Bos taurus OX=9913 PE=1 SV=2	707.33	179.396	106.878	25.3003	4.21419	204.624	126.54	57.1126	57.1367	57.159	57.1911	57.1554	57.151	0.0454232
ArgC	5503	318.449	4.79322	0.154567	1269.77	4	Infinity	GRX	Arg	4.48249e-08	57.2226	---	0.00354593	2.79259	H4_BOVIN	GKGGKGLGKGGAKR			sp|P62803|H4_BOVIN Histone H4 OS=Bos taurus OX=9913 PE=1 SV=2						0	0	4.88338	4.7584	4.8066	4.72573	4.74152	4.78313	1.19148
ArgC	5696	516.083	29.9862	0.725083	2575.38	5	9.0501	GRX	Arg	3.46469e-06	32.5938	24	0.0169704	6.58951	H12_BOVIN	SGVSLAALKKALAAAGYDVEKNNSR		[10] (K) Ac|[25] (R) Cit	sp|P02253|H12_BOVIN Histone H1.2 OS=Bos taurus OX=9913 GN=HIST1H1C PE=1 SV=2	62.6768	21.5114	56.4176	51.1649	52.9715	48.9484	29.1528	30.049	30.101	30.2421	30.1129	30.0411	30.1092	0.239571
ArgC	5724	945.441	50.213	0.339117	3777.74	4	4398	Arg	GRX	0.00943637	223.607	26.27	-0.0243469	-6.4448	H31_BOVIN	FQSSAVMALQEACEAYLVGLFEDTNLCAIHAKR		[24] (ST) Pho|[32] (K) Bu	sp|P68432|H31_BOVIN Histone H3.1 OS=Bos taurus OX=9913 PE=1 SV=2		595.052	10421.2	9138.64	15761.2	8979.01	60.5907	50.1356	50.2303	50.3237	50.2997	50.3261	50.2631	0.144348
ArgC	5824	897.057	42.2143	0.4172	4480.25	5	110.098	GRX	Arg	4.41406e-09	36.8982	49.99	0.0281891	6.29191	H2B1N_BOVIN	KESYSVYVYKVLKQVHPDTGISSKAMGNMNSFVNDIFER			sp|Q32L48|H2B1N_BOVIN Histone H2B type 1-N OS=Bos taurus OX=9913 GN=HIST1H2BN PE=1 SV=3	26.0977	26.9932	52.5343	61.6776	45.6438	42.5893	33.0028	42.1632	42.2209	42.2229	42.1951	42.2466	42.2097	0.0672894
ArgC	5839	958.066	56.8469	0.3482	1914.12	2	Infinity	Arg	GRX	9.70557e-13	24.5824	20.7	-0.025081	-13.103	PEPC_PIG	SVIKVPLKKLKSIR		[4] (K) Ub|[9] (K) Bu|[11] (K) Ac|[12] (ST) Pho	sp|P30879|PEPC_PIG Gastricsin (Fragment) OS=Sus scrofa OX=9823 GN=PGC PE=1 SV=1	2180.34	2502.3	3293.29	4055.84	3536.11	3113.58	21.9871	56.8461	56.8428	56.8668	56.9276	56.9149	56.8797	0.0618769
ArgC	5904	763.716	44.1079	0.327567	4576.25	6	Infinity	GRX	Arg	0.00511152	85.3521	67.88	-0.0225526	-4.92815	H2B1N_BOVIN	KESYSVYVYKVLKQVHPDTGISSKAMGNMNSFVNDIFER		[13] (K) Cr|[24] (KR) Me2	sp|Q32L48|H2B1N_BOVIN Histone H2B type 1-N OS=Bos taurus OX=9913 GN=HIST1H2BN PE=1 SV=3						0	0	44.087	44.1125	44.1566	44.065	44.187	44.1216	0.101311
ArgC	5959	352.706	2.09037	0.676733	703.398	2	3.43275	Arg	GRX	1.34828e-08	8.85117	34.31	0.000230433	0.3276	H31_BOVIN	TKQTAR			sp|P68432|H31_BOVIN Histone H3.1 OS=Bos taurus OX=9913 PE=1 SV=2	938.305	984.539	1114.87	1062.99	929.013	1005.94	7.17839	2.12833	2.13705	2.08132	2.153	2.03427	2.10679	2.06064
ArgC	6017	907.945	55.7034	0.479417	3627.75	4	43.6597	GRX	Arg	2.40965e-05	128.198	50.11	-0.000688957	-0.189913	H31_BOVIN	FQSSAVMALQEACEAYLVGLFEDTNLCAIHAKR			sp|P68432|H31_BOVIN Histone H3.1 OS=Bos taurus OX=9913 PE=1 SV=2	309.717	65.9407	25.4252	40.9285	30.9312	94.5886	114.663	55.5869	55.7154	55.7145	55.8191	55.7472	55.7166	0.134945
ArgC	6107	937.942	57.7312	0.307783	3747.74	4	158.144	GRX	Arg	0.0171505	223.607	22.37	-0.0298584	-7.96698	H32_BOVIN	FQSSAVMALQEASEAYLVGLFEDTNLCAIHAKR		[24] (ST) Pho|[32] (K) Ac|[33] (R) Me	sp|P84227|H32_BOVIN Histone H3.2 OS=Bos taurus OX=9913 PE=1 SV=2		32.1118				32.1118	0	57.7033	57.7622	57.7827	57.7518	57.8224	57.7645	0.0674802
ArgC	6151	425.766	20.9147	0.558683	849.518	2	1.71581	Arg	GRX	0.0196591	36.0257	28.45	-0.000384393	-0.452483	H2A1_BOVIN	HLQLAIR			sp|P0C0S9|H2A1_BOVIN Histone H2A type 1 OS=Bos taurus OX=9913 PE=1 SV=2	613.21	655.765	828.513	898.125	931.668	785.457	16.3454	20.8827	20.9171	20.9227	20.9079	20.9476	20.9156	0.100686
ArgC	6180	935.279	30.4698	0.208533	3737.09	4	430	GRX	Arg	1.31035e-06	141.126	43.04	0.00300148	0.803161	H2AV_BOVIN	GDEELDSLIKATIAGGGVIPHIHKSLIGKKGQQKTA		[34] (KR) Me2	sp|Q32LA7|H2AV_BOVIN Histone H2A.V OS=Bos taurus OX=9913 GN=H2AFV PE=2 SV=3				2.5243	3.7333	3.1288	19.3204	30.5847	30.6116	30.6324	30.5762	30.5212	30.5852	0.123225
ArgC	6311	1210.26	51.611	0.372433	3627.77	3	4.57579	GRX	Arg	0.060452	134.77	---	0.0155262	4.27985	H31_BOVIN	FQSSAVMALQEACEAYLVGLFEDTNLCAIHAKR			sp|P68432|H31_BOVIN Histone H3.1 OS=Bos taurus OX=9913 PE=1 SV=2	2616.81	2334.03	55.9617			1668.93	68.6889	51.5689	51.5867	51.6095	51.6217	51.6132	51.6	0.0375957
ArgC	6504	928.273	29.9862	0.361133	3709.06	4	203.009	GRX	Arg	2.12088e-05	138.745	47.55	0.00889184	2.39734	H2AV_BOVIN	GDEELDSLIKATIAGGGVIPHIHKSLIGKKGQQKTA			sp|Q32LA7|H2AV_BOVIN Histone H2A.V OS=Bos taurus OX=9913 GN=H2AFV PE=2 SV=3	8.62442			6.68751		7.65596	12.6497	30.049	30.101	30.2421	30.1129	30.0411	30.1092	0.239571
ArgC	6604	475.755	22.1313	0.395883	949.495	2	3.68057	Arg	GRX	9.46945e-06	21.765	21.14	0.00766186	8.06947	K2M2_SHEEP	LYQEEIR			sp|P15241|K2M2_SHEEP Keratin, type II microfibrillar, component 7C OS=Ovis aries OX=9940 PE=1 SV=1	365.85	212.488	322.931	271.705	280.71	290.737	17.7155	22.105	22.0804	22.129	22.11	22.1919	22.1233	0.170337
ArgC	6633	941.446	52.9055	0.447483	3761.75	4	179.838	Arg	GRX	0.0318443	204.134	27.99	-0.0287129	-7.63279	H32_BOVIN	FQSSAVMALQEASEAYLVGLFEDTNLCAIHAKR		[24] (ST) Pho|[32] (K) Bu	sp|P84227|H32_BOVIN Histone H3.2 OS=Bos taurus OX=9913 PE=1 SV=2		1887.02	9556.34	8683.25	7120.74	6811.84	43.6624	52.8872	52.9021	52.9278	52.9397	52.9342	52.9182	0.0380678
ArgC	6639	922.449	52.8462	0.567483	3685.77	4	3.83917	Arg	GRX	0.423023	206.096	28.06	-0.0165289	-4.48449	H3C_BOVIN	FQSAAIGALQEASEAYLVGLFEDTNLCAIHAKR		[24] (ST) Pho|[32] (K) Bu	sp|A5PK61|H3C_BOVIN Histone H3.3C OS=Bos taurus OX=9913 GN=H3F3C PE=2 SV=1		313.567	7919.61	10209.4	8513.73	6739.07	56.4428	52.8144	52.8257	52.86	52.8569	52.8466	52.8407	0.0337239
ArgC	7000	1125.11	22.2544	0.525767	2248.21	2	Infinity	GRX	Arg	7.77156e-16	9.1849	27.91	-0.0328256	-14.6006	H12_BOVIN	KASGPPVSELITKAVAASKER		[1] (K) Ac|[13] (K) Cr	sp|P02253|H12_BOVIN Histone H1.2 OS=Bos taurus OX=9913 GN=HIST1H1C PE=1 SV=2						0	0	22.1612	22.1774	22.1762	22.1653	22.249	22.1858	0.145139
ArgC	7014	937.952	51.1134	0.472783	3747.78	4	Infinity	Arg	GRX	0.0405274	115.184	20.11	0.0118672	3.16646	H32_BOVIN	FQSSAVMALQEASEAYLVGLFEDTNLCAIHAKR		[24] (ST) Pho|[32] (K) Ac|[33] (R) Me	sp|P84227|H32_BOVIN Histone H3.2 OS=Bos taurus OX=9913 PE=1 SV=2			4293.37	8444.89	2535.31	5091.19	48.6655	51.0864	51.1124	51.092	51.1543	51.192	51.1274	0.0784764
ArgC	7137	553.311	21.5356	0.373583	2209.21	4	4.49688	GRX	Arg	6.79223e-07	16.4368	36.22	-0.0182485	-8.26011	H12_BOVIN	KASGPPVSELITKAVAASKER		[13] (K) Bu|[21] (R) Cit	sp|P02253|H12_BOVIN Histone H1.2 OS=Bos taurus OX=9913 GN=HIST1H1C PE=1 SV=2	199.55	191.226	200.967	163.235	254.738	201.943	14.7016	21.5229	21.5003	21.5696	21.4731	21.527	21.5186	0.148299
ArgC	7307	639.872	15.315	0.586817	1277.73	2	5.85339	GRX	Arg	1.91921e-07	20.2271	---	-0.00404476	-3.16557	H31_BOVIN	YQKSTELLIR		[3] (KR) Me2	sp|P68432|H31_BOVIN Histone H3.1 OS=Bos taurus OX=9913 PE=1 SV=2	155.67	157.903	116.989	185.106	116.016	146.337	18.0916	15.1803	15.3188	15.2712	15.2599	15.3617	15.2784	0.399083
ArgC	7419	941.451	49.7073	0.240967	3761.77	4	42.1042	GRX	Arg	0.0598038	223.607	26.52	-0.00996476	-2.64895	H32_BOVIN	FQSSAVMALQEASEAYLVGLFEDTNLCAIHAKR		[24] (ST) Pho|[32] (K) Bu	sp|P84227|H32_BOVIN Histone H3.2 OS=Bos taurus OX=9913 PE=1 SV=2				54.9027		54.9027	0	49.6039	49.8039	49.7771	49.7825	49.7973	49.7529	0.151079
ArgC	7728	707.397	28.4138	0.35345	2825.56	4	5.57365	GRX	Arg	3.77019e-05	50.4704	---	-0.00640351	-2.26627	H2B1K_BOVIN	LLLPGELAKHAVSEGTKAVTKYTSAK		[21] (K) Ub	sp|Q2M2T1|H2B1K_BOVIN Histone H2B type 1-K OS=Bos taurus OX=9913 GN=HIST1H2BK PE=1 SV=3	196.303	332.95	109.837	120.555	144.881	180.905	45.1421	28.495	28.4529	28.5116	28.4152	28.57	28.489	0.184764
ArgC	8184	1281.19	30.5932	0.339767	2560.36	2	Infinity	GRX	Arg	1.08886e-11	25.3251	28.89	-0.037491	-14.6426	H12_BOVIN	SGVSLAALKKALAAAGYDVEKNNSR		[10] (KR) Me2	sp|P02253|H12_BOVIN Histone H1.2 OS=Bos taurus OX=9913 GN=HIST1H1C PE=1 SV=2						0	0	30.6546	30.7084	30.7046	30.6741	30.6344	30.6752	0.0929322
ArgC	8271	693.926	37.9109	0.7102	1385.84	2	8.09453	GRX	Arg	7.35249e-07	28.5666	37.62	-0.00156209	-1.12718	H4_BOVIN	GVLKVFLENVIR			sp|P62803|H4_BOVIN Histone H4 OS=Bos taurus OX=9913 PE=1 SV=2	228.15	318.239	147.672	217.523	190.113	220.34	25.5508	37.9188	37.9725	37.9653	37.9594	37.9991	37.963	0.0682828
ArgC	8483	1210.59	59.4783	0.244983	3628.73	3	20.4948	GRX	Arg	0.28304	216.07	23.61	-0.0015314	-0.422021	H31_BOVIN	FQSSAVMALQEACEAYLVGLFEDTNLCAIHAKR		[33] (R) Cit	sp|P68432|H31_BOVIN Histone H3.1 OS=Bos taurus OX=9913 PE=1 SV=2	552.617	15.4812				284.049	94.5498	59.4545	59.4826	59.535	59.522	59.5436	59.5075	0.0567644
ArgC	8528	1270.77	4.79322	0.157217	1269.76	1	Infinity	GRX	Arg	8.04635e-10	35.583	---	-0.00338565	-2.66636	H4_BOVIN	GKGGKGLGKGGAKR			sp|P62803|H4_BOVIN Histone H4 OS=Bos taurus OX=9913 PE=1 SV=2						0	0	4.88338	4.7584	4.8066	4.72573	4.74152	4.78313	1.19148
ArgC	8549	641.187	45.2762	0.272583	4481.26	7	Infinity	GRX	Arg	1.36211e-09	36.7742	28.8	0.0560207	12.5013	H2B1N_BOVIN	KESYSVYVYKVLKQVHPDTGISSKAMGNMNSFVNDIFER		[39] (R) Cit	sp|Q32L48|H2B1N_BOVIN Histone H2B type 1-N OS=Bos taurus OX=9913 GN=HIST1H2BN PE=1 SV=3						0	0	45.2555	45.262	45.3735	45.361	45.4128	45.333	0.138953
ArgC	8653	907.944	48.6994	0.422217	3627.75	4	27.5049	GRX	Arg	0.271335	118.979	22.77	-0.00477298	-1.31569	H31_BOVIN	FQSSAVMALQEACEAYLVGLFEDTNLCAIHAKR			sp|P68432|H31_BOVIN Histone H3.1 OS=Bos taurus OX=9913 PE=1 SV=2	11.8759		82.7011	133.397	237.406	116.345	70.606	48.4754	48.7688	48.7939	48.8164	48.8155	48.734	0.267713
ArgC	8873	711.403	27.1869	0.67435	2841.58	4	28.9722	Arg	GRX	0.000425483	121.755	20.33	0.0239888	8.44211	H2B1_BOVIN	LLLPGELAKHAVSEGTKAVTKYTSSK		[17] (K) Ub	sp|P62808|H2B1_BOVIN Histone H2B type 1 OS=Bos taurus OX=9913 PE=1 SV=2	331.898	460.737	310.282	235.901	294.825	326.728	22.7079	27.2112	27.2533	27.3962	27.3234	27.3808	27.313	0.261674
ArgC	8884	917.959	50.6721	0.279017	3667.81	4	1.17422	GRX	Arg	0.41022	68.1735	22.4	0.00489103	1.3335	H32_BOVIN	FQSSAVMALQEASEAYLVGLFEDTNLCAIHAKR		[32] (K) Ac|[33] (R) Me	sp|P84227|H32_BOVIN Histone H3.2 OS=Bos taurus OX=9913 PE=1 SV=2		555.508	1378.84	1308.25	952.765	1048.84	31.2167	50.6044	50.7222	50.7617	50.7666	50.7993	50.7308	0.133614
ArgC	8894	922.446	51.3652	0.512217	3685.76	4	219.626	Arg	GRX	0.0617557	119.797	28.62	-0.0286629	-7.7766	H3C_BOVIN	FQSAAIGALQEASEAYLVGLFEDTNLCAIHAKR		[24] (ST) Pho|[32] (K) Bu	sp|A5PK61|H3C_BOVIN Histone H3.3C OS=Bos taurus OX=9913 GN=H3F3C PE=2 SV=1		661.191	10909.8	12156.8	5030.06	7189.46	64.4183	51.3105	51.3628	51.3605	51.3801	51.3468	51.3521	0.0454454
ArgC	8901	1003.57	15.7566	0.298017	2005.13	2	Infinity	GRX	Arg	0	3.1612	---	-0.00125321	-0.625001	H10_BOVIN	LVTTGVLKQTKGVGASGSFR			sp|Q0IIJ2|H10_BOVIN Histone H1.0 OS=Bos taurus OX=9913 GN=H1F0 PE=2 SV=3						0	0	15.7107	15.783	15.7391	15.7278	15.7628	15.7447	0.162304
ArgC	8995	463.281	32.1254	0.345167	1386.82	3	4.38098	Arg	GRX	0.0324438	127.638	30.65	-0.00368157	-2.65468	H4_BOVIN	GVLKVFLENVIR		[12] (R) Cit	sp|P62803|H4_BOVIN Histone H4 OS=Bos taurus OX=9913 PE=1 SV=2	217.871	292.569	242.54	222.161	233.556	241.74	11.1065	32.1142	32.1564	32.1938	32.1587	32.2004	32.1647	0.0960834
ArgC	9186	337.72	2.11917	0.390417	673.426	2	1.48406	GRX	Arg	0.0338361	35.7616	29.26	0.00227753	3.38201	H2A1_BOVIN	AKAKTR			sp|P0C0S9|H2A1_BOVIN Histone H2A type 1 OS=Bos taurus OX=9913 PE=1 SV=2	170.487	199.445	129.528	275.649	115.978	178.217	31.9862	2.154	2.1632	2.09817	2.17587	2.06057	2.13036	2.05851
ArgC	9229	945.444	54.5182	0.2297	3777.75	4	4.93651	Arg	GRX	0.279071	223.607	25.52	-0.0126549	-3.34984	H31_BOVIN	FQSSAVMALQEACEAYLVGLFEDTNLCAIHAKR		[24] (ST) Pho|[32] (K) Bu	sp|P68432|H31_BOVIN Histone H3.1 OS=Bos taurus OX=9913 PE=1 SV=2			65.4375	12.7882	4.5999	27.6085	97.6408	54.4819	54.5216	54.5247	54.5435	54.4233	54.499	0.0785966
ArgC	9288	532.305	52.1969	1.78147	1593.89	3	1.55403	GRX	Arg	0.608138	64.0782	36.85	0.00206981	1.29859	H4_BOVIN	KTVTAMDVVYALKR			sp|P62803|H4_BOVIN Histone H4 OS=Bos taurus OX=9913 PE=1 SV=2	2310.48	3099.39	2772.53	1622.46	2285.6	2418.09	20.6937	52.0898	52.0516	52.2032	52.1689	52.1975	52.1422	0.11652
ArgC	9348	918.956	49.657	0.227017	3671.8	4	74.2981	Arg	GRX	0.299398	123.923	23.02	0.0268132	7.30252	H3C_BOVIN	FQSAAIGALQEASEAYLVGLFEDTNLCAIHAKR		[24] (ST) Pho|[32] (K) Ac|[33] (R) Me	sp|A5PK61|H3C_BOVIN Histone H3.3C OS=Bos taurus OX=9913 GN=H3F3C PE=2 SV=1			3111.6	3959.65	3838.04	3636.43	10.2962	49.5556	49.7609	49.7191	49.7025	49.7166	49.6909	0.14171
ArgC	9369	1210.26	52.4892	0.306817	3627.76	3	3.03445	GRX	Arg	0.0846326	128.647	31.55	0.0119203	3.28587	H31_BOVIN	FQSSAVMALQEACEAYLVGLFEDTNLCAIHAKR			sp|P68432|H31_BOVIN Histone H3.1 OS=Bos taurus OX=9913 PE=1 SV=2	622.494	642.225	49.1556			437.958	62.8012	52.4846	52.4576	52.4674	52.4944	52.5014	52.4811	0.0312023
ArgC	9436	907.947	57.126	0.212633	3627.76	4	5.69731	GRX	Arg	0.0381052	189.43	28.77	0.00821244	2.26378	H31_BOVIN	FQSSAVMALQEACEAYLVGLFEDTNLCAIHAKR			sp|P68432|H31_BOVIN Histone H3.1 OS=Bos taurus OX=9913 PE=1 SV=2	555.059	47.8534	19.032	11.7599		158.426	144.795	57.1248	57.1597	57.1782	57.2082	57.1739	57.169	0.0474976
ArgC	9491	771.373	28.7517	0.317583	1540.73	2	1.60912	Arg	GRX	0.588887	122.703	54.23	0.0151026	9.80229	PPIA_HUMAN	IIPGFMCQGGDFTR			sp|P62937|PPIA_HUMAN Peptidyl-prolyl cis-trans isomerase A OS=Homo sapiens OX=9606 GN=PPIA PE=1 SV=2	1530.24	1018.17	160.573	49.1117	21.7132	555.962	109.749	28.7979	28.799	28.8628	28.8348	28.9555	28.85	0.201151
ArgC	9583	693.926	38.6884	0.483333	1385.84	2	7.48821	GRX	Arg	2.20411e-06	37.4664	33.81	-0.0014586	-1.0525	H4_BOVIN	GVLKVFLENVIR			sp|P62803|H4_BOVIN Histone H4 OS=Bos taurus OX=9913 PE=1 SV=2	86.0291	205.223	105.52	114.69	109.798	124.252	33.5109	38.6794	38.6749	38.7253	38.7447	38.8528	38.7354	0.166351
ArgC	9803	1204.93	49.7183	0.272167	3611.77	3	65.7366	GRX	Arg	0.0320023	223.607	37.14	-0.00132507	-0.366876	H32_BOVIN	FQSSAVMALQEASEAYLVGLFEDTNLCAIHAKR			sp|P84227|H32_BOVIN Histone H3.2 OS=Bos taurus OX=9913 PE=1 SV=2				23.9324		23.9324	0	49.6103	49.8113	49.7875	49.7938	49.8084	49.7623	0.153732
ArgC	10083	532.304	50.1406	1.19228	1593.89	3	1.21703	GRX	Arg	0.840381	78.0273	24.23	0.000277104	0.173854	H4_BOVIN	KTVTAMDVVYALKR			sp|P62803|H4_BOVIN Histone H4 OS=Bos taurus OX=9913 PE=1 SV=2	988.536	2998.27	2695.99	2253.29	2698.08	2326.83	30.5189	50.0606	50.1818	50.2494	50.2283	50.2542	50.1949	0.143103
ArgC	10114	927.444	47.0871	0.281983	3705.75	4	1.76538	GRX	Arg	0.514536	110.811	29.14	-0.00886672	-2.39269	H32_BOVIN	FQSSAVMALQEASEAYLVGLFEDTNLCAIHAKR		[24] (ST) Pho|[33] (R) Me	sp|P84227|H32_BOVIN Histone H3.2 OS=Bos taurus OX=9913 PE=1 SV=2			270.398	257.776	77.899	202.024	43.52	47.0919	47.147	47.1292	47.1303	47.1517	47.13	0.0446755
ArgC	10132	907.95	56.5322	0.23675	3627.77	4	5.84634	GRX	Arg	0.0143583	128.565	26.6	0.0180215	4.96766	H31_BOVIN	FQSSAVMALQEACEAYLVGLFEDTNLCAIHAKR			sp|P68432|H31_BOVIN Histone H3.1 OS=Bos taurus OX=9913 PE=1 SV=2	418.246	116.475	71.9752	37.9144	3.55096	129.632	114.992	56.5227	56.5634	56.579	56.6263	56.5999	56.5783	0.0616818
ArgC	10225	532.303	59.8531	0.490883	1593.89	3	1.41993	GRX	Arg	0.559955	59.0775	23.04	-0.0043895	-2.75395	H4_BOVIN	KTVTAMDVVYALKR			sp|P62803|H4_BOVIN Histone H4 OS=Bos taurus OX=9913 PE=1 SV=2	881.256	1752.45	1225.6	463.087	1089.34	1082.35	39.0574	59.8427	59.8642	59.9268	59.9324	59.9442	59.902	0.067883
ArgC	10319	532.304	49.331	1.38203	1593.89	3	1.07928	GRX	Arg	0.648487	76.446	31.57	2.12743e-05	0.0133474	H4_BOVIN	KTVTAMDVVYALKR			sp|P62803|H4_BOVIN Histone H4 OS=Bos taurus OX=9913 PE=1 SV=2	2388.54	4071.75	3142.74	2154.01	3387.31	3028.87	22.8951	49.2404	49.3392	49.341	49.3598	49.3816	49.3324	0.0982565
ArgC	10384	884.95	53.0917	0.2084	3535.77	4	1.34289	Arg	GRX	0.56978	93.2203	41.66	-0.00727068	-2.05632	H3C_BOVIN	FQSAAIGALQEASEAYLVGLFEDTNLCAIHAKR			sp|A5PK61|H3C_BOVIN Histone H3.3C OS=Bos taurus OX=9913 GN=H3F3C PE=2 SV=1	10.9619	13.8995	22.7833	8.93118		14.144	37.4112	53.0909	53.1241	53.1453	53.1683	53.1899	53.1437	0.0647181
ArgC	10392	532.304	57.476	0.56895	1593.89	3	1.78374	Arg	GRX	0.148979	50.324	25.3	-0.000407396	-0.255599	H4_BOVIN	KTVTAMDVVYALKR			sp|P62803|H4_BOVIN Histone H4 OS=Bos taurus OX=9913 PE=1 SV=2	488.446	1586.73	1210.24	517.989	1230.53	1006.79	42.9609	57.4677	57.4978	57.5205	57.518	57.5616	57.5131	0.0534512
ArgC	10490	532.304	56.6917	1.45915	1593.89	3	2.1996	GRX	Arg	0.315139	80.0541	22.51	-0.00191427	-1.201	H4_BOVIN	KTVTAMDVVYALKR			sp|P62803|H4_BOVIN Histone H4 OS=Bos taurus OX=9913 PE=1 SV=2	2232.99	3596.12	2880.99	794.517	2531.11	2407.15	38.4557	56.6724	56.6934	56.7244	56.7795	56.7486	56.7236	0.067305
ArgC	10529	905.457	45.2168	0.307483	4522.25	5	Infinity	GRX	Arg	7.20463e-09	40.9061	---	-0.00424949	-0.939684	H2B1_BOVIN	KESYSVYVYKVLKQVHPDTGISSKAMGIMNSFVNDIFER		[24] (K) Ac|[39] (R) Cit	sp|P62808|H2B1_BOVIN Histone H2B type 1 OS=Bos taurus OX=9913 PE=1 SV=2						0	0	45.1995	45.2151	45.2954	45.2845	45.3254	45.264	0.106988
ArgC	10666	895.708	51.0934	0.2979	3578.8	4	6.2052	GRX	Arg	0.0449279	112.076	25.63	-0.00473817	-1.32395	H3C_BOVIN	FQSAAIGALQEASEAYLVGLFEDTNLCAIHAKR		[32] (K) Me3|[33] (R) Cit	sp|A5PK61|H3C_BOVIN Histone H3.3C OS=Bos taurus OX=9913 GN=H3F3C PE=2 SV=1	47.1978	85.4444	10.9017	12.8983		39.1105	77.7117	51.0565	51.1001	51.0579	51.1345	51.1778	51.1054	0.0908209
ArgC	10872	747.72	48.145	0.78215	4480.28	6	101.795	GRX	Arg	0.000645446	101.818	53.24	0.0597315	13.3323	H2B1N_BOVIN	KESYSVYVYKVLKQVHPDTGISSKAMGNMNSFVNDIFER			sp|Q32L48|H2B1N_BOVIN Histone H2B type 1-N OS=Bos taurus OX=9913 GN=HIST1H2BN PE=1 SV=3		1.1644	79.6625	59.1646	32.8006	43.198	68.0792	48.1053	48.2241	48.2456	48.226	48.2415	48.2085	0.108412
ArgC	11276	532.304	53.1755	0.395017	1593.89	3	2.14932	GRX	Arg	0.174399	65.018	20.8	-0.00241429	-1.51472	H4_BOVIN	KTVTAMDVVYALKR			sp|P62803|H4_BOVIN Histone H4 OS=Bos taurus OX=9913 PE=1 SV=2	524.955	839.235	550.045	279.586	660.633	570.891	32.0571	53.172	53.1919	53.2199	53.2444	53.2565	53.2169	0.0593024
ArgC	11342	532.304	47.9165	0.65	1593.89	3	1.16391	GRX	Arg	0.736567	78.1697	23.07	-0.000225625	-0.141556	H4_BOVIN	KTVTAMDVVYALKR			sp|P62803|H4_BOVIN Histone H4 OS=Bos taurus OX=9913 PE=1 SV=2	1013.3	1891.58	1459.82	1188.3	1630.93	1436.79	21.7022	47.9389	47.9694	48.0061	48.0348	48.0541	48.0007	0.0875825
ArgC	11359	925.197	47.0387	0.176417	3696.76	4	1.37395	GRX	Arg	0.536591	108.759	23	-0.00456359	-1.23448	H31_BOVIN	FQSSAVMALQEACEAYLVGLFEDTNLCAIHAKR		[32] (K) Cr|[33] (R) Cit	sp|P68432|H31_BOVIN Histone H3.1 OS=Bos taurus OX=9913 PE=1 SV=2			221.282	118.638	84.8914	141.604	40.9601	47.0618	47.1018	47.0755	47.0918	47.0729	47.0808	0.0301837
ArgC	11494	532.304	47.3397	0.538083	1593.89	3	1.04632	Arg	GRX	0.467468	76.7747	38.23	-0.00145014	-0.909814	H4_BOVIN	KTVTAMDVVYALKR			sp|P62803|H4_BOVIN Histone H4 OS=Bos taurus OX=9913 PE=1 SV=2	1321.92	1673.92	1036.89	850.851	1236.88	1224.09	22.711	47.3546	47.3851	47.3828	47.3668	47.4267	47.3832	0.0515606
ArgC	11591	734.559	47.0871	0.185117	3667.76	5	1.87306	GRX	Arg	0.765318	107.166	---	-0.0411545	-11.2205	H32_BOVIN	FQSSAVMALQEASEAYLVGLFEDTNLCAIHAKR		[32] (K) Ac|[33] (R) Me	sp|P84227|H32_BOVIN Histone H3.2 OS=Bos taurus OX=9913 PE=1 SV=2		16.4971	252.827	170.178	71.85	127.838	70.9928	47.0919	47.147	47.1292	47.1303	47.1517	47.13	0.0446755
ArgC	11644	532.304	55.5433	2.52853	1593.89	3	2.67145	GRX	Arg	0.0683738	62.0966	32.61	-0.00165931	-1.04104	H4_BOVIN	KTVTAMDVVYALKR			sp|P62803|H4_BOVIN Histone H4 OS=Bos taurus OX=9913 PE=1 SV=2	2588.45	4705.81	2668.75	1008.67	2489.23	2692.18	43.7657	55.4712	55.5656	55.5799	55.644	55.5935	55.5709	0.101517
ArgC	12204	532.305	41.6278	0.4225	1593.89	3	2.46549	GRX	Arg	0.0689819	63.3345	24.93	0.000730489	0.458306	H4_BOVIN	KTVTAMDVVYALKR			sp|P62803|H4_BOVIN Histone H4 OS=Bos taurus OX=9913 PE=1 SV=2	899.543	491.748	142.95	328.32	368.551	446.222	56.6481	41.5773	41.6281	41.666	41.6444	41.6875	41.6407	0.0899667
ArgC	12292	1179.6	48.2314	0.1816	3535.77	3	Infinity	GRX	Arg	0.0422235	129.975	36.19	-0.00481674	-1.36229	H3C_BOVIN	FQSAAIGALQEASEAYLVGLFEDTNLCAIHAKR			sp|A5PK61|H3C_BOVIN Histone H3.3C OS=Bos taurus OX=9913 GN=H3F3C PE=2 SV=1						0	0	48.1483	48.3209	48.3448	48.2998	48.3361	48.29	0.150067
ArgC	12577	1526.86	5.77747	0.2867	3051.7	2	Infinity	GRX	Arg	0.00402896	62.7832	---	-0.0153674	-5.03564	H12_BOVIN	SETAPAAPAAAPPAEKTPVKKKAAKKPAGAR		[20] (K) Ac	sp|P02253|H12_BOVIN Histone H1.2 OS=Bos taurus OX=9913 GN=HIST1H1C PE=1 SV=2						0	0	5.74297	5.77517	5.6966	5.75757	5.63828	5.72212	0.862717
ArgC	12612	1267.68	30.0397	0.311733	2533.34	2	Infinity	GRX	Arg	1.07943e-09	38.8003	45.23	-0.00632653	-2.4973	H12_BOVIN	SGVSLAALKKALAAAGYDVEKNNSR		[25] (R) Cit	sp|P02253|H12_BOVIN Histone H1.2 OS=Bos taurus OX=9913 GN=HIST1H1C PE=1 SV=2						0	0	30.1015	30.1775	30.2682	30.1667	30.0982	30.1624	0.20584
ArgC	12858	1260.25	50.5961	0.182317	3777.73	3	Infinity	Arg	GRX	0.0404763	112.248	27.09	-0.0321917	-8.52138	H31_BOVIN	FQSSAVMALQEACEAYLVGLFEDTNLCAIHAKR		[24] (ST) Pho|[32] (K) Ac|[33] (KR) Me2	sp|P68432|H31_BOVIN Histone H3.1 OS=Bos taurus OX=9913 PE=1 SV=2			1218.8	1150.27	2855.17	1741.41	45.2529	50.5473	50.6622	50.7224	50.7006	50.7222	50.6709	0.129477
ArgC	13080	366.222	2.0021	0.310967	1460.86	4	8.18267	Arg	GRX	0.0136614	75.5451	29.02	-0.000489731	-0.335235	H31_BOVIN	KSAPATGGVKKPHR		[1] (KR) Me2	sp|P68432|H31_BOVIN Histone H3.1 OS=Bos taurus OX=9913 PE=1 SV=2	307.737	321.993	304.565	308.734	287.929	306.192	3.56189	2.02108	2.04267	1.96623	2.07263	1.94928	2.01038	2.30259
ArgC	13641	927.44	57.6838	0.182	3705.73	4	4.7744	GRX	Arg	0.450448	163.878	20.55	-0.0265402	-7.16189	H32_BOVIN	FQSSAVMALQEASEAYLVGLFEDTNLCAIHAKR		[24] (ST) Pho|[33] (R) Me	sp|P84227|H32_BOVIN Histone H3.2 OS=Bos taurus OX=9913 PE=1 SV=2	52.0567		16.9244			34.4905	50.9304	57.6335	57.6913	57.7202	57.6986	57.778	57.7043	0.0809029
ArgC	13644	1121.32	39.922	0.205767	4481.24	4	Infinity	GRX	Arg	2.82874e-09	43.4573	35.95	0.0413993	9.23844	H2B1N_BOVIN	KESYSVYVYKVLKQVHPDTGISSKAMGNMNSFVNDIFER		[39] (R) Cit	sp|Q32L48|H2B1N_BOVIN Histone H2B type 1-N OS=Bos taurus OX=9913 GN=HIST1H2BN PE=1 SV=3						0	0	39.8552	39.9137	39.9373	39.9207	39.9583	39.9171	0.0864875
ArgC	13800	1255.26	54.5488	0.179017	3762.75	3	1			1		21.74	-0.0153719	-4.08528	H32_BOVIN	FQSSAVMALQEASEAYLVGLFEDTNLCAIHAKR		[24] (ST) Pho|[32] (K) Bu|[33] (R) Cit	sp|P84227|H32_BOVIN Histone H3.2 OS=Bos taurus OX=9913 PE=1 SV=2						0	0	54.4946	54.547	54.5532	54.5736	54.4529	54.5243	0.0810431
ArgC	14228	834.416	40.0284	0.221467	1666.82	2	2.94058	Arg	GRX	0.568287	133.884	57.94	0.0122083	7.32435	ALBU_BOVIN	MPCTEDYLSLILNR			sp|P02769|ALBU_BOVIN Serum albumin OS=Bos taurus OX=9913 GN=ALB PE=1 SV=4	218.4	126.588		8.41748	8.82074	90.5565	97.3238	39.9369	40.0221	40.0132	39.9743	40.062	40.0017	0.106824
ArgC	14270	739.359	36.0664	0.127767	3691.76	5	3.08736	Arg	GRX	0.414378	107.927	38.08	0.0148151	4.01305	H32_BOVIN	FQSSAVMALQEASEAYLVGLFEDTNLCAIHAKR		[24] (ST) Pho	sp|P84227|H32_BOVIN Histone H3.2 OS=Bos taurus OX=9913 PE=1 SV=2		8.92108	115.768	115.202	46.7487	71.6601	63.942	35.9996	36.1071	36.0982	36.0619	36.0455	36.0625	0.107442
ArgC	14439	1260.59	50.1855	0.150317	3778.73	3	Infinity	Arg	GRX	0.0409229	122.79	37.13	-0.0102477	-2.71194	H31_BOVIN	FQSSAVMALQEACEAYLVGLFEDTNLCAIHAKR		[24] (ST) Pho|[32] (K) Bu|[33] (R) Cit	sp|P68432|H31_BOVIN Histone H3.1 OS=Bos taurus OX=9913 PE=1 SV=2			583.089	539.508	1693.7	938.765	56.8955	50.1115	50.2036	50.2869	50.2634	50.2914	50.2314	0.1346
ArgC	14563	1231.6	57.5536	0.229167	3691.78	3	8.98368	GRX	Arg	0.0197386	137.272	38.43	0.0424567	11.5005	H32_BOVIN	FQSSAVMALQEASEAYLVGLFEDTNLCAIHAKR		[24] (ST) Pho	sp|P84227|H32_BOVIN Histone H3.2 OS=Bos taurus OX=9913 PE=1 SV=2	23.652	26.3906				25.0213	5.47253	57.5264	57.5817	57.5854	57.6056	57.6494	57.5897	0.0690835
ArgC	14672	723.366	57.6838	0.160567	3611.79	5	Infinity	GRX	Arg	0.346594	223.607	54.47	0.0167258	4.6309	H32_BOVIN	FQSSAVMALQEASEAYLVGLFEDTNLCAIHAKR			sp|P84227|H32_BOVIN Histone H3.2 OS=Bos taurus OX=9913 PE=1 SV=2						0	0	57.6335	57.6913	57.7202	57.6986	57.778	57.7043	0.0809029
GRX	1	532.308	21.8009	1.57915	1593.9	3	1.28812	Arg	GRX	0.00052185	9.40372	100.81	0.0111253	6.97998	H4_BOVIN	KTVTAMDVVYALKR			sp|P62803|H4_BOVIN Histone H4 OS=Bos taurus OX=9913 PE=1 SV=2	774125	729793	816526	798539	933887	810574	8.41094	21.7127	21.8061	21.8653	21.7927	21.8359	21.8025	0.236051
GRX	2	663.385	13.2569	1.44103	1324.76	2	1.70097	GRX	Arg	1.66177e-05	12.0503	60.73	0.0099568	7.51601	H4_BOVIN	DNIQGITKPAIR			sp|P62803|H4_BOVIN Histone H4 OS=Bos taurus OX=9913 PE=1 SV=2	1.06803e+06	1.34266e+06	1.10498e+06	1.3206e+06	1.0527e+06	1.17779e+06	10.7781	13.2977	13.3537	13.2742	13.3102	13.295	13.3062	0.19856
GRX	6	590.82	17.1501	0.898767	1179.63	2	1.14323	GRX	Arg	0.00408179	6.02533	67.12	0.012259	10.3924	H4_BOVIN	ISGLIYEETR			sp|P62803|H4_BOVIN Histone H4 OS=Bos taurus OX=9913 PE=1 SV=2	1.17232e+06	1.04124e+06	1.1711e+06	1.19832e+06	1.22101e+06	1.1608e+06	5.38922	17.1679	17.191	17.1764	17.1139	17.1517	17.1602	0.15386
GRX	7	462.275	20.5347	1.01333	1383.8	3	1.22617	Arg	GRX	0.00490606	9.67925	50.57	0.0112282	8.11411	H31_BOVIN	VTIMPKDIQLAR			sp|P68432|H31_BOVIN Histone H3.1 OS=Bos taurus OX=9913 PE=1 SV=2	383781	363201	411644	415066	381743	391087	5.00534	20.4934	20.4346	20.6339	20.5461	20.6151	20.5446	0.362125
GRX	8	425.773	10.2089	1.17623	849.531	2	1.00573	Arg	GRX	0.892715	6.50033	44.23	0.0122882	14.4649	H2A1_BOVIN	HLQLAIR			sp|P0C0S9|H2A1_BOVIN Histone H2A type 1 OS=Bos taurus OX=9913 PE=1 SV=2	1.32778e+06	1.19051e+06	1.41071e+06	1.37297e+06	1.37932e+06	1.33626e+06	5.80257	10.2041	10.2833	10.2365	10.2389	10.2981	10.2522	0.332374
GRX	9	472.776	18.7758	1.24977	943.536	2	1.01099	Arg	GRX	0.712546	6.4964	74.11	0.0124483	13.1934	H2A1_BOVIN	AGLQFPVGR			sp|P0C0S9|H2A1_BOVIN Histone H2A type 1 OS=Bos taurus OX=9913 PE=1 SV=2	1.43047e+06	1.33549e+06	1.37132e+06	1.319e+06	1.1961e+06	1.33048e+06	5.81056	18.759	18.7954	18.7901	18.759	18.778	18.7763	0.0810043
GRX	10	455.595	27.2276	2.55167	2727.53	6	82.5995	GRX	Arg	6.46962e-11	19.9479	66.64	0.00982771	3.60317	H2B1_BOVIN	LLLPGELAKHAVSEGTKAVTKYTSSK			sp|P62808|H2B1_BOVIN Histone H2B type 1 OS=Bos taurus OX=9913 PE=1 SV=2	1.03566e+06	1.11851e+06	1.16818e+06	1.25745e+06	1.40377e+06	1.19672e+06	10.5321	27.022	27.1493	27.1335	27.1506	27.2594	27.143	0.277515
GRX	11	668.351	15.1289	1.73575	1334.69	2	1.73063	GRX	Arg	0.00203934	23.5287	67.56	0.0050618	3.79251	H31_BOVIN	EIAQDFKTDLR			sp|P68432|H31_BOVIN Histone H3.1 OS=Bos taurus OX=9913 PE=1 SV=2	650119	584429	397534	518572	373366	504804	21.0447	15.143	15.2178	15.1529	15.0812	15.0627	15.1315	0.365476
GRX	12	634.1	28.976	1.00447	2532.37	4	98.0051	GRX	Arg	3.54727e-12	14.8375	87.87	0.00587548	2.32016	H12_BOVIN	SGVSLAALKKALAAAGYDVEKNNSR			sp|P02253|H12_BOVIN Histone H1.2 OS=Bos taurus OX=9913 GN=HIST1H1C PE=1 SV=2	843086	867343	859007	928832	963280	892310	5.14197	28.894	28.9103	29.0385	28.9556	29.0062	28.9609	0.189942
GRX	13	816.459	6.21608	1.30752	815.452	1	1.39261	Arg	GRX	0.0180858	21.9106	---	0.0017938	2.19977	H2B1_BOVIN	EIQTAVR			sp|P62808|H2B1_BOVIN Histone H2B type 1 OS=Bos taurus OX=9913 PE=1 SV=2	238010	319105	197686	203447	204310	232512	19.5974	6.22935	6.29082	6.28752	6.2427	6.24863	6.2598	0.396137
GRX	14	394.746	8.24885	1.09998	787.478	2	1.07931	Arg	GRX	0.158658	8.9301	32.64	0.00796786	10.1183	H31_BOVIN	KLPFQR			sp|P68432|H31_BOVIN Histone H3.1 OS=Bos taurus OX=9913 PE=1 SV=2	521229	555813	551933	653566	549786	566465	7.98733	8.31498	8.34913	8.32037	8.3151	8.30177	8.32027	0.18852
GRX	17	535.562	21.5829	1.63913	2138.22	4	103.94	GRX	Arg	5.86198e-14	7.04286	67.34	0.0131609	6.15511	H12_BOVIN	KASGPPVSELITKAVAASKER			sp|P02253|H12_BOVIN Histone H1.2 OS=Bos taurus OX=9913 GN=HIST1H1C PE=1 SV=2	708308	770812	767217	783716	846440	775298	5.68257	21.4943	21.6785	21.6978	21.6537	21.6595	21.6368	0.336979
GRX	20	663.877	14.79	0.810867	1325.74	2	1.91779	GRX	Arg	1.85685e-05	12.7575	27.73	0.00818224	6.17187	H4_BOVIN	DNIQGITKPAIR		[12] (R) Cit	sp|P62803|H4_BOVIN Histone H4 OS=Bos taurus OX=9913 PE=1 SV=2	364063	470274	377468	407210	384641	400731	9.35226	14.791	14.7943	14.7982	14.8114	14.8329	14.8056	0.10344
GRX	23	445.905	15.165	1.18812	1334.69	3	1.35222	GRX	Arg	0.0211465	21.5103	44.13	0.00918001	6.87804	H31_BOVIN	EIAQDFKTDLR			sp|P68432|H31_BOVIN Histone H3.1 OS=Bos taurus OX=9913 PE=1 SV=2	318324	217886	213096	255714	185941	238192	19.2394	15.1732	15.2496	15.1882	15.1285	15.0842	15.1647	0.368612
GRX	25	625.86	10.8491	1.06792	1249.71	2	6.45217	GRX	Arg	1.30138e-07	21.3982	70.11	0.00295255	2.3626	H31_BOVIN	YQKSTELLIR			sp|P68432|H31_BOVIN Histone H3.1 OS=Bos taurus OX=9913 PE=1 SV=2	571886	474856	373248	434713	639477	498836	19.1391	10.8144	10.8653	10.849	10.9588	10.8981	10.8771	0.449732
GRX	27	417.578	10.8491	0.9862	1249.71	3	4.68197	GRX	Arg	4.90401e-07	21.6788	87.6	0.00852245	6.81958	H31_BOVIN	YQKSTELLIR			sp|P68432|H31_BOVIN Histone H3.1 OS=Bos taurus OX=9913 PE=1 SV=2	513299	315518	353568	395561	510512	417692	19.3901	10.8144	10.8653	10.849	10.9588	10.8981	10.8771	0.449732
GRX	31	664.363	4.95403	0.759317	663.356	1	1.29011	Arg	GRX	0.0120028	16.4355	---	0.000980198	1.47764	H2B1_BOVIN	STITSR			sp|P62808|H2B1_BOVIN Histone H2B type 1 OS=Bos taurus OX=9913 PE=1 SV=2	38241.7	29308.2	41643.8	28685.5	37437.4	35063.3	14.7003	5.02422	4.98327	5.02908	4.99025	4.95955	4.99727	0.52231
GRX	33	473.264	20.0942	0.62215	944.514	2	2.50223	GRX	Arg	3.0061e-06	13.8978	34.74	0.00554831	5.87428	H2A1_BOVIN	AGLQFPVGR		[9] (R) Cit	sp|P0C0S9|H2A1_BOVIN Histone H2A type 1 OS=Bos taurus OX=9913 PE=1 SV=2	222889	218928	196167	266436	225894	226063	10.0576	20.125	20.1635	20.1774	20.1475	20.1141	20.1455	0.116366
GRX	34	546.512	27.2276	1.65357	2727.52	5	88.0372	GRX	Arg	8.08209e-12	13.2262	97.68	0.00784376	2.87579	H2B1_BOVIN	LLLPGELAKHAVSEGTKAVTKYTSSK			sp|P62808|H2B1_BOVIN Histone H2B type 1 OS=Bos taurus OX=9913 PE=1 SV=2	532279	603326	625150	654038	718544	626667	9.74493	27.022	27.1493	27.1335	27.1506	27.2594	27.143	0.277515
GRX	35	539.065	22.1846	1.81077	2152.23	4	97.569	GRX	Arg	2.95319e-14	7.53173	23.85	0.00812719	3.77618	H12_BOVIN	KASGPPVSELITKAVAASKER		[21] (R) Me	sp|P02253|H12_BOVIN Histone H1.2 OS=Bos taurus OX=9913 GN=HIST1H1C PE=1 SV=2	404515	387076	426389	393966	414838	405357	3.48338	22.0786	22.0006	22.1242	22.0382	22.1377	22.0758	0.233213
GRX	36	692.904	20.5347	0.940867	1383.79	2	1.04515	GRX	Arg	0.499446	10.2841	57.93	0.00313062	2.26235	H31_BOVIN	VTIMPKDIQLAR			sp|P68432|H31_BOVIN Histone H3.1 OS=Bos taurus OX=9913 PE=1 SV=2	180695	227046	186413	190248	178559	192592	9.19838	20.4934	20.4346	20.6339	20.5461	20.6151	20.5446	0.362125
GRX	37	452.929	27.8147	1.53603	2711.53	6	142.035	GRX	Arg	1.81818e-09	38.1009	44.77	0.00727255	2.68209	H2B1K_BOVIN	LLLPGELAKHAVSEGTKAVTKYTSAK			sp|Q2M2T1|H2B1K_BOVIN Histone H2B type 1-K OS=Bos taurus OX=9913 GN=HIST1H2BK PE=1 SV=3	251346	254704	278853	293060	324851	280563	9.62069	27.6893	27.7434	27.7675	27.7684	27.7761	27.7489	0.11456
GRX	39	693.929	33.1599	1.66477	1385.84	2	3.42827	GRX	Arg	3.62511e-06	24.6508	86	0.00406114	2.93045	H4_BOVIN	GVLKVFLENVIR			sp|P62803|H4_BOVIN Histone H4 OS=Bos taurus OX=9913 PE=1 SV=2	476564	455414	459698	436165	502819	466132	4.80575	33.1153	32.9014	33.1516	32.8886	32.8869	32.9887	0.360188
GRX	42	944.533	18.7888	1.07665	943.526	1	1.46272	GRX	Arg	6.3615e-06	6.6076	---	0.00211381	2.24033	H2A1_BOVIN	AGLQFPVGR			sp|P0C0S9|H2A1_BOVIN Histone H2A type 1 OS=Bos taurus OX=9913 PE=1 SV=2	693006	748860	665084	675617	625466	681607	5.91001	18.7681	18.8125	18.8	18.7679	18.7857	18.7868	0.0935151
GRX	48	788.479	8.25517	0.711583	787.471	1	1.18242	GRX	Arg	0.322182	25.2526	---	0.00107522	1.3654	H31_BOVIN	KLPFQR			sp|P68432|H31_BOVIN Histone H3.1 OS=Bos taurus OX=9913 PE=1 SV=2	253645	172028	280194	330367	348754	276997	22.5866	8.32133	8.35468	8.32983	8.3259	8.31085	8.32852	0.174575
GRX	52	850.527	10.1923	0.844383	849.519	1	1.51481	GRX	Arg	0.0150362	24.136	---	0.000969839	1.14163	H2A1_BOVIN	HLQLAIR			sp|P0C0S9|H2A1_BOVIN Histone H2A type 1 OS=Bos taurus OX=9913 PE=1 SV=2	480880	323005	529424	503547	659777	499326	21.5879	10.1975	10.2749	10.2268	10.2251	10.2894	10.2428	0.333181
GRX	54	747.552	43.9592	2.95787	4479.27	6	31.4207	GRX	Arg	2.75105e-08	28.8745	74.37	0.00502386	1.12158	H2B1_BOVIN	KESYSVYVYKVLKQVHPDTGISSKAMGIMNSFVNDIFER			sp|P62808|H2B1_BOVIN Histone H2B type 1 OS=Bos taurus OX=9913 PE=1 SV=2	1.08452e+06	647879	1.04489e+06	1.18316e+06	934593	979009	18.7662	43.88	43.9688	43.866	43.8464	44.0184	43.9159	0.15069
GRX	57	408.734	6.21608	0.933517	815.454	2	2.23542	Arg	GRX	0.00236745	41.9609	41.29	0.00430207	5.2757	H2B1_BOVIN	EIQTAVR			sp|P62808|H2B1_BOVIN Histone H2B type 1 OS=Bos taurus OX=9913 PE=1 SV=2	41501.5	68340.3	31381.2	31416.2	26988.5	39925.5	37.5309	6.22935	6.29082	6.28752	6.2427	6.24863	6.2598	0.396137
GRX	61	736.925	32.3871	1.61507	4415.5	6	35.761	GRX	Arg	1.74391e-10	18.9033	54.74	0.00268759	0.608672	H2A1_BOVIN	NDEELNKLLGKVTIAQGGVLPNIQAVLLPKKTESHHKAKGK			sp|P0C0S9|H2A1_BOVIN Histone H2A type 1 OS=Bos taurus OX=9913 PE=1 SV=2	811246	857913	852892	864081	946226	866471	5.0765	32.3639	32.2375	32.3892	32.2201	32.219	32.2859	0.231336
GRX	70	703.374	4.90873	0.6569	702.367	1	1.32683	GRX	Arg	0.00728021	16.0902	---	0.000865988	1.23296	H2B1_BOVIN	IAGEASR			sp|P62808|H2B1_BOVIN Histone H2B type 1 OS=Bos taurus OX=9913 PE=1 SV=2	31859.1	23445.4	29953.9	22857.5	31914.8	28006.1	14.3915	4.97283	4.9526	4.98863	4.94327	4.92275	4.95602	0.462549
GRX	71	641.099	30.5932	0.857633	2560.37	4	51.3388	GRX	Arg	2.20324e-12	9.25397	31.14	-0.0313258	-12.2347	H12_BOVIN	SGVSLAALKKALAAAGYDVEKNNSR		[10] (KR) Me2	sp|P02253|H12_BOVIN Histone H1.2 OS=Bos taurus OX=9913 GN=HIST1H1C PE=1 SV=2	110486	119202	124915	122337	140705	123529	7.99098	30.6347	30.5971	30.6974	30.6039	30.6679	30.6402	0.124253
GRX	72	462.602	21.6323	0.704017	1384.78	3	3.2448	Arg	GRX	1.4632e-07	13.5621	40.7	0.00965948	6.97549	H31_BOVIN	VTIMPKDIQLAR		[12] (R) Cit	sp|P68432|H31_BOVIN Histone H3.1 OS=Bos taurus OX=9913 PE=1 SV=2	34064.3	35616.4	37065.9	37934.3	38615.5	36659.3	4.47224	21.5437	21.7054	21.7257	21.6836	21.695	21.6707	0.29991
GRX	85	634.346	29.9862	1.36412	2533.36	4	12.3328	GRX	Arg	1.51942e-09	14.0522	67.55	0.00699227	2.76009	H12_BOVIN	SGVSLAALKKALAAAGYDVEKNNSR		[25] (R) Cit	sp|P02253|H12_BOVIN Histone H1.2 OS=Bos taurus OX=9913 GN=HIST1H1C PE=1 SV=2	149822	176011	155785	174683	199685	171197	10.2557	29.9428	29.9536	29.8729	29.9237	29.9591	29.9304	0.104211
GRX	87	462.955	33.1153	1.69527	1385.84	3	4.06399	GRX	Arg	6.61341e-07	22.1146	98.95	0.00502781	3.62799	H4_BOVIN	GVLKVFLENVIR			sp|P62803|H4_BOVIN Histone H4 OS=Bos taurus OX=9913 PE=1 SV=2	167336	142610	156475	152985	163332	156547	5.49037	33.0692	32.8582	33.1018	32.8498	32.8501	32.9458	0.347681
GRX	88	668.843	16.5502	0.595233	1335.67	2	1.75065	GRX	Arg	9.98062e-06	10.6749	27.88	0.00391541	2.93143	H31_BOVIN	EIAQDFKTDLR		[11] (R) Cit	sp|P68432|H31_BOVIN Histone H3.1 OS=Bos taurus OX=9913 PE=1 SV=2	110953	128749	97305.5	107553	120319	112976	9.54792	16.5524	16.588	16.6026	16.5887	16.6041	16.5872	0.112339
GRX	91	543.312	27.8147	1.58828	2711.52	5	51.515	GRX	Arg	3.20311e-10	22.9642	70.58	0.00284368	1.04874	H2B1K_BOVIN	LLLPGELAKHAVSEGTKAVTKYTSAK			sp|Q2M2T1|H2B1K_BOVIN Histone H2B type 1-K OS=Bos taurus OX=9913 GN=HIST1H2BK PE=1 SV=3	130352	140036	146511	151321	156879	145020	6.33917	27.6893	27.7434	27.7675	27.7684	27.7761	27.7489	0.11456
GRX	92	631.794	32.3449	1.61507	4415.51	7	12.4206	GRX	Arg	1.97325e-06	40.9883	52.1	0.0073045	1.65429	H2A1_BOVIN	NDEELNKLLGKVTIAQGGVLPNIQAVLLPKKTESHHKAKGK			sp|P0C0S9|H2A1_BOVIN Histone H2A type 1 OS=Bos taurus OX=9913 PE=1 SV=2	422509	436280	435158	472809	507388	454829	6.85563	32.3234	32.1989	32.3441	32.1835	32.1811	32.2462	0.223446
GRX	99	1180.62	17.1609	0.688383	1179.62	1	1.89831	GRX	Arg	4.73145e-05	14.4013	---	0.00257272	2.18099	H4_BOVIN	ISGLIYEETR			sp|P62803|H4_BOVIN Histone H4 OS=Bos taurus OX=9913 PE=1 SV=2	203153	221389	217089	276753	273902	238457	12.8809	17.1766	17.1972	17.1947	17.1259	17.1594	17.1708	0.153003
GRX	101	645.827	5.24407	0.707867	1289.64	2	1.55556	Arg	GRX	0.000539364	15.9627	61.88	0.00250593	1.94313	H4_BOVIN	DAVTYTEHAKR			sp|P62803|H4_BOVIN Histone H4 OS=Bos taurus OX=9913 PE=1 SV=2	42197.2	38845.1	34402	29020.8	30323.5	34957.8	14.2774	5.35445	5.20663	5.35775	5.26608	5.22982	5.28295	1.18632
GRX	107	682.887	27.1869	1.3313	2727.52	4	57.9907	GRX	Arg	1.22598e-10	19.2595	59.76	0.00338741	1.24194	H2B1_BOVIN	LLLPGELAKHAVSEGTKAVTKYTSSK			sp|P62808|H2B1_BOVIN Histone H2B type 1 OS=Bos taurus OX=9913 PE=1 SV=2	204264	227718	233074	252332	264689	236415	8.81858	26.9739	27.1073	27.0965	27.1047	27.2227	27.101	0.290707
GRX	114	446.232	16.5502	0.969933	1335.68	3	1.42923	GRX	Arg	0.00126664	13.8795	---	0.00836219	6.26068	H31_BOVIN	EIAQDFKTDLR		[11] (R) Cit	sp|P68432|H31_BOVIN Histone H3.1 OS=Bos taurus OX=9913 PE=1 SV=2	54376.7	40771.5	48352.3	54765.6	59277.8	51508.8	12.4142	16.5524	16.588	16.6026	16.5887	16.6041	16.5872	0.112339
GRX	119	896.86	43.9592	1.38765	4479.26	5	45.131	GRX	Arg	6.48733e-09	33.5356	86.92	0.00278435	0.62161	H2B1_BOVIN	KESYSVYVYKVLKQVHPDTGISSKAMGIMNSFVNDIFER			sp|P62808|H2B1_BOVIN Histone H2B type 1 OS=Bos taurus OX=9913 PE=1 SV=2	441815	409021	399601	437332	504854	438525	8.40798	43.88	43.9688	43.866	43.8464	44.0184	43.9159	0.15069
GRX	127	451.256	4.83478	0.78355	900.497	2	1.54768	GRX	Arg	0.000367599	14.3938	46.12	0.00445478	4.94705	H2B1_BOVIN	LAHYNKR			sp|P62808|H2B1_BOVIN Histone H2B type 1 OS=Bos taurus OX=9913 PE=1 SV=2	16892.4	15408.6	22041.3	16785.4	19124.4	18050.4	12.8742	4.88042	4.88653	4.89575	4.87455	4.8533	4.87811	0.29217
[truncated: 561 more rows]
